# Supplementary material for: Mechanism Underlying Light Intensity-Induced Melanin Synthesis of Auricularia heimuer Revealed by Transcriptome Analysis
Source: Cells. 2022 Dec 23;12(1):56. doi: 10.3390/cells12010056 (PMC9818193; doi:10.3390/cells12010056)
Supplement: Supplementary file 1 [file cells-12-00056-s001.zip › Table S10.xlsx]

## Sheet: Sheet1
Table S10. GO enrichment analysis of the DEGs in the B4 VS B1 comparison.
Class	GO. ID	Term	Annotated	Significant	Expected	p.value	p.adjust	Gene list	Name list
BP	GO:0071218	cellular response to misfolded protein	23	6	0.47	4.2e-06	0.0051954	DJ50004560.1,DJ50021280.1,DJ50040020.1,DJ50056450.1,DJ50121620.1,DJ50126560.1	DJ50004560.1,DJ50021280.1,DJ50040020.1,DJ50056450.1,DJ50121620.1,DJ50126560.1
BP	GO:0061692	cellular detoxification of hydrogen peroxide	4	3	0.08	3.1e-05	0.0191735	DJ50040690.1,DJ50064080.1,DJ50133570.1	DJ50040690.1,DJ50064080.1,DJ50133570.1
BP	GO:0033215	reductive iron assimilation	6	3	0.12	0.00015	0.0463875	DJ50007420.1,DJ50007430.1,DJ50080120.1	DJ50007420.1,DJ50007430.1,DJ50080120.1
BP	GO:0042744	hydrogen peroxide catabolic process	6	3	0.12	0.00015	0.0463875	DJ50040690.1,DJ50064080.1,DJ50133570.1	DJ50040690.1,DJ50064080.1,DJ50133570.1
BP	GO:0001319	inheritance of oxidatively modified proteins involved in replicative cell aging	2	2	0.04	0.0004	0.0706857	DJ50004560.1,DJ50056450.1	DJ50004560.1,DJ50056450.1
BP	GO:0098711	iron ion import across plasma membrane	2	2	0.04	0.0004	0.0706857	DJ50007420.1,DJ50007430.1	DJ50007420.1,DJ50007430.1
BP	GO:1901684	arsenate ion transmembrane transport	2	2	0.04	0.0004	0.0706857	DJ50007420.1,DJ50007430.1	DJ50007420.1,DJ50007430.1
BP	GO:0015886	heme transport	3	2	0.06	0.00119	0.113233	DJ50104040.1,DJ50104090.1	DJ50104040.1,DJ50104090.1
BP	GO:0035617	stress granule disassembly	3	2	0.06	0.00119	0.113233	DJ50004560.1,DJ50056450.1	DJ50004560.1,DJ50056450.1
BP	GO:0070370	cellular heat acclimation	3	2	0.06	0.00119	0.113233	DJ50004560.1,DJ50056450.1	DJ50004560.1,DJ50056450.1
BP	GO:0070414	trehalose metabolism in response to heat stress	3	2	0.06	0.00119	0.113233	DJ50004560.1,DJ50056450.1	DJ50004560.1,DJ50056450.1
BP	GO:0140021	mitochondrial ADP transmembrane transport	3	2	0.06	0.00119	0.113233	DJ50104040.1,DJ50104090.1	DJ50104040.1,DJ50104090.1
BP	GO:1990544	mitochondrial ATP transmembrane transport	3	2	0.06	0.00119	0.113233	DJ50104040.1,DJ50104090.1	DJ50104040.1,DJ50104090.1
BP	GO:0055114	oxidation-reduction process	386	20	7.8	0.00147	0.127823	DJ50004290.1,DJ50007430.1,DJ50011490.1,DJ50040690.1,DJ50043140.1,DJ50064080.1,DJ50066160.1,DJ50069130.1,DJ50080120.1,DJ50081060.1,DJ50088170.1,DJ50102220.1,DJ50104040.1,DJ50104090.1,DJ50115360.1,DJ50116550.1,DJ50119020.1,DJ50121620.1,DJ50128760.1,DJ50133570.1	DJ50004290.1,DJ50007430.1,DJ50011490.1,DJ50040690.1,DJ50043140.1,DJ50064080.1,DJ50066160.1,DJ50069130.1,DJ50080120.1,DJ50081060.1,DJ50088170.1,DJ50102220.1,DJ50104040.1,DJ50104090.1,DJ50115360.1,DJ50116550.1,DJ50119020.1,DJ50121620.1,DJ50128760.1,DJ50133570.1
BP	GO:0042737	drug catabolic process	43	5	0.87	0.00155	0.127823	DJ50040690.1,DJ50064080.1,DJ50088170.1,DJ50121620.1,DJ50133570.1	DJ50040690.1,DJ50064080.1,DJ50088170.1,DJ50121620.1,DJ50133570.1
BP	GO:0009061	anaerobic respiration	4	2	0.08	0.00236	0.152151	DJ50104040.1,DJ50104090.1	DJ50104040.1,DJ50104090.1
BP	GO:0019666	nitrogenous compound fermentation	4	2	0.08	0.00236	0.152151	DJ50088170.1,DJ50116550.1	DJ50088170.1,DJ50116550.1
BP	GO:0043335	protein unfolding	4	2	0.08	0.00236	0.152151	DJ50004560.1,DJ50056450.1	DJ50004560.1,DJ50056450.1
BP	GO:0046902	regulation of mitochondrial membrane permeability	4	2	0.08	0.00236	0.152151	DJ50104040.1,DJ50104090.1	DJ50104040.1,DJ50104090.1
BP	GO:0017001	antibiotic catabolic process	14	3	0.28	0.00246	0.152151	DJ50040690.1,DJ50064080.1,DJ50133570.1	DJ50040690.1,DJ50064080.1,DJ50133570.1
BP	GO:0010106	cellular response to iron ion starvation	15	3	0.3	0.00303	0.178481	DJ50007420.1,DJ50007430.1,DJ50102220.1	DJ50007420.1,DJ50007430.1,DJ50102220.1
BP	GO:0006067	ethanol metabolic process	5	2	0.1	0.00387	0.199466	DJ50088170.1,DJ50116550.1	DJ50088170.1,DJ50116550.1
BP	GO:0019655	glycolytic fermentation to ethanol	5	2	0.1	0.00387	0.199466	DJ50088170.1,DJ50116550.1	DJ50088170.1,DJ50116550.1
BP	GO:0051085	chaperone cofactor-dependent protein refolding	5	2	0.1	0.00387	0.199466	DJ50004560.1,DJ50056450.1	DJ50004560.1,DJ50056450.1
BP	GO:0009251	glucan catabolic process	34	4	0.69	0.0045	0.22266	DJ50043140.1,DJ50055910.1,DJ50059540.1,DJ50098390.1	DJ50043140.1,DJ50055910.1,DJ50059540.1,DJ50098390.1
BP	GO:0046031	ADP metabolic process	20	3	0.4	0.00705	0.335417	DJ50088170.1,DJ50116550.1,DJ50128760.1	DJ50088170.1,DJ50116550.1,DJ50128760.1
BP	GO:0071470	cellular response to osmotic stress	44	4	0.89	0.01132	0.463188	DJ50065330.1,DJ50068100.1,DJ50131420.1,DJ50133570.1	DJ50065330.1,DJ50068100.1,DJ50131420.1,DJ50133570.1
BP	GO:0006855	drug transmembrane transport	24	3	0.49	0.01182	0.463188	DJ50069210.1,DJ50104040.1,DJ50104090.1	DJ50069210.1,DJ50104040.1,DJ50104090.1
BP	GO:0042244	spore wall assembly	24	3	0.49	0.01182	0.463188	DJ50007440.1,DJ50054140.1,DJ50063930.1	DJ50007440.1,DJ50054140.1,DJ50063930.1
BP	GO:0070590	spore wall biogenesis	24	3	0.49	0.01182	0.463188	DJ50007440.1,DJ50054140.1,DJ50063930.1	DJ50007440.1,DJ50054140.1,DJ50063930.1
BP	GO:0006006	glucose metabolic process	45	4	0.91	0.01224	0.463188	DJ50064080.1,DJ50088170.1,DJ50116550.1,DJ50128760.1	DJ50064080.1,DJ50088170.1,DJ50116550.1,DJ50128760.1
BP	GO:0045454	cell redox homeostasis	9	2	0.18	0.01324	0.463188	DJ50040690.1,DJ50064080.1	DJ50040690.1,DJ50064080.1
BP	GO:0006090	pyruvate metabolic process	26	3	0.53	0.01475	0.463188	DJ50088170.1,DJ50116550.1,DJ50128760.1	DJ50088170.1,DJ50116550.1,DJ50128760.1
BP	GO:0070726	cell wall assembly	27	3	0.55	0.01636	0.463188	DJ50007440.1,DJ50054140.1,DJ50063930.1	DJ50007440.1,DJ50054140.1,DJ50063930.1
BP	GO:0062197	cellular response to chemical stress	151	12	3.05	0.01795	0.463188	DJ50002110.1,DJ50004560.1,DJ50021280.1,DJ50040690.1,DJ50056450.1,DJ50064080.1,DJ50065330.1,DJ50068100.1,DJ50069210.1,DJ50121620.1,DJ50131420.1,DJ50133570.1	DJ50002110.1,DJ50004560.1,DJ50021280.1,DJ50040690.1,DJ50056450.1,DJ50064080.1,DJ50065330.1,DJ50068100.1,DJ50069210.1,DJ50121620.1,DJ50131420.1,DJ50133570.1
BP	GO:0017144	drug metabolic process	225	13	4.55	0.01837	0.463188	DJ50004110.1,DJ50007620.1,DJ50040690.1,DJ50064080.1,DJ50069130.1,DJ50088170.1,DJ50103240.1,DJ50116550.1,DJ50117780.1,DJ50121620.1,DJ50124220.1,DJ50128760.1,DJ50133570.1	DJ50004110.1,DJ50007620.1,DJ50040690.1,DJ50064080.1,DJ50069130.1,DJ50088170.1,DJ50103240.1,DJ50116550.1,DJ50117780.1,DJ50121620.1,DJ50124220.1,DJ50128760.1,DJ50133570.1
BP	GO:0032787	monocarboxylic acid metabolic process	106	6	2.14	0.01917	0.463188	DJ50004110.1,DJ50004290.1,DJ50007620.1,DJ50088170.1,DJ50116550.1,DJ50128760.1	DJ50004110.1,DJ50004290.1,DJ50007620.1,DJ50088170.1,DJ50116550.1,DJ50128760.1
BP	GO:0016999	antibiotic metabolic process	44	6	0.89	0.01958	0.463188	DJ50004110.1,DJ50040690.1,DJ50064080.1,DJ50088170.1,DJ50116550.1,DJ50133570.1	DJ50004110.1,DJ50040690.1,DJ50064080.1,DJ50088170.1,DJ50116550.1,DJ50133570.1
BP	GO:0050667	homocysteine metabolic process	11	2	0.22	0.0197	0.463188	DJ50103240.1,DJ50117780.1	DJ50103240.1,DJ50117780.1
BP	GO:0071472	cellular response to salt stress	11	2	0.22	0.0197	0.463188	DJ50068100.1,DJ50133570.1	DJ50068100.1,DJ50133570.1
BP	GO:1901522	positive regulation of transcription from RNA polymerase II promoter involved in cellular response to chemical stimulus	11	2	0.22	0.0197	0.463188	DJ50064080.1,DJ50109590.1	DJ50064080.1,DJ50109590.1
BP	GO:0071236	cellular response to antibiotic	29	3	0.59	0.01986	0.463188	DJ50040690.1,DJ50064080.1,DJ50133570.1	DJ50040690.1,DJ50064080.1,DJ50133570.1
BP	GO:0045944	positive regulation of transcription by RNA polymerase II	170	8	3.44	0.02004	0.463188	DJ50021280.1,DJ50030990.1,DJ50035350.1,DJ50064080.1,DJ50089330.1,DJ50102220.1,DJ50109590.1,DJ50132810.1	DJ50021280.1,DJ50030990.1,DJ50035350.1,DJ50064080.1,DJ50089330.1,DJ50102220.1,DJ50109590.1,DJ50132810.1
BP	GO:0008153	para-aminobenzoic acid biosynthetic process	1	1	0.02	0.02022	0.463188	DJ50007620.1	DJ50007620.1
BP	GO:0015903	fluconazole transport	1	1	0.02	0.02022	0.463188	DJ50069210.1	DJ50069210.1
BP	GO:0019284	L-methionine salvage from S-adenosylmethionine	1	1	0.02	0.02022	0.463188	DJ50103240.1	DJ50103240.1
BP	GO:0019499	cyanide metabolic process	1	1	0.02	0.02022	0.463188	DJ50107680.1	DJ50107680.1
BP	GO:0019500	cyanide catabolic process	1	1	0.02	0.02022	0.463188	DJ50107680.1	DJ50107680.1
BP	GO:0042262	DNA protection	1	1	0.02	0.02022	0.463188	DJ50064080.1	DJ50064080.1
BP	GO:0046210	nitric oxide catabolic process	1	1	0.02	0.02022	0.463188	DJ50121620.1	DJ50121620.1
BP	GO:0046482	para-aminobenzoic acid metabolic process	1	1	0.02	0.02022	0.463188	DJ50007620.1	DJ50007620.1
BP	GO:0072425	signal transduction involved in G2 DNA damage checkpoint	1	1	0.02	0.02022	0.463188	DJ50004600.1	DJ50004600.1
BP	GO:0072434	signal transduction involved in mitotic G2 DNA damage checkpoint	1	1	0.02	0.02022	0.463188	DJ50004600.1	DJ50004600.1
BP	GO:1990260	negative regulation of transcription from RNA polymerase II promoter by transcription factor localization involved in response to DNA damage checkpoint signaling	1	1	0.02	0.02022	0.463188	DJ50004600.1	DJ50004600.1
BP	GO:0019318	hexose metabolic process	53	4	1.07	0.02132	0.479506	DJ50064080.1,DJ50088170.1,DJ50116550.1,DJ50128760.1	DJ50064080.1,DJ50088170.1,DJ50116550.1,DJ50128760.1
BP	GO:0072330	monocarboxylic acid biosynthetic process	55	4	1.11	0.02409	0.532131	DJ50004110.1,DJ50004290.1,DJ50007620.1,DJ50128760.1	DJ50004110.1,DJ50004290.1,DJ50007620.1,DJ50128760.1
BP	GO:0071265	L-methionine biosynthetic process	13	2	0.26	0.02723	0.548742	DJ50103240.1,DJ50117780.1	DJ50103240.1,DJ50117780.1
BP	GO:0043618	regulation of transcription from RNA polymerase II promoter in response to stress	33	3	0.67	0.02801	0.548742	DJ50064080.1,DJ50069130.1,DJ50102220.1	DJ50064080.1,DJ50069130.1,DJ50102220.1
BP	GO:0043620	regulation of DNA-templated transcription in response to stress	33	3	0.67	0.02801	0.548742	DJ50064080.1,DJ50069130.1,DJ50102220.1	DJ50064080.1,DJ50069130.1,DJ50102220.1
BP	GO:0046677	response to antibiotic	34	3	0.69	0.03028	0.548742	DJ50040690.1,DJ50064080.1,DJ50133570.1	DJ50040690.1,DJ50064080.1,DJ50133570.1
BP	GO:0042026	protein refolding	14	2	0.28	0.03135	0.548742	DJ50004560.1,DJ50056450.1	DJ50004560.1,DJ50056450.1
BP	GO:0006534	cysteine metabolic process	15	2	0.3	0.03571	0.548742	DJ50103240.1,DJ50117780.1	DJ50103240.1,DJ50117780.1
BP	GO:0044247	cellular polysaccharide catabolic process	15	2	0.3	0.03571	0.548742	DJ50043140.1,DJ50054620.1	DJ50043140.1,DJ50054620.1
BP	GO:0009205	purine ribonucleoside triphosphate metabolic process	64	4	1.29	0.03923	0.548742	DJ50088170.1,DJ50116550.1,DJ50124220.1,DJ50128760.1	DJ50088170.1,DJ50116550.1,DJ50124220.1,DJ50128760.1
BP	GO:0000949	aromatic amino acid family catabolic process to alcohol via Ehrlich pathway	2	1	0.04	0.04004	0.548742	DJ50088170.1	DJ50088170.1
BP	GO:0006559	L-phenylalanine catabolic process	2	1	0.04	0.04004	0.548742	DJ50088170.1	DJ50088170.1
BP	GO:0010621	negative regulation of transcription by transcription factor localization	2	1	0.04	0.04004	0.548742	DJ50004600.1	DJ50004600.1
BP	GO:0033194	response to hydroperoxide	2	1	0.04	0.04004	0.548742	DJ50064080.1	DJ50064080.1
BP	GO:0033217	regulation of transcription from RNA polymerase II promoter in response to iron ion starvation	2	1	0.04	0.04004	0.548742	DJ50102220.1	DJ50102220.1
BP	GO:0033353	S-adenosylmethionine cycle	2	1	0.04	0.04004	0.548742	DJ50103240.1	DJ50103240.1
BP	GO:0035719	tRNA import into nucleus	2	1	0.04	0.04004	0.548742	DJ50040020.1	DJ50040020.1
BP	GO:0046439	L-cysteine metabolic process	2	1	0.04	0.04004	0.548742	DJ50103240.1	DJ50103240.1
BP	GO:0051410	detoxification of nitrogen compound	2	1	0.04	0.04004	0.548742	DJ50121620.1	DJ50121620.1
BP	GO:0070458	cellular detoxification of nitrogen compound	2	1	0.04	0.04004	0.548742	DJ50121620.1	DJ50121620.1
BP	GO:1902222	erythrose 4-phosphate/phosphoenolpyruvate family amino acid catabolic process	2	1	0.04	0.04004	0.548742	DJ50088170.1	DJ50088170.1
BP	GO:1903693	regulation of mitotic G1 cell cycle arrest in response to nitrogen starvation	2	1	0.04	0.04004	0.548742	DJ50109590.1	DJ50109590.1
BP	GO:1903694	positive regulation of mitotic G1 cell cycle arrest in response to nitrogen starvation	2	1	0.04	0.04004	0.548742	DJ50109590.1	DJ50109590.1
BP	GO:1905342	positive regulation of protein localization to kinetochore	2	1	0.04	0.04004	0.548742	DJ50068100.1	DJ50068100.1
BP	GO:0006084	acetyl-CoA metabolic process	16	2	0.32	0.04029	0.548742	DJ50004110.1,DJ50017830.1	DJ50004110.1,DJ50017830.1
BP	GO:0005996	monosaccharide metabolic process	65	4	1.31	0.04118	0.548742	DJ50064080.1,DJ50088170.1,DJ50116550.1,DJ50128760.1	DJ50064080.1,DJ50088170.1,DJ50116550.1,DJ50128760.1
BP	GO:0009199	ribonucleoside triphosphate metabolic process	65	4	1.31	0.04118	0.548742	DJ50088170.1,DJ50116550.1,DJ50124220.1,DJ50128760.1	DJ50088170.1,DJ50116550.1,DJ50124220.1,DJ50128760.1
BP	GO:0015893	drug transport	39	3	0.79	0.04307	0.548742	DJ50069210.1,DJ50104040.1,DJ50104090.1	DJ50069210.1,DJ50104040.1,DJ50104090.1
BP	GO:0009144	purine nucleoside triphosphate metabolic process	66	4	1.33	0.04319	0.548742	DJ50088170.1,DJ50116550.1,DJ50124220.1,DJ50128760.1	DJ50088170.1,DJ50116550.1,DJ50124220.1,DJ50128760.1
BP	GO:0009628	response to abiotic stimulus	172	9	3.48	0.04507	0.548742	DJ50004560.1,DJ50021280.1,DJ50056450.1,DJ50065330.1,DJ50068100.1,DJ50069130.1,DJ50126560.1,DJ50131420.1,DJ50133570.1	DJ50004560.1,DJ50021280.1,DJ50056450.1,DJ50065330.1,DJ50068100.1,DJ50069130.1,DJ50126560.1,DJ50131420.1,DJ50133570.1
BP	GO:0045893	positive regulation of transcription, DNA-templated	199	8	4.02	0.04551	0.548742	DJ50021280.1,DJ50030990.1,DJ50035350.1,DJ50064080.1,DJ50089330.1,DJ50102220.1,DJ50109590.1,DJ50132810.1	DJ50021280.1,DJ50030990.1,DJ50035350.1,DJ50064080.1,DJ50089330.1,DJ50102220.1,DJ50109590.1,DJ50132810.1
BP	GO:0006970	response to osmotic stress	68	4	1.37	0.04737	0.548742	DJ50065330.1,DJ50068100.1,DJ50131420.1,DJ50133570.1	DJ50065330.1,DJ50068100.1,DJ50131420.1,DJ50133570.1
BP	GO:0044283	small molecule biosynthetic process	314	11	6.35	0.04822	0.548742	DJ50004110.1,DJ50004290.1,DJ50007480.1,DJ50007620.1,DJ50017830.1,DJ50064080.1,DJ50066160.1,DJ50088170.1,DJ50103240.1,DJ50117780.1,DJ50128760.1	DJ50004110.1,DJ50004290.1,DJ50007480.1,DJ50007620.1,DJ50017830.1,DJ50064080.1,DJ50066160.1,DJ50088170.1,DJ50103240.1,DJ50117780.1,DJ50128760.1
CC	GO:0033573	high-affinity iron permease complex	6	3	0.12	0.00015	0.0258	DJ50007420.1,DJ50007430.1,DJ50080120.1	DJ50007420.1,DJ50007430.1,DJ50080120.1
CC	GO:0005576	extracellular region	100	7	2.01	0.00351	0.16426	DJ50003460.1,DJ50004150.1,DJ50054620.1,DJ50055910.1,DJ50059540.1,DJ50098390.1,DJ50131420.1	DJ50003460.1,DJ50004150.1,DJ50054620.1,DJ50055910.1,DJ50059540.1,DJ50098390.1,DJ50131420.1
CC	GO:0005631	chitosan layer of spore wall	5	2	0.1	0.00382	0.16426	DJ50007440.1,DJ50054140.1	DJ50007440.1,DJ50054140.1
CC	GO:0072380	TRC complex	5	2	0.1	0.00382	0.16426	DJ50004560.1,DJ50056450.1	DJ50004560.1,DJ50056450.1
CC	GO:0009986	cell surface	56	5	1.12	0.00486	0.167184	DJ50043140.1,DJ50054460.1,DJ50059540.1,DJ50069210.1,DJ50098390.1	DJ50043140.1,DJ50054460.1,DJ50059540.1,DJ50069210.1,DJ50098390.1
CC	GO:0005887	integral component of plasma membrane	59	5	1.18	0.00609	0.17458	DJ50007420.1,DJ50007430.1,DJ50034320.1,DJ50072130.1,DJ50080120.1	DJ50007420.1,DJ50007430.1,DJ50034320.1,DJ50072130.1,DJ50080120.1
CC	GO:0009346	citrate lyase complex	1	1	0.02	0.02008	0.493394	DJ50004110.1	DJ50004110.1
CC	GO:0030446	hyphal cell wall	16	2	0.32	0.03978	0.638693	DJ50054460.1,DJ50131420.1	DJ50054460.1,DJ50131420.1
CC	GO:0005667	transcription regulator complex	68	4	1.37	0.04633	0.638693	DJ50035350.1,DJ50102220.1,DJ50109590.1,DJ50132810.1	DJ50035350.1,DJ50102220.1,DJ50109590.1,DJ50132810.1
CC	GO:0031305	integral component of mitochondrial inner membrane	18	2	0.36	0.04944	0.638693	DJ50059660.1,DJ50072520.1	DJ50059660.1,DJ50072520.1
CC	GO:0005743	mitochondrial inner membrane	168	7	3.37	0.04947	0.638693	DJ50059660.1,DJ50061810.1,DJ50072520.1,DJ50104040.1,DJ50104090.1,DJ50116550.1,DJ50124220.1	DJ50059660.1,DJ50061810.1,DJ50072520.1,DJ50104040.1,DJ50104090.1,DJ50116550.1,DJ50124220.1
MF	GO:0051787	misfolded protein binding	7	3	0.15	0.00033	0.077775	DJ50004560.1,DJ50040020.1,DJ50056450.1	DJ50004560.1,DJ50040020.1,DJ50056450.1
MF	GO:0004099	chitin deacetylase activity	8	3	0.17	0.00051	0.077775	DJ50007440.1,DJ50054140.1,DJ50063930.1	DJ50007440.1,DJ50054140.1,DJ50063930.1
MF	GO:0043531	ADP binding	3	2	0.07	0.00139	0.141317	DJ50004560.1,DJ50056450.1	DJ50004560.1,DJ50056450.1
MF	GO:0005471	ATP:ADP antiporter activity	4	2	0.09	0.00274	0.145383	DJ50104040.1,DJ50104090.1	DJ50104040.1,DJ50104090.1
MF	GO:0016717	oxidoreductase activity, acting on paired donors, with oxidation of a pair of donors resulting in the reduction of molecular oxygen to two molecules of water	4	2	0.09	0.00274	0.145383	DJ50004290.1,DJ50066160.1	DJ50004290.1,DJ50066160.1
MF	GO:0015926	glucosidase activity	28	4	0.61	0.00286	0.145383	DJ50043140.1,DJ50054620.1,DJ50059540.1,DJ50098390.1	DJ50043140.1,DJ50054620.1,DJ50059540.1,DJ50098390.1
MF	GO:0004322	ferroxidase activity	5	2	0.11	0.0045	0.196071	DJ50007430.1,DJ50080120.1	DJ50007430.1,DJ50080120.1
MF	GO:0008379	thioredoxin peroxidase activity	6	2	0.13	0.00665	0.201762	DJ50040690.1,DJ50064080.1	DJ50040690.1,DJ50064080.1
MF	GO:0046912	transferase activity, transferring acyl groups, acyl groups converted into alkyl on transfer	6	2	0.13	0.00665	0.201762	DJ50004110.1,DJ50017830.1	DJ50004110.1,DJ50017830.1
MF	GO:0051082	unfolded protein binding	60	5	1.31	0.00919	0.201762	DJ50004560.1,DJ50040020.1,DJ50056450.1,DJ50064080.1,DJ50126560.1	DJ50004560.1,DJ50040020.1,DJ50056450.1,DJ50064080.1,DJ50126560.1
MF	GO:0031072	heat shock protein binding	22	3	0.48	0.01137	0.201762	DJ50004560.1,DJ50040020.1,DJ50056450.1	DJ50004560.1,DJ50040020.1,DJ50056450.1
MF	GO:0016705	oxidoreductase activity, acting on paired donors, with incorporation or reduction of molecular oxygen	29	5	0.63	0.01497	0.201762	DJ50004290.1,DJ50011490.1,DJ50066160.1,DJ50069130.1,DJ50121620.1	DJ50004290.1,DJ50011490.1,DJ50066160.1,DJ50069130.1,DJ50121620.1
MF	GO:0000248	C-5 sterol desaturase activity	1	1	0.02	0.02183	0.201762	DJ50066160.1	DJ50066160.1
MF	GO:0003878	ATP citrate synthase activity	1	1	0.02	0.02183	0.201762	DJ50004110.1	DJ50004110.1
MF	GO:0004339	glucan 1,4-alpha-glucosidase activity	1	1	0.02	0.02183	0.201762	DJ50043140.1	DJ50043140.1
MF	GO:0004351	glutamate decarboxylase activity	1	1	0.02	0.02183	0.201762	DJ50002110.1	DJ50002110.1
MF	GO:0004421	hydroxymethylglutaryl-CoA synthase activity	1	1	0.02	0.02183	0.201762	DJ50017830.1	DJ50017830.1
MF	GO:0008898	S-adenosylmethionine-homocysteine S-methyltransferase activity	1	1	0.02	0.02183	0.201762	DJ50103240.1	DJ50103240.1
MF	GO:0008941	nitric oxide dioxygenase activity	1	1	0.02	0.02183	0.201762	DJ50121620.1	DJ50121620.1
MF	GO:0015244	fluconazole transmembrane transporter activity	1	1	0.02	0.02183	0.201762	DJ50069210.1	DJ50069210.1
MF	GO:0015665	alcohol transmembrane transporter activity	1	1	0.02	0.02183	0.201762	DJ50069210.1	DJ50069210.1
MF	GO:0016662	oxidoreductase activity, acting on other nitrogenous compounds as donors, cytochrome as acceptor	1	1	0.02	0.02183	0.201762	DJ50121620.1	DJ50121620.1
MF	GO:0016708	oxidoreductase activity, acting on paired donors, with incorporation or reduction of molecular oxygen, NAD(P)H as one donor, and incorporation of two atoms of oxygen into one donor	1	1	0.02	0.02183	0.201762	DJ50121620.1	DJ50121620.1
MF	GO:0016966	nitric oxide reductase activity	1	1	0.02	0.02183	0.201762	DJ50121620.1	DJ50121620.1
MF	GO:0042562	hormone binding	1	1	0.02	0.02183	0.201762	DJ50069210.1	DJ50069210.1
MF	GO:0046820	4-amino-4-deoxychorismate synthase activity	1	1	0.02	0.02183	0.201762	DJ50007620.1	DJ50007620.1
MF	GO:0050225	pseudouridine kinase activity	1	1	0.02	0.02183	0.201762	DJ50048720.1	DJ50048720.1
MF	GO:0061840	high-affinity ferrous iron transmembrane transporter activity	1	1	0.02	0.02183	0.201762	DJ50007420.1	DJ50007420.1
MF	GO:0099130	estrogen binding	1	1	0.02	0.02183	0.201762	DJ50069210.1	DJ50069210.1
MF	GO:1901618	organic hydroxy compound transmembrane transporter activity	1	1	0.02	0.02183	0.201762	DJ50069210.1	DJ50069210.1
MF	GO:1903875	corticosterone binding	1	1	0.02	0.02183	0.201762	DJ50069210.1	DJ50069210.1
MF	GO:1903924	estradiol binding	1	1	0.02	0.02183	0.201762	DJ50069210.1	DJ50069210.1
MF	GO:1990239	steroid hormone binding	1	1	0.02	0.02183	0.201762	DJ50069210.1	DJ50069210.1
MF	GO:0051213	dioxygenase activity	12	2	0.26	0.02689	0.241219	DJ50069130.1,DJ50121620.1	DJ50069130.1,DJ50121620.1
MF	GO:0015291	secondary active transmembrane transporter activity	36	5	0.79	0.02908	0.252229	DJ50034320.1,DJ50059660.1,DJ50072130.1,DJ50104040.1,DJ50104090.1	DJ50034320.1,DJ50059660.1,DJ50072130.1,DJ50104040.1,DJ50104090.1
MF	GO:0015179	L-amino acid transmembrane transporter activity	13	2	0.28	0.03134	0.252229	DJ50034320.1,DJ50072130.1	DJ50034320.1,DJ50072130.1
MF	GO:0051087	chaperone binding	13	2	0.28	0.03134	0.252229	DJ50004560.1,DJ50056450.1	DJ50004560.1,DJ50056450.1
MF	GO:0016831	carboxy-lyase activity	15	2	0.33	0.04103	0.252229	DJ50002110.1,DJ50088170.1	DJ50002110.1,DJ50088170.1
MF	GO:0001216	DNA-binding transcription activator activity	36	3	0.79	0.04248	0.252229	DJ50035350.1,DJ50102220.1,DJ50109590.1	DJ50035350.1,DJ50102220.1,DJ50109590.1
MF	GO:0001228	DNA-binding transcription activator activity, RNA polymerase II-specific	36	3	0.79	0.04248	0.252229	DJ50035350.1,DJ50102220.1,DJ50109590.1	DJ50035350.1,DJ50102220.1,DJ50109590.1
MF	GO:0000257	nitrilase activity	2	1	0.04	0.04318	0.252229	DJ50107680.1	DJ50107680.1
MF	GO:0001093	TFIIB-class transcription factor binding	2	1	0.04	0.04318	0.252229	DJ50132810.1	DJ50132810.1
MF	GO:0004096	catalase activity	2	1	0.04	0.04318	0.252229	DJ50133570.1	DJ50133570.1
MF	GO:0004427	inorganic diphosphatase activity	2	1	0.04	0.04318	0.252229	DJ50131420.1	DJ50131420.1
MF	GO:0004535	poly(A)-specific ribonuclease activity	2	1	0.04	0.04318	0.252229	DJ50089330.1	DJ50089330.1
MF	GO:0004730	pseudouridylate synthase activity	2	1	0.04	0.04318	0.252229	DJ50048720.1	DJ50048720.1
MF	GO:0004737	pyruvate decarboxylase activity	2	1	0.04	0.04318	0.252229	DJ50088170.1	DJ50088170.1
MF	GO:0004768	stearoyl-CoA 9-desaturase activity	2	1	0.04	0.04318	0.252229	DJ50004290.1	DJ50004290.1
MF	GO:0016215	acyl-CoA desaturase activity	2	1	0.04	0.04318	0.252229	DJ50004290.1	DJ50004290.1
MF	GO:0016815	hydrolase activity, acting on carbon-nitrogen (but not peptide) bonds, in nitriles	2	1	0.04	0.04318	0.252229	DJ50107680.1	DJ50107680.1
MF	GO:0047433	branched-chain-2-oxoacid decarboxylase activity	2	1	0.04	0.04318	0.252229	DJ50088170.1	DJ50088170.1
MF	GO:0070704	sterol desaturase activity	2	1	0.04	0.04318	0.252229	DJ50066160.1	DJ50066160.1
MF	GO:0015297	antiporter activity	20	4	0.44	0.04383	0.252229	DJ50034320.1,DJ50072130.1,DJ50104040.1,DJ50104090.1	DJ50034320.1,DJ50072130.1,DJ50104040.1,DJ50104090.1
