# Supplementary material for: Mechanism Underlying Light Intensity-Induced Melanin Synthesis of Auricularia heimuer Revealed by Transcriptome Analysis
Source: Cells. 2022 Dec 23;12(1):56. doi: 10.3390/cells12010056 (PMC9818193; doi:10.3390/cells12010056)
Supplement: Supplementary file 1 [file cells-12-00056-s001.zip › Table S11.xlsx]

## Sheet: Sheet1
Table S11. The functional categories of the KEGG pathway enriched for the B2 VS B1 comparison.
ID	Description	Gene ratio	BgRatio	Pvalue	P.adjust	RichFactor	PathwayClass	KEGG link	Total gene	Target gene	Gene list	Name list
ko04217	Necroptosis	3/52	28/2074	0.0313148684359287	0.212678277528993	0.107142857142857	Cellular Processes; Cell growth and death	KEGG link	28	3	DJ50065970.1;DJ50104040.1;DJ50104090.1;	DJ50065970.1,DJ50104040.1,DJ50104090.1
ko04218	Cellular senescence	2/52	37/2074	0.236961280492467	0.445689442502839	0.0540540540540541	Cellular Processes; Cell growth and death	KEGG link	37	2	DJ50104040.1;DJ50104090.1;	DJ50104040.1,DJ50104090.1
ko04110	Cell cycle	1/52	59/2074	0.781234806893068	0.781234806893068	0.0169491525423729	Cellular Processes; Cell growth and death	KEGG link	59	1	DJ50068100.1;	DJ50068100.1
ko04550	Signaling pathways regulating pluripotency of stem cells	1/52	9/2074	0.204652007418419	0.426845615472703	0.111111111111111	Cellular Processes; Cellular community - eukaryotes	KEGG link	9	1	DJ50068100.1;	DJ50068100.1
ko04510	Focal adhesion	1/52	23/2074	0.444105118156939	0.600364326397343	0.0434782608695652	Cellular Processes; Cellular community - eukaryotes	KEGG link	23	1	DJ50068100.1;	DJ50068100.1
ko04142	Lysosome	5/52	51/2074	0.00799328320624549	0.174437674958469	0.0980392156862745	Cellular Processes; Transport and catabolism	KEGG link	51	5	DJ50106190.1;DJ50106350.1;DJ50113290.1;DJ50059900.1;DJ50065970.1;	DJ50106190.1,DJ50106350.1,DJ50113290.1,DJ50059900.1,DJ50065970.1
ko04146	Peroxisome	2/52	61/2074	0.456724811118751	0.606198385666705	0.0327868852459016	Cellular Processes; Transport and catabolism	KEGG link	61	2	DJ50133570.1;DJ50038110.1;	DJ50133570.1,DJ50038110.1
ko04022	cGMP-PKG signaling pathway	2/52	24/2074	0.119946035424466	0.322737467949981	0.0833333333333333	Environmental Information Processing; Signal transduction	KEGG link	24	2	DJ50104040.1;DJ50104090.1;	DJ50104040.1,DJ50104090.1
ko04012	ErbB signaling pathway	1/52	15/2074	0.317633238748987	0.515271698415023	0.0666666666666667	Environmental Information Processing; Signal transduction	KEGG link	15	1	DJ50068100.1;	DJ50068100.1
ko02020	Two-component system	2/52	23/2074	0.111679978814788	0.322737467949981	0.0869565217391304	Environmental Information Processing; Signal transduction	KEGG link	23	2	DJ50011560.1;DJ50112100.1;	DJ50011560.1,DJ50112100.1
ko04020	Calcium signaling pathway	2/52	14/2074	0.0462902197529721	0.212678277528993	0.142857142857143	Environmental Information Processing; Signal transduction	KEGG link	14	2	DJ50104040.1;DJ50104090.1;	DJ50104040.1,DJ50104090.1
ko04016	MAPK signaling pathway - plant	1/52	6/2074	0.141473958553416	0.322737467949981	0.166666666666667	Environmental Information Processing; Signal transduction	KEGG link	6	1	DJ50133570.1;	DJ50133570.1
ko04150	mTOR signaling pathway	1/52	54/2074	0.750732019695765	0.761158853302651	0.0185185185185185	Environmental Information Processing; Signal transduction	KEGG link	54	1	DJ50068100.1;	DJ50068100.1
ko04340	Hedgehog signaling pathway	1/52	7/2074	0.163061653986309	0.350102962970606	0.142857142857143	Environmental Information Processing; Signal transduction	KEGG link	7	1	DJ50068100.1;	DJ50068100.1
ko04068	FoxO signaling pathway	1/52	31/2074	0.547503594000638	0.637633190030247	0.032258064516129	Environmental Information Processing; Signal transduction	KEGG link	31	1	DJ50133570.1;	DJ50133570.1
ko04071	Sphingolipid signaling pathway	1/52	31/2074	0.547503594000638	0.637633190030247	0.032258064516129	Environmental Information Processing; Signal transduction	KEGG link	31	1	DJ50065970.1;	DJ50065970.1
ko04152	AMPK signaling pathway	1/52	28/2074	0.511152745350985	0.621902506843698	0.0357142857142857	Environmental Information Processing; Signal transduction	KEGG link	28	1	DJ50004290.1;	DJ50004290.1
ko04151	PI3K-Akt signaling pathway	1/52	44/2074	0.676690924397756	0.726447610015238	0.0227272727272727	Environmental Information Processing; Signal transduction	KEGG link	44	1	DJ50068100.1;	DJ50068100.1
ko04390	Hippo signaling pathway	1/52	20/2074	0.399630994861536	0.572020835782199	0.05	Environmental Information Processing; Signal transduction	KEGG link	20	1	DJ50068100.1;	DJ50068100.1
ko04310	Wnt signaling pathway	1/52	27/2074	0.498410862021787	0.616677846230347	0.037037037037037	Environmental Information Processing; Signal transduction	KEGG link	27	1	DJ50068100.1;	DJ50068100.1
ko04141	Protein processing in endoplasmic reticulum	7/52	101/2074	0.0115687628825189	0.174437674958469	0.0693069306930693	Genetic Information Processing; Folding, sorting and degradation	KEGG link	101	7	DJ50126560.1;DJ50061880.1;DJ50076800.1;DJ50095150.1;DJ50096700.1;DJ50096800.1;DJ50101220.1;	DJ50126560.1,DJ50061880.1,DJ50076800.1,DJ50095150.1,DJ50096700.1,DJ50096800.1,DJ50101220.1
ko03410	Base excision repair	1/52	26/2074	0.485343409529369	0.610863256821447	0.0384615384615385	Genetic Information Processing; Replication and repair	KEGG link	26	1	DJ50035660.1;	DJ50035660.1
ko03420	Nucleotide excision repair	1/52	38/2074	0.622324732797493	0.6883288711245	0.0263157894736842	Genetic Information Processing; Replication and repair	KEGG link	38	1	DJ50064110.1;	DJ50064110.1
ko03460	Fanconi anemia pathway	1/52	21/2074	0.414830210181497	0.572054936863232	0.0476190476190476	Genetic Information Processing; Replication and repair	KEGG link	21	1	DJ50064110.1;	DJ50064110.1
ko00380	Tryptophan metabolism	3/52	36/2074	0.0593660997474361	0.228090804292781	0.0833333333333333	Metabolism; Amino acid metabolism	KEGG link	36	3	DJ50133570.1;DJ50047090.1;DJ50059780.1;	DJ50133570.1,DJ50047090.1,DJ50059780.1
ko00330	Arginine and proline metabolism	1/52	20/2074	0.399630994861536	0.572020835782199	0.05	Metabolism; Amino acid metabolism	KEGG link	20	1	DJ50047090.1;	DJ50047090.1
ko00280	Valine, leucine and isoleucine degradation	1/52	25/2074	0.471942236417464	0.610863256821447	0.04	Metabolism; Amino acid metabolism	KEGG link	25	1	DJ50047090.1;	DJ50047090.1
ko00310	Lysine degradation	1/52	20/2074	0.399630994861536	0.572020835782199	0.05	Metabolism; Amino acid metabolism	KEGG link	20	1	DJ50047090.1;	DJ50047090.1
ko00260	Glycine, serine and threonine metabolism	1/52	32/2074	0.559020878930627	0.637633190030247	0.03125	Metabolism; Amino acid metabolism	KEGG link	32	1	DJ50005490.1;	DJ50005490.1
ko00350	Tyrosine metabolism	1/52	32/2074	0.559020878930627	0.637633190030247	0.03125	Metabolism; Amino acid metabolism	KEGG link	32	1	DJ50083890.1;	DJ50083890.1
ko00340	Histidine metabolism	2/52	14/2074	0.0462902197529721	0.212678277528993	0.142857142857143	Metabolism; Amino acid metabolism	KEGG link	14	2	DJ50047090.1;DJ50088590.1;	DJ50047090.1,DJ50088590.1
ko00270	Cysteine and methionine metabolism	1/52	48/2074	0.708589558859219	0.740002595449396	0.0208333333333333	Metabolism; Amino acid metabolism	KEGG link	48	1	DJ50117780.1;	DJ50117780.1
ko00261	Monobactam biosynthesis	1/52	3/2074	0.0733813670224364	0.255087609173231	0.333333333333333	Metabolism; Biosynthesis of other secondary metabolites	KEGG link	3	1	DJ50099090.1;	DJ50099090.1
ko00040	Pentose and glucuronate interconversions	3/52	24/2074	0.0207533561083298	0.212678277528993	0.125	Metabolism; Carbohydrate metabolism	KEGG link	24	3	DJ50110190.1;DJ50110200.1;DJ50051870.1;	DJ50110190.1,DJ50110200.1,DJ50051870.1
ko00500	Starch and sucrose metabolism	1/52	54/2074	0.750732019695765	0.761158853302651	0.0185185185185185	Metabolism; Carbohydrate metabolism	KEGG link	54	1	DJ50043140.1;	DJ50043140.1
ko00010	Glycolysis / Gluconeogenesis	3/52	31/2074	0.0407722125171184	0.212678277528993	0.0967741935483871	Metabolism; Carbohydrate metabolism	KEGG link	31	3	DJ50047090.1;DJ50083890.1;DJ50088170.1;	DJ50047090.1,DJ50083890.1,DJ50088170.1
ko00030	Pentose phosphate pathway	2/52	16/2074	0.059135874117714	0.228090804292781	0.125	Metabolism; Carbohydrate metabolism	KEGG link	16	2	DJ50009140.1;DJ50023490.1;	DJ50009140.1,DJ50023490.1
ko00051	Fructose and mannose metabolism	2/52	26/2074	0.136912908619858	0.322737467949981	0.0769230769230769	Metabolism; Carbohydrate metabolism	KEGG link	26	2	DJ50110190.1;DJ50091730.1;	DJ50110190.1,DJ50091730.1
ko00620	Pyruvate metabolism	3/52	32/2074	0.0442121188070382	0.212678277528993	0.09375	Metabolism; Carbohydrate metabolism	KEGG link	32	3	DJ50005490.1;DJ50047090.1;DJ50081860.1;	DJ50005490.1,DJ50047090.1,DJ50081860.1
ko00630	Glyoxylate and dicarboxylate metabolism	2/52	28/2074	0.154380012133457	0.341507299567951	0.0714285714285714	Metabolism; Carbohydrate metabolism	KEGG link	28	2	DJ50005490.1;DJ50133570.1;	DJ50005490.1,DJ50133570.1
ko00053	Ascorbate and aldarate metabolism	1/52	6/2074	0.141473958553416	0.322737467949981	0.166666666666667	Metabolism; Carbohydrate metabolism	KEGG link	6	1	DJ50047090.1;	DJ50047090.1
ko00520	Amino sugar and nucleotide sugar metabolism	3/52	78/2074	0.310750203010795	0.515271698415023	0.0384615384615385	Metabolism; Carbohydrate metabolism	KEGG link	78	3	DJ50126660.1;DJ50049020.1;DJ50059900.1;	DJ50126660.1,DJ50049020.1,DJ50059900.1
ko00710	Carbon fixation in photosynthetic organisms	1/52	14/2074	0.299962386365992	0.50923846987715	0.0714285714285714	Metabolism; Energy metabolism	KEGG link	14	1	DJ50009140.1;	DJ50009140.1
ko00680	Methane metabolism	1/52	17/2074	0.351672493275262	0.546214723597748	0.0588235294117647	Metabolism; Energy metabolism	KEGG link	17	1	DJ50034090.1;	DJ50034090.1
ko00190	Oxidative phosphorylation	3/52	93/2074	0.415327556900702	0.572054936863232	0.032258064516129	Metabolism; Energy metabolism	KEGG link	93	3	DJ50011350.1;DJ50131420.1;DJ50083210.1;	DJ50011350.1,DJ50131420.1,DJ50083210.1
ko00920	Sulfur metabolism	3/52	16/2074	0.00661250520857098	0.174437674958469	0.1875	Metabolism; Energy metabolism	KEGG link	16	3	DJ50117780.1;DJ50099090.1;DJ50101940.1;	DJ50117780.1,DJ50099090.1,DJ50101940.1
ko00510	N-Glycan biosynthesis	1/52	36/2074	0.602283143131368	0.676410299209075	0.0277777777777778	Metabolism; Glycan biosynthesis and metabolism	KEGG link	36	1	DJ50015390.1;	DJ50015390.1
ko00531	Glycosaminoglycan degradation	1/52	6/2074	0.141473958553416	0.322737467949981	0.166666666666667	Metabolism; Glycan biosynthesis and metabolism	KEGG link	6	1	DJ50059900.1;	DJ50059900.1
ko00603	Glycosphingolipid biosynthesis - globo and isoglobo series	1/52	5/2074	0.119340416582557	0.322737467949981	0.2	Metabolism; Glycan biosynthesis and metabolism	KEGG link	5	1	DJ50059900.1;	DJ50059900.1
ko00511	Other glycan degradation	1/52	11/2074	0.244213393152241	0.445689442502839	0.0909090909090909	Metabolism; Glycan biosynthesis and metabolism	KEGG link	11	1	DJ50059900.1;	DJ50059900.1
ko00604	Glycosphingolipid biosynthesis - ganglio series	1/52	4/2074	0.0966475036302744	0.306750772391741	0.25	Metabolism; Glycan biosynthesis and metabolism	KEGG link	4	1	DJ50059900.1;	DJ50059900.1
ko00513	Various types of N-glycan biosynthesis	1/52	26/2074	0.485343409529369	0.610863256821447	0.0384615384615385	Metabolism; Glycan biosynthesis and metabolism	KEGG link	26	1	DJ50059900.1;	DJ50059900.1
ko00561	Glycerolipid metabolism	1/52	14/2074	0.299962386365992	0.50923846987715	0.0714285714285714	Metabolism; Lipid metabolism	KEGG link	14	1	DJ50047090.1;	DJ50047090.1
ko01040	Biosynthesis of unsaturated fatty acids	1/52	18/2074	0.368061910071415	0.559760821566944	0.0555555555555556	Metabolism; Lipid metabolism	KEGG link	18	1	DJ50004290.1;	DJ50004290.1
ko00071	Fatty acid degradation	2/52	22/2074	0.103575748183541	0.315042900724937	0.0909090909090909	Metabolism; Lipid metabolism	KEGG link	22	2	DJ50047090.1;DJ50083890.1;	DJ50047090.1,DJ50083890.1
ko00120	Primary bile acid biosynthesis	1/52	3/2074	0.0733813670224364	0.255087609173231	0.333333333333333	Metabolism; Lipid metabolism	KEGG link	3	1	DJ50038110.1;	DJ50038110.1
ko00600	Sphingolipid metabolism	1/52	16/2074	0.334866396391071	0.531418411664091	0.0625	Metabolism; Lipid metabolism	KEGG link	16	1	DJ50065970.1;	DJ50065970.1
ko00564	Glycerophospholipid metabolism	1/52	41/2074	0.650543243633942	0.708800847541459	0.024390243902439	Metabolism; Lipid metabolism	KEGG link	41	1	DJ50100810.1;	DJ50100810.1
ko00790	Folate biosynthesis	3/52	10/2074	0.00157628071636487	0.115068492294636	0.3	Metabolism; Metabolism of cofactors and vitamins	KEGG link	10	3	DJ50007620.1;DJ50011560.1;DJ50112100.1;	DJ50007620.1,DJ50011560.1,DJ50112100.1
ko00830	Retinol metabolism	1/52	2/2074	0.049527818054697	0.212678277528993	0.5	Metabolism; Metabolism of cofactors and vitamins	KEGG link	2	1	DJ50083890.1;	DJ50083890.1
ko00430	Taurine and hypotaurine metabolism	1/52	4/2074	0.0966475036302744	0.306750772391741	0.25	Metabolism; Metabolism of other amino acids	KEGG link	4	1	DJ50049460.1;	DJ50049460.1
ko00480	Glutathione metabolism	3/52	52/2074	0.139542021415408	0.322737467949981	0.0576923076923077	Metabolism; Metabolism of other amino acids	KEGG link	52	3	DJ50005000.1;DJ50005190.1;DJ50049460.1;	DJ50005000.1,DJ50005190.1,DJ50049460.1
ko00410	beta-Alanine metabolism	1/52	10/2074	0.224680140887786	0.445689442502839	0.1	Metabolism; Metabolism of other amino acids	KEGG link	10	1	DJ50047090.1;	DJ50047090.1
ko00460	Cyanoamino acid metabolism	1/52	14/2074	0.299962386365992	0.50923846987715	0.0714285714285714	Metabolism; Metabolism of other amino acids	KEGG link	14	1	DJ50049460.1;	DJ50049460.1
ko00450	Selenocompound metabolism	2/52	9/2074	0.0198343010985681	0.212678277528993	0.222222222222222	Metabolism; Metabolism of other amino acids	KEGG link	9	2	DJ50117780.1;DJ50099090.1;	DJ50117780.1,DJ50099090.1
ko00903	Limonene and pinene degradation	1/52	2/2074	0.049527818054697	0.212678277528993	0.5	Metabolism; Metabolism of terpenoids and polyketides	KEGG link	2	1	DJ50047090.1;	DJ50047090.1
ko00981	Insect hormone biosynthesis	1/52	2/2074	0.049527818054697	0.212678277528993	0.5	Metabolism; Metabolism of terpenoids and polyketides	KEGG link	2	1	DJ50047090.1;	DJ50047090.1
ko00230	Purine metabolism	2/52	97/2074	0.709591529882983	0.740002595449396	0.0206185567010309	Metabolism; Nucleotide metabolism	KEGG link	97	2	DJ50099090.1;DJ50101940.1;	DJ50099090.1,DJ50101940.1
ko00980	Metabolism of xenobiotics by cytochrome P450	3/52	28/2074	0.0313148684359287	0.212678277528993	0.107142857142857	Metabolism; Xenobiotics biodegradation and metabolism	KEGG link	28	3	DJ50005000.1;DJ50005190.1;DJ50083890.1;	DJ50005000.1,DJ50005190.1,DJ50083890.1
ko00624	Polycyclic aromatic hydrocarbon degradation	1/52	11/2074	0.244213393152241	0.445689442502839	0.0909090909090909	Metabolism; Xenobiotics biodegradation and metabolism	KEGG link	11	1	DJ50093360.1;	DJ50093360.1
ko00621	Dioxin degradation	1/52	11/2074	0.244213393152241	0.445689442502839	0.0909090909090909	Metabolism; Xenobiotics biodegradation and metabolism	KEGG link	11	1	DJ50093360.1;	DJ50093360.1
ko00626	Naphthalene degradation	2/52	13/2074	0.0403135087911941	0.212678277528993	0.153846153846154	Metabolism; Xenobiotics biodegradation and metabolism	KEGG link	13	2	DJ50083890.1;DJ50093360.1;	DJ50083890.1,DJ50093360.1
ko00625	Chloroalkane and chloroalkene degradation	2/52	7/2074	0.0119477859560595	0.174437674958469	0.285714285714286	Metabolism; Xenobiotics biodegradation and metabolism	KEGG link	7	2	DJ50047090.1;DJ50083890.1;	DJ50047090.1,DJ50083890.1
