# Supplementary material for: Mechanism Underlying Light Intensity-Induced Melanin Synthesis of Auricularia heimuer Revealed by Transcriptome Analysis
Source: Cells. 2022 Dec 23;12(1):56. doi: 10.3390/cells12010056 (PMC9818193; doi:10.3390/cells12010056)
Supplement: Supplementary file 1 [file cells-12-00056-s001.zip › Table S12.xlsx]

## Sheet: Sheet1
Table S12. The functional categories of the KEGG pathway enriched for the B3 VS B1 comparison.
ID	Description	Gene ratio	BgRatio	Pvalue	P.adjust	Rich factor	Pathway class	KEGG link	Total gene	Target gene	Gene list	Name list
ko04114	Oocyte meiosis	1/55	45/2074	0.705551042853218	0.789602508680892	0.0222222222222222	Cellular Processes; Cell growth and death	KEGG link	45	1	DJ50069590.1;	DJ50069590.1
ko04110	Cell cycle	2/55	59/2074	0.468622872940382	0.676899705358329	0.0338983050847458	Cellular Processes; Cell growth and death	KEGG link	59	2	DJ50068100.1;DJ50069590.1;	DJ50068100.1,DJ50069590.1
ko04550	Signaling pathways regulating pluripotency of stem cells	1/55	9/2074	0.21523038969337	0.635907969548594	0.111111111111111	Cellular Processes; Cellular community - eukaryotes	KEGG link	9	1	DJ50068100.1;	DJ50068100.1
ko04510	Focal adhesion	1/55	23/2074	0.462869041857864	0.676899705358329	0.0434782608695652	Cellular Processes; Cellular community - eukaryotes	KEGG link	23	1	DJ50068100.1;	DJ50068100.1
ko02024	Quorum sensing	1/55	15/2074	0.332714469469088	0.651000996226232	0.0666666666666667	Cellular Processes; Cellular community - prokaryotes	KEGG link	15	1	DJ50002110.1;	DJ50002110.1
ko04142	Lysosome	5/55	51/2074	0.0101209314457699	0.328930271987522	0.0980392156862745	Cellular Processes; Transport and catabolism	KEGG link	51	5	DJ50106190.1;DJ50106350.1;DJ50068740.1;DJ50071050.1;DJ50075820.1;	DJ50106190.1,DJ50106350.1,DJ50068740.1,DJ50071050.1,DJ50075820.1
ko04146	Peroxisome	1/55	61/2074	0.810620800279878	0.836354793939557	0.0163934426229508	Cellular Processes; Transport and catabolism	KEGG link	61	1	DJ50133570.1;	DJ50133570.1
ko04012	ErbB signaling pathway	1/55	15/2074	0.332714469469088	0.651000996226232	0.0666666666666667	Environmental Information Processing; Signal transduction	KEGG link	15	1	DJ50068100.1;	DJ50068100.1
ko02020	Two-component system	1/55	23/2074	0.462869041857864	0.676899705358329	0.0434782608695652	Environmental Information Processing; Signal transduction	KEGG link	23	1	DJ50004740.1;	DJ50004740.1
ko04016	MAPK signaling pathway - plant	1/55	6/2074	0.149097727964109	0.635907969548594	0.166666666666667	Environmental Information Processing; Signal transduction	KEGG link	6	1	DJ50133570.1;	DJ50133570.1
ko04150	mTOR signaling pathway	1/55	54/2074	0.77018380593257	0.807450764284146	0.0185185185185185	Environmental Information Processing; Signal transduction	KEGG link	54	1	DJ50068100.1;	DJ50068100.1
ko04340	Hedgehog signaling pathway	1/55	7/2074	0.171728107539532	0.635907969548594	0.142857142857143	Environmental Information Processing; Signal transduction	KEGG link	7	1	DJ50068100.1;	DJ50068100.1
ko04068	FoxO signaling pathway	1/55	31/2074	0.568008283270502	0.723932125736914	0.032258064516129	Environmental Information Processing; Signal transduction	KEGG link	31	1	DJ50133570.1;	DJ50133570.1
ko04152	AMPK signaling pathway	1/55	28/2074	0.531190792098338	0.704640846661061	0.0357142857142857	Environmental Information Processing; Signal transduction	KEGG link	28	1	DJ50004290.1;	DJ50004290.1
ko04151	PI3K-Akt signaling pathway	2/55	44/2074	0.326698314020645	0.651000996226232	0.0454545454545455	Environmental Information Processing; Signal transduction	KEGG link	44	2	DJ50068100.1;DJ50069590.1;	DJ50068100.1,DJ50069590.1
ko04390	Hippo signaling pathway	2/55	20/2074	0.0967826227549257	0.635907969548594	0.1	Environmental Information Processing; Signal transduction	KEGG link	20	2	DJ50068100.1;DJ50069590.1;	DJ50068100.1,DJ50069590.1
ko04310	Wnt signaling pathway	1/55	27/2074	0.518246762763704	0.704640846661061	0.037037037037037	Environmental Information Processing; Signal transduction	KEGG link	27	1	DJ50068100.1;	DJ50068100.1
ko04141	Protein processing in endoplasmic reticulum	11/55	101/2074	4.21643019387521e-05	0.00274067962601889	0.108910891089109	Genetic Information Processing; Folding, sorting and degradation	KEGG link	101	11	DJ50121890.1;DJ50126560.1;DJ50042110.1;DJ50061880.1;DJ50076800.1;DJ50095100.1;DJ50095120.1;DJ50095150.1;DJ50096700.1;DJ50096800.1;DJ50101220.1;	DJ50121890.1,DJ50126560.1,DJ50042110.1,DJ50061880.1,DJ50076800.1,DJ50095100.1,DJ50095120.1,DJ50095150.1,DJ50096700.1,DJ50096800.1,DJ50101220.1
ko03018	RNA degradation	1/55	48/2074	0.728863854166977	0.789602508680892	0.0208333333333333	Genetic Information Processing; Folding, sorting and degradation	KEGG link	48	1	DJ50089330.1;	DJ50089330.1
ko03420	Nucleotide excision repair	1/55	38/2074	0.643230480802676	0.746606808074535	0.0263157894736842	Genetic Information Processing; Replication and repair	KEGG link	38	1	DJ50064110.1;	DJ50064110.1
ko03460	Fanconi anemia pathway	1/55	21/2074	0.432882640602788	0.676899705358329	0.0476190476190476	Genetic Information Processing; Replication and repair	KEGG link	21	1	DJ50064110.1;	DJ50064110.1
ko00970	Aminoacyl-tRNA biosynthesis	1/55	34/2074	0.601982835259015	0.736462236274467	0.0294117647058824	Genetic Information Processing; Translation	KEGG link	34	1	DJ50025790.1;	DJ50025790.1
ko03013	RNA transport	1/55	102/2074	0.939879906608757	0.939879906608757	0.00980392156862745	Genetic Information Processing; Translation	KEGG link	102	1	DJ50054460.1;	DJ50054460.1
ko00380	Tryptophan metabolism	1/55	36/2074	0.623160353770702	0.736462236274467	0.0277777777777778	Metabolism; Amino acid metabolism	KEGG link	36	1	DJ50133570.1;	DJ50133570.1
ko00360	Phenylalanine metabolism	1/55	31/2074	0.568008283270502	0.723932125736914	0.032258064516129	Metabolism; Amino acid metabolism	KEGG link	31	1	DJ50119150.1;	DJ50119150.1
ko00290	Valine, leucine and isoleucine biosynthesis	1/55	15/2074	0.332714469469088	0.651000996226232	0.0666666666666667	Metabolism; Amino acid metabolism	KEGG link	15	1	DJ50030580.1;	DJ50030580.1
ko00310	Lysine degradation	1/55	20/2074	0.417279111454791	0.676899705358329	0.05	Metabolism; Amino acid metabolism	KEGG link	20	1	DJ50002840.1;	DJ50002840.1
ko00350	Tyrosine metabolism	2/55	32/2074	0.207486561770847	0.635907969548594	0.0625	Metabolism; Amino acid metabolism	KEGG link	32	2	DJ50002840.1;DJ50097310.1;	DJ50002840.1,DJ50097310.1
ko00340	Histidine metabolism	1/55	14/2074	0.314409878856021	0.651000996226232	0.0714285714285714	Metabolism; Amino acid metabolism	KEGG link	14	1	DJ50088590.1;	DJ50088590.1
ko00250	Alanine, aspartate and glutamate metabolism	2/55	24/2074	0.131581542077366	0.635907969548594	0.0833333333333333	Metabolism; Amino acid metabolism	KEGG link	24	2	DJ50002110.1;DJ50002840.1;	DJ50002110.1,DJ50002840.1
ko00270	Cysteine and methionine metabolism	1/55	48/2074	0.728863854166977	0.789602508680892	0.0208333333333333	Metabolism; Amino acid metabolism	KEGG link	48	1	DJ50117780.1;	DJ50117780.1
ko00950	Isoquinoline alkaloid biosynthesis	1/55	20/2074	0.417279111454791	0.676899705358329	0.05	Metabolism; Biosynthesis of other secondary metabolites	KEGG link	20	1	DJ50097310.1;	DJ50097310.1
ko00965	Betalain biosynthesis	1/55	6/2074	0.149097727964109	0.635907969548594	0.166666666666667	Metabolism; Biosynthesis of other secondary metabolites	KEGG link	6	1	DJ50097310.1;	DJ50097310.1
ko00940	Phenylpropanoid biosynthesis	1/55	14/2074	0.314409878856021	0.651000996226232	0.0714285714285714	Metabolism; Biosynthesis of other secondary metabolites	KEGG link	14	1	DJ50119150.1;	DJ50119150.1
ko00040	Pentose and glucuronate interconversions	2/55	24/2074	0.131581542077366	0.635907969548594	0.0833333333333333	Metabolism; Carbohydrate metabolism	KEGG link	24	2	DJ50110200.1;DJ50051870.1;	DJ50110200.1,DJ50051870.1
ko00500	Starch and sucrose metabolism	3/55	54/2074	0.170430599413574	0.635907969548594	0.0555555555555556	Metabolism; Carbohydrate metabolism	KEGG link	54	3	DJ50043140.1;DJ50051810.1;DJ50055910.1;	DJ50043140.1,DJ50051810.1,DJ50055910.1
ko00030	Pentose phosphate pathway	1/55	16/2074	0.350538997967971	0.651000996226232	0.0625	Metabolism; Carbohydrate metabolism	KEGG link	16	1	DJ50009140.1;	DJ50009140.1
ko00620	Pyruvate metabolism	2/55	32/2074	0.207486561770847	0.635907969548594	0.0625	Metabolism; Carbohydrate metabolism	KEGG link	32	2	DJ50030580.1;DJ50033050.1;	DJ50030580.1,DJ50033050.1
ko00630	Glyoxylate and dicarboxylate metabolism	1/55	28/2074	0.531190792098338	0.704640846661061	0.0357142857142857	Metabolism; Carbohydrate metabolism	KEGG link	28	1	DJ50133570.1;	DJ50133570.1
ko00520	Amino sugar and nucleotide sugar metabolism	2/55	78/2074	0.621249495303766	0.736462236274467	0.0256410256410256	Metabolism; Carbohydrate metabolism	KEGG link	78	2	DJ50002690.1;DJ50126660.1;	DJ50002690.1,DJ50126660.1
ko00650	Butanoate metabolism	2/55	13/2074	0.0446723172776614	0.635907969548594	0.153846153846154	Metabolism; Carbohydrate metabolism	KEGG link	13	2	DJ50002110.1;DJ50002840.1;	DJ50002110.1,DJ50002840.1
ko00710	Carbon fixation in photosynthetic organisms	1/55	14/2074	0.314409878856021	0.651000996226232	0.0714285714285714	Metabolism; Energy metabolism	KEGG link	14	1	DJ50009140.1;	DJ50009140.1
ko00680	Methane metabolism	1/55	17/2074	0.367895827468341	0.664256355151172	0.0588235294117647	Metabolism; Energy metabolism	KEGG link	17	1	DJ50034090.1;	DJ50034090.1
ko00190	Oxidative phosphorylation	3/55	93/2074	0.451748801132142	0.676899705358329	0.032258064516129	Metabolism; Energy metabolism	KEGG link	93	3	DJ50000660.1;DJ50131420.1;DJ50083210.1;	DJ50000660.1,DJ50131420.1,DJ50083210.1
ko00920	Sulfur metabolism	1/55	16/2074	0.350538997967971	0.651000996226232	0.0625	Metabolism; Energy metabolism	KEGG link	16	1	DJ50117780.1;	DJ50117780.1
ko00510	N-Glycan biosynthesis	1/55	36/2074	0.623160353770702	0.736462236274467	0.0277777777777778	Metabolism; Glycan biosynthesis and metabolism	KEGG link	36	1	DJ50015390.1;	DJ50015390.1
ko00511	Other glycan degradation	1/55	11/2074	0.256487246916329	0.651000996226232	0.0909090909090909	Metabolism; Glycan biosynthesis and metabolism	KEGG link	11	1	DJ50066040.1;	DJ50066040.1
ko00140	Steroid hormone biosynthesis	1/55	8/2074	0.193767272554204	0.635907969548594	0.125	Metabolism; Lipid metabolism	KEGG link	8	1	DJ50132530.1;	DJ50132530.1
ko00100	Steroid biosynthesis	1/55	18/2074	0.384797008552076	0.675994744753647	0.0555555555555556	Metabolism; Lipid metabolism	KEGG link	18	1	DJ50017330.1;	DJ50017330.1
ko00062	Fatty acid elongation	1/55	11/2074	0.256487246916329	0.651000996226232	0.0909090909090909	Metabolism; Lipid metabolism	KEGG link	11	1	DJ50132530.1;	DJ50132530.1
ko01040	Biosynthesis of unsaturated fatty acids	2/55	18/2074	0.0805757490448606	0.635907969548594	0.111111111111111	Metabolism; Lipid metabolism	KEGG link	18	2	DJ50004290.1;DJ50132530.1;	DJ50004290.1,DJ50132530.1
ko00565	Ether lipid metabolism	1/55	14/2074	0.314409878856021	0.651000996226232	0.0714285714285714	Metabolism; Lipid metabolism	KEGG link	14	1	DJ50003390.1;	DJ50003390.1
ko00564	Glycerophospholipid metabolism	1/55	41/2074	0.671382969196964	0.765612157856187	0.024390243902439	Metabolism; Lipid metabolism	KEGG link	41	1	DJ50003390.1;	DJ50003390.1
ko00750	Vitamin B6 metabolism	1/55	9/2074	0.21523038969337	0.635907969548594	0.111111111111111	Metabolism; Metabolism of cofactors and vitamins	KEGG link	9	1	DJ50083270.1;	DJ50083270.1
ko00760	Nicotinate and nicotinamide metabolism	1/55	22/2074	0.448075750572027	0.676899705358329	0.0454545454545455	Metabolism; Metabolism of cofactors and vitamins	KEGG link	22	1	DJ50002840.1;	DJ50002840.1
ko00430	Taurine and hypotaurine metabolism	1/55	4/2074	0.102000690515406	0.635907969548594	0.25	Metabolism; Metabolism of other amino acids	KEGG link	4	1	DJ50002110.1;	DJ50002110.1
ko00480	Glutathione metabolism	1/55	52/2074	0.757148819188746	0.806797922086368	0.0192307692307692	Metabolism; Metabolism of other amino acids	KEGG link	52	1	DJ50105690.1;	DJ50105690.1
ko00440	Phosphonate and phosphinate metabolism	1/55	3/2074	0.0775017014173641	0.635907969548594	0.333333333333333	Metabolism; Metabolism of other amino acids	KEGG link	3	1	DJ50003390.1;	DJ50003390.1
ko00410	beta-Alanine metabolism	1/55	10/2074	0.236132243720908	0.651000996226232	0.1	Metabolism; Metabolism of other amino acids	KEGG link	10	1	DJ50002110.1;	DJ50002110.1
ko00450	Selenocompound metabolism	1/55	9/2074	0.21523038969337	0.635907969548594	0.111111111111111	Metabolism; Metabolism of other amino acids	KEGG link	9	1	DJ50117780.1;	DJ50117780.1
ko00230	Purine metabolism	1/55	97/2074	0.930761279263138	0.939879906608757	0.0103092783505155	Metabolism; Nucleotide metabolism	KEGG link	97	1	DJ50065720.1;	DJ50065720.1
ko00362	Benzoate degradation	1/55	6/2074	0.149097727964109	0.635907969548594	0.166666666666667	Metabolism; Xenobiotics biodegradation and metabolism	KEGG link	6	1	DJ50130340.1;	DJ50130340.1
ko00623	Toluene degradation	1/55	3/2074	0.0775017014173641	0.635907969548594	0.333333333333333	Metabolism; Xenobiotics biodegradation and metabolism	KEGG link	3	1	DJ50032990.1;	DJ50032990.1
ko00980	Metabolism of xenobiotics by cytochrome P450	1/55	28/2074	0.531190792098338	0.704640846661061	0.0357142857142857	Metabolism; Xenobiotics biodegradation and metabolism	KEGG link	28	1	DJ50105690.1;	DJ50105690.1
ko00627	Aminobenzoate degradation	2/55	16/2074	0.0653465419858433	0.635907969548594	0.125	Metabolism; Xenobiotics biodegradation and metabolism	KEGG link	16	2	DJ50130340.1;DJ50032990.1;	DJ50130340.1,DJ50032990.1
