# Supplementary material for: Mechanism Underlying Light Intensity-Induced Melanin Synthesis of Auricularia heimuer Revealed by Transcriptome Analysis
Source: Cells. 2022 Dec 23;12(1):56. doi: 10.3390/cells12010056 (PMC9818193; doi:10.3390/cells12010056)
Supplement: Supplementary file 1 [file cells-12-00056-s001.zip › Table S13.xlsx]

## Sheet: Sheet1
Table S13. The functional categories of the KEGG pathway enriched for the B4 VS B1 comparison.
ID	Description	Gene ratio	BgRatio	Pvalue	P.adjust	Rich factor	Pathway class	KEGG link	Total gene	Target gene	GeneList	Name list
ko04217	Necroptosis	2/67	28/2074	0.228231870925637	0.511979602346698	0.0714285714285714	Cellular Processes; Cell growth and death	KEGG link	28	2	DJ50104040.1;DJ50104090.1;	DJ50104040.1,DJ50104090.1
ko04218	Cellular senescence	3/67	37/2074	0.114949860145105	0.42598322951201	0.0810810810810811	Cellular Processes; Cell growth and death	KEGG link	37	3	DJ50004600.1;DJ50104040.1;DJ50104090.1;	DJ50004600.1,DJ50104040.1,DJ50104090.1
ko04114	Oocyte meiosis	1/67	45/2074	0.775500649687382	0.825212229795547	0.0222222222222222	Cellular Processes; Cell growth and death	KEGG link	45	1	DJ50069590.1;	DJ50069590.1
ko04110	Cell cycle	3/67	59/2074	0.296925927778371	0.57306212694362	0.0508474576271186	Cellular Processes; Cell growth and death	KEGG link	59	3	DJ50004600.1;DJ50068100.1;DJ50069590.1;	DJ50004600.1,DJ50068100.1,DJ50069590.1
ko04810	Regulation of actin cytoskeleton	1/67	39/2074	0.725488723713656	0.78202031257446	0.0256410256410256	Cellular Processes; Cell motility	KEGG link	39	1	DJ50112800.1;	DJ50112800.1
ko04530	Tight junction	1/67	27/2074	0.590298402433812	0.686408037528843	0.037037037037037	Cellular Processes; Cellular community - eukaryotes	KEGG link	27	1	DJ50112800.1;	DJ50112800.1
ko04520	Adherens junction	1/67	16/2074	0.409833160481469	0.61847549672658	0.0625	Cellular Processes; Cellular community - eukaryotes	KEGG link	16	1	DJ50112800.1;	DJ50112800.1
ko04550	Signaling pathways regulating pluripotency of stem cells	1/67	9/2074	0.256304373159643	0.518860072493911	0.111111111111111	Cellular Processes; Cellular community - eukaryotes	KEGG link	9	1	DJ50068100.1;	DJ50068100.1
ko04510	Focal adhesion	1/67	23/2074	0.532042317158129	0.679377112678842	0.0434782608695652	Cellular Processes; Cellular community - eukaryotes	KEGG link	23	1	DJ50068100.1;	DJ50068100.1
ko02024	Quorum sensing	1/67	15/2074	0.389983171401277	0.61847549672658	0.0666666666666667	Cellular Processes; Cellular community - prokaryotes	KEGG link	15	1	DJ50002110.1;	DJ50002110.1
ko04144	Endocytosis	1/67	77/2074	0.923985992784042	0.935254114647262	0.012987012987013	Cellular Processes; Transport and catabolism	KEGG link	77	1	DJ50112800.1;	DJ50112800.1
ko04142	Lysosome	2/67	51/2074	0.496135432713811	0.664181305084618	0.0392156862745098	Cellular Processes; Transport and catabolism	KEGG link	51	2	DJ50106350.1;DJ50068740.1;	DJ50106350.1,DJ50068740.1
ko04146	Peroxisome	2/67	61/2074	0.594263528054341	0.686408037528843	0.0327868852459016	Cellular Processes; Transport and catabolism	KEGG link	61	2	DJ50133570.1;DJ50038110.1;	DJ50133570.1,DJ50038110.1
ko04022	cGMP-PKG signaling pathway	2/67	24/2074	0.180446612984885	0.483131254120822	0.0833333333333333	Environmental Information Processing; Signal transduction	KEGG link	24	2	DJ50104040.1;DJ50104090.1;	DJ50104040.1,DJ50104090.1
ko04012	ErbB signaling pathway	1/67	15/2074	0.389983171401277	0.61847549672658	0.0666666666666667	Environmental Information Processing; Signal transduction	KEGG link	15	1	DJ50068100.1;	DJ50068100.1
ko04020	Calcium signaling pathway	2/67	14/2074	0.072870180186823	0.371517309666441	0.142857142857143	Environmental Information Processing; Signal transduction	KEGG link	14	2	DJ50104040.1;DJ50104090.1;	DJ50104040.1,DJ50104090.1
ko04016	MAPK signaling pathway - plant	1/67	6/2074	0.179031152804691	0.483131254120822	0.166666666666667	Environmental Information Processing; Signal transduction	KEGG link	6	1	DJ50133570.1;	DJ50133570.1
ko04150	mTOR signaling pathway	1/67	54/2074	0.834154456238152	0.865435248347082	0.0185185185185185	Environmental Information Processing; Signal transduction	KEGG link	54	1	DJ50068100.1;	DJ50068100.1
ko04066	HIF-1 signaling pathway	1/67	22/2074	0.516247271943819	0.66950818080214	0.0454545454545455	Environmental Information Processing; Signal transduction	KEGG link	22	1	DJ50128760.1;	DJ50128760.1
ko04340	Hedgehog signaling pathway	1/67	7/2074	0.205629273095835	0.487635133341552	0.142857142857143	Environmental Information Processing; Signal transduction	KEGG link	7	1	DJ50068100.1;	DJ50068100.1
ko04068	FoxO signaling pathway	1/67	31/2074	0.641396996568502	0.719404739394401	0.032258064516129	Environmental Information Processing; Signal transduction	KEGG link	31	1	DJ50133570.1;	DJ50133570.1
ko04152	AMPK signaling pathway	1/67	28/2074	0.603708273971151	0.686408037528843	0.0357142857142857	Environmental Information Processing; Signal transduction	KEGG link	28	1	DJ50004290.1;	DJ50004290.1
ko04151	PI3K-Akt signaling pathway	2/67	44/2074	0.419358996389097	0.621549941076697	0.0454545454545455	Environmental Information Processing; Signal transduction	KEGG link	44	2	DJ50068100.1;DJ50069590.1;	DJ50068100.1,DJ50069590.1
ko04390	Hippo signaling pathway	2/67	20/2074	0.134628392438498	0.429775252784436	0.1	Environmental Information Processing; Signal transduction	KEGG link	20	2	DJ50068100.1;DJ50069590.1;	DJ50068100.1,DJ50069590.1
ko04310	Wnt signaling pathway	1/67	27/2074	0.590298402433812	0.686408037528843	0.037037037037037	Environmental Information Processing; Signal transduction	KEGG link	27	1	DJ50068100.1;	DJ50068100.1
ko04141	Protein processing in endoplasmic reticulum	12/67	101/2074	5.90138137689156e-05	0.00489814654281999	0.118811881188119	Genetic Information Processing; Folding, sorting and degradation	KEGG link	101	12	DJ50121890.1;DJ50126560.1;DJ50042110.1;DJ50061880.1;DJ50069170.1;DJ50076800.1;DJ50095100.1;DJ50095120.1;DJ50095150.1;DJ50096700.1;DJ50096800.1;DJ50101220.1;	DJ50121890.1,DJ50126560.1,DJ50042110.1,DJ50061880.1,DJ50069170.1,DJ50076800.1,DJ50095100.1,DJ50095120.1,DJ50095150.1,DJ50096700.1,DJ50096800.1,DJ50101220.1
ko03018	RNA degradation	1/67	48/2074	0.797024317585433	0.837379979235328	0.0208333333333333	Genetic Information Processing; Folding, sorting and degradation	KEGG link	48	1	DJ50089330.1;	DJ50089330.1
ko03410	Base excision repair	1/67	26/2074	0.576441760820013	0.686408037528843	0.0384615384615385	Genetic Information Processing; Replication and repair	KEGG link	26	1	DJ50035660.1;	DJ50035660.1
ko03013	RNA transport	2/67	102/2074	0.852266371537984	0.873309985650033	0.0196078431372549	Genetic Information Processing; Translation	KEGG link	102	2	DJ50019920.1;DJ50054460.1;	DJ50019920.1,DJ50054460.1
ko00380	Tryptophan metabolism	2/67	36/2074	0.325319373421228	0.600033510976931	0.0555555555555556	Metabolism; Amino acid metabolism	KEGG link	36	2	DJ50133570.1;DJ50047090.1;	DJ50133570.1,DJ50047090.1
ko00330	Arginine and proline metabolism	1/67	20/2074	0.483065277694631	0.65728554178122	0.05	Metabolism; Amino acid metabolism	KEGG link	20	1	DJ50047090.1;	DJ50047090.1
ko00280	Valine, leucine and isoleucine degradation	2/67	25/2074	0.192258438974502	0.487635133341552	0.08	Metabolism; Amino acid metabolism	KEGG link	25	2	DJ50017830.1;DJ50047090.1;	DJ50017830.1,DJ50047090.1
ko00310	Lysine degradation	3/67	20/2074	0.0247893139791738	0.342918843378571	0.15	Metabolism; Amino acid metabolism	KEGG link	20	3	DJ50002840.1;DJ50003220.1;DJ50047090.1;	DJ50002840.1,DJ50003220.1,DJ50047090.1
ko00340	Histidine metabolism	2/67	14/2074	0.072870180186823	0.371517309666441	0.142857142857143	Metabolism; Amino acid metabolism	KEGG link	14	2	DJ50047090.1;DJ50088590.1;	DJ50047090.1,DJ50088590.1
ko00350	Tyrosine metabolism	4/67	32/2074	0.0181010650611032	0.300477680014313	0.125	Metabolism; Amino acid metabolism	KEGG link	32	4	DJ50002840.1;DJ50003220.1;DJ50097310.1;DJ50097480.1;	DJ50002840.1,DJ50003220.1,DJ50097310.1,DJ50097480.1
ko00250	Alanine, aspartate and glutamate metabolism	3/67	24/2074	0.0401625839142509	0.371517309666441	0.125	Metabolism; Amino acid metabolism	KEGG link	24	3	DJ50002110.1;DJ50002840.1;DJ50003220.1;	DJ50002110.1,DJ50002840.1,DJ50003220.1
ko00270	Cysteine and methionine metabolism	2/67	48/2074	0.463978503990918	0.644427001529905	0.0416666666666667	Metabolism; Amino acid metabolism	KEGG link	48	2	DJ50117780.1;DJ50103240.1;	DJ50117780.1,DJ50103240.1
ko00521	Streptomycin biosynthesis	1/67	9/2074	0.256304373159643	0.518860072493911	0.111111111111111	Metabolism; Biosynthesis of other secondary metabolites	KEGG link	9	1	DJ50128760.1;	DJ50128760.1
ko00950	Isoquinoline alkaloid biosynthesis	2/67	20/2074	0.134628392438498	0.429775252784436	0.1	Metabolism; Biosynthesis of other secondary metabolites	KEGG link	20	2	DJ50097310.1;DJ50097480.1;	DJ50097310.1,DJ50097480.1
ko00965	Betalain biosynthesis	2/67	6/2074	0.0141812644068323	0.294261236441769	0.333333333333333	Metabolism; Biosynthesis of other secondary metabolites	KEGG link	6	2	DJ50097310.1;DJ50097480.1;	DJ50097310.1,DJ50097480.1
ko00524	Neomycin, kanamycin and gentamicin biosynthesis	1/67	6/2074	0.179031152804691	0.483131254120822	0.166666666666667	Metabolism; Biosynthesis of other secondary metabolites	KEGG link	6	1	DJ50128760.1;	DJ50128760.1
ko00020	Citrate cycle (TCA cycle)	1/67	25/2074	0.56212369723522	0.686408037528843	0.04	Metabolism; Carbohydrate metabolism	KEGG link	25	1	DJ50004110.1;	DJ50004110.1
ko00562	Inositol phosphate metabolism	1/67	24/2074	0.547329086904792	0.686408037528843	0.0416666666666667	Metabolism; Carbohydrate metabolism	KEGG link	24	1	DJ50110560.1;	DJ50110560.1
ko00010	Glycolysis / Gluconeogenesis	3/67	31/2074	0.0760939067991506	0.371517309666441	0.0967741935483871	Metabolism; Carbohydrate metabolism	KEGG link	31	3	DJ50128760.1;DJ50047090.1;DJ50088170.1;	DJ50128760.1,DJ50047090.1,DJ50088170.1
ko00500	Starch and sucrose metabolism	4/67	54/2074	0.0941162920808923	0.390582612135703	0.0740740740740741	Metabolism; Carbohydrate metabolism	KEGG link	54	4	DJ50128760.1;DJ50043140.1;DJ50054620.1;DJ50055910.1;	DJ50128760.1,DJ50043140.1,DJ50054620.1,DJ50055910.1
ko00052	Galactose metabolism	2/67	28/2074	0.228231870925637	0.511979602346698	0.0714285714285714	Metabolism; Carbohydrate metabolism	KEGG link	28	2	DJ50128760.1;DJ50054620.1;	DJ50128760.1,DJ50054620.1
ko00030	Pentose phosphate pathway	1/67	16/2074	0.409833160481469	0.61847549672658	0.0625	Metabolism; Carbohydrate metabolism	KEGG link	16	1	DJ50009140.1;	DJ50009140.1
ko00051	Fructose and mannose metabolism	2/67	26/2074	0.204172107615403	0.487635133341552	0.0769230769230769	Metabolism; Carbohydrate metabolism	KEGG link	26	2	DJ50105580.1;DJ50128760.1;	DJ50105580.1,DJ50128760.1
ko00620	Pyruvate metabolism	1/67	32/2074	0.653157349593422	0.722827466883387	0.03125	Metabolism; Carbohydrate metabolism	KEGG link	32	1	DJ50047090.1;	DJ50047090.1
ko00630	Glyoxylate and dicarboxylate metabolism	1/67	28/2074	0.603708273971151	0.686408037528843	0.0357142857142857	Metabolism; Carbohydrate metabolism	KEGG link	28	1	DJ50133570.1;	DJ50133570.1
ko00053	Ascorbate and aldarate metabolism	2/67	6/2074	0.0141812644068323	0.294261236441769	0.333333333333333	Metabolism; Carbohydrate metabolism	KEGG link	6	2	DJ50110560.1;DJ50047090.1;	DJ50110560.1,DJ50047090.1
ko00520	Amino sugar and nucleotide sugar metabolism	3/67	78/2074	0.465850844479449	0.644427001529905	0.0384615384615385	Metabolism; Carbohydrate metabolism	KEGG link	78	3	DJ50113450.1;DJ50126660.1;DJ50128760.1;	DJ50113450.1,DJ50126660.1,DJ50128760.1
ko00650	Butanoate metabolism	4/67	13/2074	0.000571414995495733	0.0237137223130729	0.307692307692308	Metabolism; Carbohydrate metabolism	KEGG link	13	4	DJ50002110.1;DJ50002840.1;DJ50003220.1;DJ50017830.1;	DJ50002110.1,DJ50002840.1,DJ50003220.1,DJ50017830.1
ko00710	Carbon fixation in photosynthetic organisms	1/67	14/2074	0.369475831955158	0.61847549672658	0.0714285714285714	Metabolism; Energy metabolism	KEGG link	14	1	DJ50009140.1;	DJ50009140.1
ko00720	Carbon fixation pathways in prokaryotes	1/67	9/2074	0.256304373159643	0.518860072493911	0.111111111111111	Metabolism; Energy metabolism	KEGG link	9	1	DJ50004110.1;	DJ50004110.1
ko00680	Methane metabolism	2/67	17/2074	0.102418752335762	0.404797925898486	0.117647058823529	Metabolism; Energy metabolism	KEGG link	17	2	DJ50034090.1;DJ50047070.1;	DJ50034090.1,DJ50047070.1
ko00190	Oxidative phosphorylation	5/67	93/2074	0.178618437991208	0.483131254120822	0.0537634408602151	Metabolism; Energy metabolism	KEGG link	93	5	DJ50000660.1;DJ50118400.1;DJ50124220.1;DJ50131420.1;DJ50083210.1;	DJ50000660.1,DJ50118400.1,DJ50124220.1,DJ50131420.1,DJ50083210.1
ko00920	Sulfur metabolism	1/67	16/2074	0.409833160481469	0.61847549672658	0.0625	Metabolism; Energy metabolism	KEGG link	16	1	DJ50117780.1;	DJ50117780.1
ko00510	N-Glycan biosynthesis	1/67	36/2074	0.696516834942213	0.760669701318469	0.0277777777777778	Metabolism; Glycan biosynthesis and metabolism	KEGG link	36	1	DJ50015390.1;	DJ50015390.1
ko00511	Other glycan degradation	1/67	11/2074	0.303791970909871	0.57306212694362	0.0909090909090909	Metabolism; Glycan biosynthesis and metabolism	KEGG link	11	1	DJ50066040.1;	DJ50066040.1
ko00100	Steroid biosynthesis	1/67	18/2074	0.447643488756074	0.640593268392313	0.0555555555555556	Metabolism; Lipid metabolism	KEGG link	18	1	DJ50066160.1;	DJ50066160.1
ko00561	Glycerolipid metabolism	1/67	14/2074	0.369475831955158	0.61847549672658	0.0714285714285714	Metabolism; Lipid metabolism	KEGG link	14	1	DJ50047090.1;	DJ50047090.1
ko00590	Arachidonic acid metabolism	1/67	15/2074	0.389983171401277	0.61847549672658	0.0666666666666667	Metabolism; Lipid metabolism	KEGG link	15	1	DJ50040690.1;	DJ50040690.1
ko01040	Biosynthesis of unsaturated fatty acids	1/67	18/2074	0.447643488756074	0.640593268392313	0.0555555555555556	Metabolism; Lipid metabolism	KEGG link	18	1	DJ50004290.1;	DJ50004290.1
ko00072	Synthesis and degradation of ketone bodies	1/67	4/2074	0.123175873593834	0.42598322951201	0.25	Metabolism; Lipid metabolism	KEGG link	4	1	DJ50017830.1;	DJ50017830.1
ko00071	Fatty acid degradation	1/67	22/2074	0.516247271943819	0.66950818080214	0.0454545454545455	Metabolism; Lipid metabolism	KEGG link	22	1	DJ50047090.1;	DJ50047090.1
ko00120	Primary bile acid biosynthesis	1/67	3/2074	0.0938608953157836	0.390582612135703	0.333333333333333	Metabolism; Lipid metabolism	KEGG link	3	1	DJ50038110.1;	DJ50038110.1
ko00790	Folate biosynthesis	1/67	10/2074	0.280433964926376	0.554190930687838	0.1	Metabolism; Metabolism of cofactors and vitamins	KEGG link	10	1	DJ50007620.1;	DJ50007620.1
ko00760	Nicotinate and nicotinamide metabolism	2/67	22/2074	0.157208238129715	0.483131254120822	0.0909090909090909	Metabolism; Metabolism of cofactors and vitamins	KEGG link	22	2	DJ50002840.1;DJ50003220.1;	DJ50002840.1,DJ50003220.1
ko00430	Taurine and hypotaurine metabolism	1/67	4/2074	0.123175873593834	0.42598322951201	0.25	Metabolism; Metabolism of other amino acids	KEGG link	4	1	DJ50002110.1;	DJ50002110.1
ko00480	Glutathione metabolism	4/67	52/2074	0.0844696691440303	0.389499029941917	0.0769230769230769	Metabolism; Metabolism of other amino acids	KEGG link	52	4	DJ50005000.1;DJ50005190.1;DJ50105690.1;DJ50040690.1;	DJ50005000.1,DJ50005190.1,DJ50105690.1,DJ50040690.1
ko00410	beta-Alanine metabolism	2/67	10/2074	0.0391380472590451	0.371517309666441	0.2	Metabolism; Metabolism of other amino acids	KEGG link	10	2	DJ50002110.1;DJ50047090.1;	DJ50002110.1,DJ50047090.1
ko00460	Cyanoamino acid metabolism	1/67	14/2074	0.369475831955158	0.61847549672658	0.0714285714285714	Metabolism; Metabolism of other amino acids	KEGG link	14	1	DJ50107680.1;	DJ50107680.1
ko00450	Selenocompound metabolism	1/67	9/2074	0.256304373159643	0.518860072493911	0.111111111111111	Metabolism; Metabolism of other amino acids	KEGG link	9	1	DJ50117780.1;	DJ50117780.1
ko00903	Limonene and pinene degradation	1/67	2/2074	0.063580935209129	0.371517309666441	0.5	Metabolism; Metabolism of terpenoids and polyketides	KEGG link	2	1	DJ50047090.1;	DJ50047090.1
ko00981	Insect hormone biosynthesis	1/67	2/2074	0.063580935209129	0.371517309666441	0.5	Metabolism; Metabolism of terpenoids and polyketides	KEGG link	2	1	DJ50047090.1;	DJ50047090.1
ko00900	Terpenoid backbone biosynthesis	1/67	16/2074	0.409833160481469	0.61847549672658	0.0625	Metabolism; Metabolism of terpenoids and polyketides	KEGG link	16	1	DJ50017830.1;	DJ50017830.1
ko00240	Pyrimidine metabolism	1/67	82/2074	0.935921219660262	0.935921219660262	0.0121951219512195	Metabolism; Nucleotide metabolism	KEGG link	82	1	DJ50048720.1;	DJ50048720.1
ko00980	Metabolism of xenobiotics by cytochrome P450	3/67	28/2074	0.0593527820242968	0.371517309666441	0.107142857142857	Metabolism; Xenobiotics biodegradation and metabolism	KEGG link	28	3	DJ50005000.1;DJ50005190.1;DJ50105690.1;	DJ50005000.1,DJ50005190.1,DJ50105690.1
ko00624	Polycyclic aromatic hydrocarbon degradation	2/67	11/2074	0.0468539050914306	0.371517309666441	0.181818181818182	Metabolism; Xenobiotics biodegradation and metabolism	KEGG link	11	2	DJ50093360.1;DJ50103310.1;	DJ50093360.1,DJ50103310.1
ko00621	Dioxin degradation	2/67	11/2074	0.0468539050914306	0.371517309666441	0.181818181818182	Metabolism; Xenobiotics biodegradation and metabolism	KEGG link	11	2	DJ50093360.1;DJ50103310.1;	DJ50093360.1,DJ50103310.1
ko00626	Naphthalene degradation	2/67	13/2074	0.0637585565127366	0.371517309666441	0.153846153846154	Metabolism; Xenobiotics biodegradation and metabolism	KEGG link	13	2	DJ50093360.1;DJ50103310.1;	DJ50093360.1,DJ50103310.1
ko00625	Chloroalkane and chloroalkene degradation	1/67	7/2074	0.205629273095835	0.487635133341552	0.142857142857143	Metabolism; Xenobiotics biodegradation and metabolism	KEGG link	7	1	DJ50047090.1;	DJ50047090.1
