# Supplementary material for: Mechanism Underlying Light Intensity-Induced Melanin Synthesis of Auricularia heimuer Revealed by Transcriptome Analysis
Source: Cells. 2022 Dec 23;12(1):56. doi: 10.3390/cells12010056 (PMC9818193; doi:10.3390/cells12010056)
Supplement: Supplementary file 1 [file cells-12-00056-s001.zip › Table S14.xlsx]

## Sheet: Sheet1
Table S14. KEGG pathways of the significantly up-regulated DEGs in B2 VS B1.
ID	Description	Gene ratio	BgRatio	pvalue	p.adjust	Rich factor	Pathway class	KEGG link	Total gene	Target gene	Gene list	Name list
ko04218	Cellular senescence	2/20	37/2074	0.0480999151713668	0.207345253865898	0.0540540540540541	Cellular Processes; Cell growth and death	KEGG link	37	2	DJ50104040.1;DJ50104090.1;	DJ50104040.1,DJ50104090.1
ko04217	Necroptosis	2/20	28/2074	0.0287471947206976	0.158109570963837	0.0714285714285714	Cellular Processes; Cell growth and death	KEGG link	28	2	DJ50104040.1;DJ50104090.1;	DJ50104040.1,DJ50104090.1
ko04146	Peroxisome	1/20	61/2074	0.451107752819321	0.472589074382145	0.0163934426229508	Cellular Processes; Transport and catabolism	KEGG link	61	1	DJ50133570.1;	DJ50133570.1
ko04022	cGMP-PKG signaling pathway	2/20	24/2074	0.0214788307351725	0.157511425391265	0.0833333333333333	Environmental Information Processing; Signal transduction	KEGG link	24	2	DJ50104040.1;DJ50104090.1;	DJ50104040.1,DJ50104090.1
ko04068	FoxO signaling pathway	1/20	31/2074	0.261101559881226	0.319124128743721	0.032258064516129	Environmental Information Processing; Signal transduction	KEGG link	31	1	DJ50133570.1;	DJ50133570.1
ko04152	AMPK signaling pathway	1/20	28/2074	0.238991327289855	0.319124128743721	0.0357142857142857	Environmental Information Processing; Signal transduction	KEGG link	28	1	DJ50004290.1;	DJ50004290.1
ko04020	Calcium signaling pathway	2/20	14/2074	0.00750254964783251	0.0825280461261576	0.142857142857143	Environmental Information Processing; Signal transduction	KEGG link	14	2	DJ50104040.1;DJ50104090.1;	DJ50104040.1,DJ50104090.1
ko04016	MAPK signaling pathway - plant	1/20	6/2074	0.0565487055997903	0.207345253865898	0.166666666666667	Environmental Information Processing; Signal transduction	KEGG link	6	1	DJ50133570.1;	DJ50133570.1
ko04141	Protein processing in endoplasmic reticulum	7/20	101/2074	2.4277659838255e-05	0.00053410851644161	0.0693069306930693	Genetic Information Processing; Folding, sorting and degradation	KEGG link	101	7	DJ50126560.1;DJ50061880.1;DJ50076800.1;DJ50095150.1;DJ50096700.1;DJ50096800.1;DJ50101220.1;	DJ50126560.1,DJ50061880.1,DJ50076800.1,DJ50095150.1,DJ50096700.1,DJ50096800.1,DJ50101220.1
ko03410	Base excision repair	1/20	26/2074	0.223903541289937	0.319124128743721	0.0384615384615385	Genetic Information Processing; Replication and repair	KEGG link	26	1	DJ50035660.1;	DJ50035660.1
ko00380	Tryptophan metabolism	1/20	36/2074	0.296601750224527	0.343433605523137	0.0277777777777778	Metabolism; Amino acid metabolism	KEGG link	36	1	DJ50133570.1;	DJ50133570.1
ko00340	Histidine metabolism	1/20	14/2074	0.127235115825604	0.319124128743721	0.0714285714285714	Metabolism; Amino acid metabolism	KEGG link	14	1	DJ50088590.1;	DJ50088590.1
ko00010	Glycolysis / Gluconeogenesis	1/20	31/2074	0.261101559881226	0.319124128743721	0.032258064516129	Metabolism; Carbohydrate metabolism	KEGG link	31	1	DJ50088170.1;	DJ50088170.1
ko00030	Pentose phosphate pathway	1/20	16/2074	0.144103815685706	0.319124128743721	0.0625	Metabolism; Carbohydrate metabolism	KEGG link	16	1	DJ50009140.1;	DJ50009140.1
ko00520	Amino sugar and nucleotide sugar metabolism	1/20	78/2074	0.537117320072581	0.537117320072581	0.0128205128205128	Metabolism; Carbohydrate metabolism	KEGG link	78	1	DJ50126660.1;	DJ50126660.1
ko00630	Glyoxylate and dicarboxylate metabolism	1/20	28/2074	0.238991327289855	0.319124128743721	0.0357142857142857	Metabolism; Carbohydrate metabolism	KEGG link	28	1	DJ50133570.1;	DJ50133570.1
ko00190	Oxidative phosphorylation	2/20	93/2074	0.225134558986881	0.319124128743721	0.021505376344086	Metabolism; Energy metabolism	KEGG link	93	2	DJ50131420.1;DJ50083210.1;	DJ50131420.1,DJ50083210.1
ko00710	Carbon fixation in photosynthetic organisms	1/20	14/2074	0.127235115825604	0.319124128743721	0.0714285714285714	Metabolism; Energy metabolism	KEGG link	14	1	DJ50009140.1;	DJ50009140.1
ko00680	Methane metabolism	1/20	17/2074	0.152421562860772	0.319124128743721	0.0588235294117647	Metabolism; Energy metabolism	KEGG link	17	1	DJ50034090.1;	DJ50034090.1
ko01040	Biosynthesis of unsaturated fatty acids	1/20	18/2074	0.16066248106339	0.319124128743721	0.0555555555555556	Metabolism; Lipid metabolism	KEGG link	18	1	DJ50004290.1;	DJ50004290.1
ko00480	Glutathione metabolism	1/20	52/2074	0.399630994861536	0.43959409434769	0.0192307692307692	Metabolism; Metabolism of other amino acids	KEGG link	52	1	DJ50005000.1;	DJ50005000.1
ko00980	Metabolism of xenobiotics by cytochrome P450	1/20	28/2074	0.238991327289855	0.319124128743721	0.0357142857142857	Metabolism; Xenobiotics biodegradation and metabolism	KEGG link	28	1	DJ50005000.1;	DJ50005000.1
