# Supplementary material for: Mechanism Underlying Light Intensity-Induced Melanin Synthesis of Auricularia heimuer Revealed by Transcriptome Analysis
Source: Cells. 2022 Dec 23;12(1):56. doi: 10.3390/cells12010056 (PMC9818193; doi:10.3390/cells12010056)
Supplement: Supplementary file 1 [file cells-12-00056-s001.zip › Table S15.xlsx]

## Sheet: Sheet1
Table S15. KEGG pathways of the significantly up-regulated DEGs in B3 VS B1.
ID	Description	Gene ratio	BgRatio	pvalue	p.adjust	Rich factor	Pathway class	KEGG link	Total gene	Target gene	Gene list	Name list
ko04114	Oocyte meiosis	1/44	45/2074	0.62297643253948	0.719883877601177	0.0222222222222222	Cellular Processes; Cell growth and death	KEGG link	45	1	DJ50069590.1;	DJ50069590.1
ko04110	Cell cycle	1/44	59/2074	0.722902060879486	0.764269398116957	0.0169491525423729	Cellular Processes; Cell growth and death	KEGG link	59	1	DJ50069590.1;	DJ50069590.1
ko02024	Quorum sensing	1/44	15/2074	0.275846779609555	0.568836328864703	0.0666666666666667	Cellular Processes; Cellular community - prokaryotes	KEGG link	15	1	DJ50002110.1;	DJ50002110.1
ko04142	Lysosome	2/44	51/2074	0.294938982038509	0.568836328864703	0.0392156862745098	Cellular Processes; Transport and catabolism	KEGG link	51	2	DJ50071050.1;DJ50075820.1;	DJ50071050.1,DJ50075820.1
ko04146	Peroxisome	1/44	61/2074	0.734874421266305	0.764269398116957	0.0163934426229508	Cellular Processes; Transport and catabolism	KEGG link	61	1	DJ50133570.1;	DJ50133570.1
ko04068	FoxO signaling pathway	1/44	31/2074	0.488112869080028	0.648293383554624	0.032258064516129	Environmental Information Processing; Signal transduction	KEGG link	31	1	DJ50133570.1;	DJ50133570.1
ko02020	Two-component system	1/44	23/2074	0.390952987495261	0.597928098522163	0.0434782608695652	Environmental Information Processing; Signal transduction	KEGG link	23	1	DJ50004740.1;	DJ50004740.1
ko04152	AMPK signaling pathway	1/44	28/2074	0.453597236646055	0.63748800825932	0.0357142857142857	Environmental Information Processing; Signal transduction	KEGG link	28	1	DJ50004290.1;	DJ50004290.1
ko04016	MAPK signaling pathway - plant	1/44	6/2074	0.120865117064914	0.568836328864703	0.166666666666667	Environmental Information Processing; Signal transduction	KEGG link	6	1	DJ50133570.1;	DJ50133570.1
ko04151	PI3K-Akt signaling pathway	1/44	44/2074	0.614623443129479	0.719883877601177	0.0227272727272727	Environmental Information Processing; Signal transduction	KEGG link	44	1	DJ50069590.1;	DJ50069590.1
ko04390	Hippo signaling pathway	1/44	20/2074	0.350053125455202	0.568836328864703	0.05	Environmental Information Processing; Signal transduction	KEGG link	20	1	DJ50069590.1;	DJ50069590.1
ko03018	RNA degradation	1/44	48/2074	0.646987856514975	0.731377576929972	0.0208333333333333	Genetic Information Processing; Folding, sorting and degradation	KEGG link	48	1	DJ50089330.1;	DJ50089330.1
ko04141	Protein processing in endoplasmic reticulum	11/44	101/2074	4.24237847795187e-06	0.000220603680853497	0.108910891089109	Genetic Information Processing; Folding, sorting and degradation	KEGG link	101	11	DJ50121890.1;DJ50126560.1;DJ50042110.1;DJ50061880.1;DJ50076800.1;DJ50095100.1;DJ50095120.1;DJ50095150.1;DJ50096700.1;DJ50096800.1;DJ50101220.1;	DJ50121890.1,DJ50126560.1,DJ50042110.1,DJ50061880.1,DJ50076800.1,DJ50095100.1,DJ50095120.1,DJ50095150.1,DJ50096700.1,DJ50096800.1,DJ50101220.1
ko00970	Aminoacyl-tRNA biosynthesis	1/44	34/2074	0.520494663248168	0.660139572900115	0.0294117647058824	Genetic Information Processing; Translation	KEGG link	34	1	DJ50025790.1;	DJ50025790.1
ko03013	RNA transport	1/44	102/2074	0.893849154594085	0.893849154594085	0.00980392156862745	Genetic Information Processing; Translation	KEGG link	102	1	DJ50054460.1;	DJ50054460.1
ko00380	Tryptophan metabolism	1/44	36/2074	0.540961101401944	0.669761363640502	0.0277777777777778	Metabolism; Amino acid metabolism	KEGG link	36	1	DJ50133570.1;	DJ50133570.1
ko00360	Phenylalanine metabolism	1/44	31/2074	0.488112869080028	0.648293383554624	0.032258064516129	Metabolism; Amino acid metabolism	KEGG link	31	1	DJ50119150.1;	DJ50119150.1
ko00340	Histidine metabolism	1/44	14/2074	0.260041848212145	0.568836328864703	0.0714285714285714	Metabolism; Amino acid metabolism	KEGG link	14	1	DJ50088590.1;	DJ50088590.1
ko00350	Tyrosine metabolism	2/44	32/2074	0.146353668602866	0.568836328864703	0.0625	Metabolism; Amino acid metabolism	KEGG link	32	2	DJ50002840.1;DJ50097310.1;	DJ50002840.1,DJ50097310.1
ko00290	Valine, leucine and isoleucine biosynthesis	1/44	15/2074	0.275846779609555	0.568836328864703	0.0666666666666667	Metabolism; Amino acid metabolism	KEGG link	15	1	DJ50030580.1;	DJ50030580.1
ko00250	Alanine, aspartate and glutamate metabolism	2/44	24/2074	0.0904383231096941	0.568836328864703	0.0833333333333333	Metabolism; Amino acid metabolism	KEGG link	24	2	DJ50002110.1;DJ50002840.1;	DJ50002110.1,DJ50002840.1
ko00310	Lysine degradation	1/44	20/2074	0.350053125455202	0.568836328864703	0.05	Metabolism; Amino acid metabolism	KEGG link	20	1	DJ50002840.1;	DJ50002840.1
ko00965	Betalain biosynthesis	1/44	6/2074	0.120865117064914	0.568836328864703	0.166666666666667	Metabolism; Biosynthesis of other secondary metabolites	KEGG link	6	1	DJ50097310.1;	DJ50097310.1
ko00950	Isoquinoline alkaloid biosynthesis	1/44	20/2074	0.350053125455202	0.568836328864703	0.05	Metabolism; Biosynthesis of other secondary metabolites	KEGG link	20	1	DJ50097310.1;	DJ50097310.1
ko00940	Phenylpropanoid biosynthesis	1/44	14/2074	0.260041848212145	0.568836328864703	0.0714285714285714	Metabolism; Biosynthesis of other secondary metabolites	KEGG link	14	1	DJ50119150.1;	DJ50119150.1
ko00030	Pentose phosphate pathway	1/44	16/2074	0.291321642017122	0.568836328864703	0.0625	Metabolism; Carbohydrate metabolism	KEGG link	16	1	DJ50009140.1;	DJ50009140.1
ko00620	Pyruvate metabolism	2/44	32/2074	0.146353668602866	0.568836328864703	0.0625	Metabolism; Carbohydrate metabolism	KEGG link	32	2	DJ50030580.1;DJ50033050.1;	DJ50030580.1,DJ50033050.1
ko00630	Glyoxylate and dicarboxylate metabolism	1/44	28/2074	0.453597236646055	0.63748800825932	0.0357142857142857	Metabolism; Carbohydrate metabolism	KEGG link	28	1	DJ50133570.1;	DJ50133570.1
ko00500	Starch and sucrose metabolism	1/44	54/2074	0.690612055123227	0.748163059716829	0.0185185185185185	Metabolism; Carbohydrate metabolism	KEGG link	54	1	DJ50051810.1;	DJ50051810.1
ko00520	Amino sugar and nucleotide sugar metabolism	2/44	78/2074	0.498687218118941	0.648293383554624	0.0256410256410256	Metabolism; Carbohydrate metabolism	KEGG link	78	2	DJ50002690.1;DJ50126660.1;	DJ50002690.1,DJ50126660.1
ko00650	Butanoate metabolism	2/44	13/2074	0.0295842094766207	0.540226845123669	0.153846153846154	Metabolism; Carbohydrate metabolism	KEGG link	13	2	DJ50002110.1;DJ50002840.1;	DJ50002110.1,DJ50002840.1
ko00190	Oxidative phosphorylation	3/44	93/2074	0.315573879017043	0.568836328864703	0.032258064516129	Metabolism; Energy metabolism	KEGG link	93	3	DJ50000660.1;DJ50131420.1;DJ50083210.1;	DJ50000660.1,DJ50131420.1,DJ50083210.1
ko00710	Carbon fixation in photosynthetic organisms	1/44	14/2074	0.260041848212145	0.568836328864703	0.0714285714285714	Metabolism; Energy metabolism	KEGG link	14	1	DJ50009140.1;	DJ50009140.1
ko00680	Methane metabolism	1/44	17/2074	0.306473171536678	0.568836328864703	0.0588235294117647	Metabolism; Energy metabolism	KEGG link	17	1	DJ50034090.1;	DJ50034090.1
ko00511	Other glycan degradation	1/44	11/2074	0.210577208832281	0.568836328864703	0.0909090909090909	Metabolism; Glycan biosynthesis and metabolism	KEGG link	11	1	DJ50066040.1;	DJ50066040.1
ko01040	Biosynthesis of unsaturated fatty acids	2/44	18/2074	0.0542815975500154	0.540226845123669	0.111111111111111	Metabolism; Lipid metabolism	KEGG link	18	2	DJ50004290.1;DJ50132530.1;	DJ50004290.1,DJ50132530.1
ko00140	Steroid hormone biosynthesis	1/44	8/2074	0.157885990219423	0.568836328864703	0.125	Metabolism; Lipid metabolism	KEGG link	8	1	DJ50132530.1;	DJ50132530.1
ko00100	Steroid biosynthesis	1/44	18/2074	0.321307970006482	0.568836328864703	0.0555555555555556	Metabolism; Lipid metabolism	KEGG link	18	1	DJ50017330.1;	DJ50017330.1
ko00062	Fatty acid elongation	1/44	11/2074	0.210577208832281	0.568836328864703	0.0909090909090909	Metabolism; Lipid metabolism	KEGG link	11	1	DJ50132530.1;	DJ50132530.1
ko00565	Ether lipid metabolism	1/44	14/2074	0.260041848212145	0.568836328864703	0.0714285714285714	Metabolism; Lipid metabolism	KEGG link	14	1	DJ50003390.1;	DJ50003390.1
ko00564	Glycerophospholipid metabolism	1/44	41/2074	0.588464534887265	0.711631530561344	0.024390243902439	Metabolism; Lipid metabolism	KEGG link	41	1	DJ50003390.1;	DJ50003390.1
ko00750	Vitamin B6 metabolism	1/44	9/2074	0.17582065451291	0.568836328864703	0.111111111111111	Metabolism; Metabolism of cofactors and vitamins	KEGG link	9	1	DJ50083270.1;	DJ50083270.1
ko00760	Nicotinate and nicotinamide metabolism	1/44	22/2074	0.37760733582683	0.595017620090762	0.0454545454545455	Metabolism; Metabolism of cofactors and vitamins	KEGG link	22	1	DJ50002840.1;	DJ50002840.1
ko00480	Glutathione metabolism	1/44	52/2074	0.676690924397756	0.748163059716829	0.0192307692307692	Metabolism; Metabolism of other amino acids	KEGG link	52	1	DJ50105690.1;	DJ50105690.1
ko00440	Phosphonate and phosphinate metabolism	1/44	3/2074	0.0623338667450387	0.540226845123669	0.333333333333333	Metabolism; Metabolism of other amino acids	KEGG link	3	1	DJ50003390.1;	DJ50003390.1
ko00410	beta-Alanine metabolism	1/44	10/2074	0.193381860905856	0.568836328864703	0.1	Metabolism; Metabolism of other amino acids	KEGG link	10	1	DJ50002110.1;	DJ50002110.1
ko00430	Taurine and hypotaurine metabolism	1/44	4/2074	0.0822553104259741	0.568836328864703	0.25	Metabolism; Metabolism of other amino acids	KEGG link	4	1	DJ50002110.1;	DJ50002110.1
ko00230	Purine metabolism	1/44	97/2074	0.881191472341377	0.893849154594085	0.0103092783505155	Metabolism; Nucleotide metabolism	KEGG link	97	1	DJ50065720.1;	DJ50065720.1
ko00362	Benzoate degradation	1/44	6/2074	0.120865117064914	0.568836328864703	0.166666666666667	Metabolism; Xenobiotics biodegradation and metabolism	KEGG link	6	1	DJ50130340.1;	DJ50130340.1
ko00623	Toluene degradation	1/44	3/2074	0.0623338667450387	0.540226845123669	0.333333333333333	Metabolism; Xenobiotics biodegradation and metabolism	KEGG link	3	1	DJ50032990.1;	DJ50032990.1
ko00627	Aminobenzoate degradation	2/44	16/2074	0.0437238434960566	0.540226845123669	0.125	Metabolism; Xenobiotics biodegradation and metabolism	KEGG link	16	2	DJ50130340.1;DJ50032990.1;	DJ50130340.1,DJ50032990.1
ko00980	Metabolism of xenobiotics by cytochrome P450	1/44	28/2074	0.453597236646055	0.63748800825932	0.0357142857142857	Metabolism; Xenobiotics biodegradation and metabolism	KEGG link	28	1	DJ50105690.1;	DJ50105690.1
