# Supplementary material for: Mechanism Underlying Light Intensity-Induced Melanin Synthesis of Auricularia heimuer Revealed by Transcriptome Analysis
Source: Cells. 2022 Dec 23;12(1):56. doi: 10.3390/cells12010056 (PMC9818193; doi:10.3390/cells12010056)
Supplement: Supplementary file 1 [file cells-12-00056-s001.zip › Table S16.xlsx]

## Sheet: Sheet1
Table S16. KEGG pathways of the significantly up-regulated DEGs in B4 VS B1.
ID	Description	Gene ratio	BgRatio	pvalue	p.adjust	Rich factor	Pathway class	KEGG link	Total gene	Target gene	Gene list	Name list
ko04217	Necroptosis	2/49	28/2074	0.140279041581955	0.467596805273184	0.0714285714285714	Cellular Processes; Cell growth and death	KEGG link	28	2	DJ50104040.1;DJ50104090.1;	DJ50104040.1,DJ50104090.1
ko04218	Cellular senescence	3/49	37/2074	0.0548850636288274	0.467596805273184	0.0810810810810811	Cellular Processes; Cell growth and death	KEGG link	37	3	DJ50004600.1;DJ50104040.1;DJ50104090.1;	DJ50004600.1,DJ50104040.1,DJ50104090.1
ko04114	Oocyte meiosis	1/49	45/2074	0.662990384733616	0.736655983037351	0.0222222222222222	Cellular Processes; Cell growth and death	KEGG link	45	1	DJ50069590.1;	DJ50069590.1
ko04110	Cell cycle	2/49	59/2074	0.409560720499245	0.586631117200675	0.0338983050847458	Cellular Processes; Cell growth and death	KEGG link	59	2	DJ50004600.1;DJ50069590.1;	DJ50004600.1,DJ50069590.1
ko04810	Regulation of actin cytoskeleton	1/49	39/2074	0.609849260244108	0.703672223358586	0.0256410256410256	Cellular Processes; Cell motility	KEGG link	39	1	DJ50112800.1;	DJ50112800.1
ko04530	Tight junction	1/49	27/2074	0.477789673032125	0.600355183823925	0.037037037037037	Cellular Processes; Cellular community - eukaryotes	KEGG link	27	1	DJ50112800.1;	DJ50112800.1
ko04520	Adherens junction	1/49	16/2074	0.318839759077989	0.554048703772789	0.0625	Cellular Processes; Cellular community - eukaryotes	KEGG link	16	1	DJ50112800.1;	DJ50112800.1
ko02024	Quorum sensing	1/49	15/2074	0.30223436016994	0.554048703772789	0.0666666666666667	Cellular Processes; Cellular community - prokaryotes	KEGG link	15	1	DJ50002110.1;	DJ50002110.1
ko04144	Endocytosis	1/49	77/2074	0.846803908137798	0.861156516750303	0.012987012987013	Cellular Processes; Transport and catabolism	KEGG link	77	1	DJ50112800.1;	DJ50112800.1
ko04146	Peroxisome	1/49	61/2074	0.772420236081768	0.799055416636312	0.0163934426229508	Cellular Processes; Transport and catabolism	KEGG link	61	1	DJ50133570.1;	DJ50133570.1
ko04022	cGMP-PKG signaling pathway	2/49	24/2074	0.108602998156943	0.467596805273184	0.0833333333333333	Environmental Information Processing; Signal transduction	KEGG link	24	2	DJ50104040.1;DJ50104090.1;	DJ50104040.1,DJ50104090.1
ko04068	FoxO signaling pathway	1/49	31/2074	0.526058470404605	0.631270164485526	0.032258064516129	Environmental Information Processing; Signal transduction	KEGG link	31	1	DJ50133570.1;	DJ50133570.1
ko04152	AMPK signaling pathway	1/49	28/2074	0.490290066789539	0.600355183823925	0.0357142857142857	Environmental Information Processing; Signal transduction	KEGG link	28	1	DJ50004290.1;	DJ50004290.1
ko04020	Calcium signaling pathway	2/49	14/2074	0.04152961537125	0.467596805273184	0.142857142857143	Environmental Information Processing; Signal transduction	KEGG link	14	2	DJ50104040.1;DJ50104090.1;	DJ50104040.1,DJ50104090.1
ko04016	MAPK signaling pathway - plant	1/49	6/2074	0.133793352156737	0.467596805273184	0.166666666666667	Environmental Information Processing; Signal transduction	KEGG link	6	1	DJ50133570.1;	DJ50133570.1
ko04151	PI3K-Akt signaling pathway	1/49	44/2074	0.654654457854235	0.736655983037351	0.0227272727272727	Environmental Information Processing; Signal transduction	KEGG link	44	1	DJ50069590.1;	DJ50069590.1
ko04390	Hippo signaling pathway	1/49	20/2074	0.38147588272302	0.57221382408453	0.05	Environmental Information Processing; Signal transduction	KEGG link	20	1	DJ50069590.1;	DJ50069590.1
ko04066	HIF-1 signaling pathway	1/49	22/2074	0.410641782040472	0.586631117200675	0.0454545454545455	Environmental Information Processing; Signal transduction	KEGG link	22	1	DJ50128760.1;	DJ50128760.1
ko03018	RNA degradation	1/49	48/2074	0.686833125956626	0.749272501043592	0.0208333333333333	Genetic Information Processing; Folding, sorting and degradation	KEGG link	48	1	DJ50089330.1;	DJ50089330.1
ko04141	Protein processing in endoplasmic reticulum	12/49	101/2074	1.89796796865714e-06	0.000113878078119428	0.118811881188119	Genetic Information Processing; Folding, sorting and degradation	KEGG link	101	12	DJ50121890.1;DJ50126560.1;DJ50042110.1;DJ50061880.1;DJ50069170.1;DJ50076800.1;DJ50095100.1;DJ50095120.1;DJ50095150.1;DJ50096700.1;DJ50096800.1;DJ50101220.1;	DJ50121890.1,DJ50126560.1,DJ50042110.1,DJ50061880.1,DJ50069170.1,DJ50076800.1,DJ50095100.1,DJ50095120.1,DJ50095150.1,DJ50096700.1,DJ50096800.1,DJ50101220.1
ko03410	Base excision repair	1/49	26/2074	0.464989119744769	0.600355183823925	0.0384615384615385	Genetic Information Processing; Replication and repair	KEGG link	26	1	DJ50035660.1;	DJ50035660.1
ko03013	RNA transport	2/49	102/2074	0.704952738671351	0.755306505719305	0.0196078431372549	Genetic Information Processing; Translation	KEGG link	102	2	DJ50019920.1;DJ50054460.1;	DJ50019920.1,DJ50054460.1
ko00380	Tryptophan metabolism	1/49	36/2074	0.580283167442987	0.682686079344691	0.0277777777777778	Metabolism; Amino acid metabolism	KEGG link	36	1	DJ50133570.1;	DJ50133570.1
ko00280	Valine, leucine and isoleucine degradation	1/49	25/2074	0.451881353178515	0.600355183823925	0.04	Metabolism; Amino acid metabolism	KEGG link	25	1	DJ50017830.1;	DJ50017830.1
ko00340	Histidine metabolism	1/49	14/2074	0.285232611611177	0.554048703772789	0.0714285714285714	Metabolism; Amino acid metabolism	KEGG link	14	1	DJ50088590.1;	DJ50088590.1
ko00350	Tyrosine metabolism	3/49	32/2074	0.0380221343644845	0.467596805273184	0.09375	Metabolism; Amino acid metabolism	KEGG link	32	3	DJ50002840.1;DJ50003220.1;DJ50097310.1;	DJ50002840.1,DJ50003220.1,DJ50097310.1
ko00250	Alanine, aspartate and glutamate metabolism	3/49	24/2074	0.0176990541138472	0.353981082276945	0.125	Metabolism; Amino acid metabolism	KEGG link	24	3	DJ50002110.1;DJ50002840.1;DJ50003220.1;	DJ50002110.1,DJ50002840.1,DJ50003220.1
ko00310	Lysine degradation	2/49	20/2074	0.0793055761769383	0.467596805273184	0.1	Metabolism; Amino acid metabolism	KEGG link	20	2	DJ50002840.1;DJ50003220.1;	DJ50002840.1,DJ50003220.1
ko00965	Betalain biosynthesis	1/49	6/2074	0.133793352156737	0.467596805273184	0.166666666666667	Metabolism; Biosynthesis of other secondary metabolites	KEGG link	6	1	DJ50097310.1;	DJ50097310.1
ko00521	Streptomycin biosynthesis	1/49	9/2074	0.193947065697858	0.554048703772789	0.111111111111111	Metabolism; Biosynthesis of other secondary metabolites	KEGG link	9	1	DJ50128760.1;	DJ50128760.1
ko00950	Isoquinoline alkaloid biosynthesis	1/49	20/2074	0.38147588272302	0.57221382408453	0.05	Metabolism; Biosynthesis of other secondary metabolites	KEGG link	20	1	DJ50097310.1;	DJ50097310.1
ko00524	Neomycin, kanamycin and gentamicin biosynthesis	1/49	6/2074	0.133793352156737	0.467596805273184	0.166666666666667	Metabolism; Biosynthesis of other secondary metabolites	KEGG link	6	1	DJ50128760.1;	DJ50128760.1
ko00030	Pentose phosphate pathway	1/49	16/2074	0.318839759077989	0.554048703772789	0.0625	Metabolism; Carbohydrate metabolism	KEGG link	16	1	DJ50009140.1;	DJ50009140.1
ko00051	Fructose and mannose metabolism	2/49	26/2074	0.124187189022186	0.467596805273184	0.0769230769230769	Metabolism; Carbohydrate metabolism	KEGG link	26	2	DJ50105580.1;DJ50128760.1;	DJ50105580.1,DJ50128760.1
ko00630	Glyoxylate and dicarboxylate metabolism	1/49	28/2074	0.490290066789539	0.600355183823925	0.0357142857142857	Metabolism; Carbohydrate metabolism	KEGG link	28	1	DJ50133570.1;	DJ50133570.1
ko00020	Citrate cycle (TCA cycle)	1/49	25/2074	0.451881353178515	0.600355183823925	0.04	Metabolism; Carbohydrate metabolism	KEGG link	25	1	DJ50004110.1;	DJ50004110.1
ko00500	Starch and sucrose metabolism	1/49	54/2074	0.72966682399669	0.768070341049148	0.0185185185185185	Metabolism; Carbohydrate metabolism	KEGG link	54	1	DJ50128760.1;	DJ50128760.1
ko00010	Glycolysis / Gluconeogenesis	2/49	31/2074	0.165197726817936	0.521677032056641	0.0645161290322581	Metabolism; Carbohydrate metabolism	KEGG link	31	2	DJ50128760.1;DJ50088170.1;	DJ50128760.1,DJ50088170.1
ko00052	Galactose metabolism	1/49	28/2074	0.490290066789539	0.600355183823925	0.0357142857142857	Metabolism; Carbohydrate metabolism	KEGG link	28	1	DJ50128760.1;	DJ50128760.1
ko00520	Amino sugar and nucleotide sugar metabolism	3/49	78/2074	0.279361715240536	0.554048703772789	0.0384615384615385	Metabolism; Carbohydrate metabolism	KEGG link	78	3	DJ50113450.1;DJ50126660.1;DJ50128760.1;	DJ50113450.1,DJ50126660.1,DJ50128760.1
ko00650	Butanoate metabolism	4/49	13/2074	0.000168322539387339	0.00504967618162018	0.307692307692308	Metabolism; Carbohydrate metabolism	KEGG link	13	4	DJ50002110.1;DJ50002840.1;DJ50003220.1;DJ50017830.1;	DJ50002110.1,DJ50002840.1,DJ50003220.1,DJ50017830.1
ko00190	Oxidative phosphorylation	5/49	93/2074	0.0653988937562048	0.467596805273184	0.0537634408602151	Metabolism; Energy metabolism	KEGG link	93	5	DJ50000660.1;DJ50118400.1;DJ50124220.1;DJ50131420.1;DJ50083210.1;	DJ50000660.1,DJ50118400.1,DJ50124220.1,DJ50131420.1,DJ50083210.1
ko00710	Carbon fixation in photosynthetic organisms	1/49	14/2074	0.285232611611177	0.554048703772789	0.0714285714285714	Metabolism; Energy metabolism	KEGG link	14	1	DJ50009140.1;	DJ50009140.1
ko00720	Carbon fixation pathways in prokaryotes	1/49	9/2074	0.193947065697858	0.554048703772789	0.111111111111111	Metabolism; Energy metabolism	KEGG link	9	1	DJ50004110.1;	DJ50004110.1
ko00680	Methane metabolism	1/49	17/2074	0.335057860052323	0.554048703772789	0.0588235294117647	Metabolism; Energy metabolism	KEGG link	17	1	DJ50034090.1;	DJ50034090.1
ko00511	Other glycan degradation	1/49	11/2074	0.231755618784951	0.554048703772789	0.0909090909090909	Metabolism; Glycan biosynthesis and metabolism	KEGG link	11	1	DJ50066040.1;	DJ50066040.1
ko01040	Biosynthesis of unsaturated fatty acids	1/49	18/2074	0.350897512389433	0.554048703772789	0.0555555555555556	Metabolism; Lipid metabolism	KEGG link	18	1	DJ50004290.1;	DJ50004290.1
ko00100	Steroid biosynthesis	1/49	18/2074	0.350897512389433	0.554048703772789	0.0555555555555556	Metabolism; Lipid metabolism	KEGG link	18	1	DJ50066160.1;	DJ50066160.1
ko00072	Synthesis and degradation of ketone bodies	1/49	4/2074	0.0912704186285187	0.467596805273184	0.25	Metabolism; Lipid metabolism	KEGG link	4	1	DJ50017830.1;	DJ50017830.1
ko00760	Nicotinate and nicotinamide metabolism	2/49	22/2074	0.0936117625991693	0.467596805273184	0.0909090909090909	Metabolism; Metabolism of cofactors and vitamins	KEGG link	22	2	DJ50002840.1;DJ50003220.1;	DJ50002840.1,DJ50003220.1
ko00480	Glutathione metabolism	2/49	52/2074	0.349576498105325	0.554048703772789	0.0384615384615385	Metabolism; Metabolism of other amino acids	KEGG link	52	2	DJ50005000.1;DJ50105690.1;	DJ50005000.1,DJ50105690.1
ko00410	beta-Alanine metabolism	1/49	10/2074	0.213073745494858	0.554048703772789	0.1	Metabolism; Metabolism of other amino acids	KEGG link	10	1	DJ50002110.1;	DJ50002110.1
ko00430	Taurine and hypotaurine metabolism	1/49	4/2074	0.0912704186285187	0.467596805273184	0.25	Metabolism; Metabolism of other amino acids	KEGG link	4	1	DJ50002110.1;	DJ50002110.1
ko00460	Cyanoamino acid metabolism	1/49	14/2074	0.285232611611177	0.554048703772789	0.0714285714285714	Metabolism; Metabolism of other amino acids	KEGG link	14	1	DJ50107680.1;	DJ50107680.1
ko00900	Terpenoid backbone biosynthesis	1/49	16/2074	0.318839759077989	0.554048703772789	0.0625	Metabolism; Metabolism of terpenoids and polyketides	KEGG link	16	1	DJ50017830.1;	DJ50017830.1
ko00240	Pyrimidine metabolism	1/49	82/2074	0.864715718942452	0.864715718942452	0.0121951219512195	Metabolism; Nucleotide metabolism	KEGG link	82	1	DJ50048720.1;	DJ50048720.1
ko00621	Dioxin degradation	1/49	11/2074	0.231755618784951	0.554048703772789	0.0909090909090909	Metabolism; Xenobiotics biodegradation and metabolism	KEGG link	11	1	DJ50103310.1;	DJ50103310.1
ko00626	Naphthalene degradation	1/49	13/2074	0.267825254736896	0.554048703772789	0.0769230769230769	Metabolism; Xenobiotics biodegradation and metabolism	KEGG link	13	1	DJ50103310.1;	DJ50103310.1
ko00980	Metabolism of xenobiotics by cytochrome P450	2/49	28/2074	0.140279041581955	0.467596805273184	0.0714285714285714	Metabolism; Xenobiotics biodegradation and metabolism	KEGG link	28	2	DJ50005000.1;DJ50105690.1;	DJ50005000.1,DJ50105690.1
ko00624	Polycyclic aromatic hydrocarbon degradation	1/49	11/2074	0.231755618784951	0.554048703772789	0.0909090909090909	Metabolism; Xenobiotics biodegradation and metabolism	KEGG link	11	1	DJ50103310.1;	DJ50103310.1
