# Supplementary material for: Mechanism Underlying Light Intensity-Induced Melanin Synthesis of Auricularia heimuer Revealed by Transcriptome Analysis
Source: Cells. 2022 Dec 23;12(1):56. doi: 10.3390/cells12010056 (PMC9818193; doi:10.3390/cells12010056)
Supplement: Supplementary file 1 [file cells-12-00056-s001.zip › Table S17.xlsx]

## Sheet: Sheet1
Table S17. Annotation information of possible genes related to light intensity and melanin synthesis.
Gene ID	Description
DJ50128910.1	FAD/NAD(P)-binding domain-containing protein
DJ50121620.1	putative flavohemoglobin
DJ50103310.1	FAD/NAD(P)-binding domain-containing protein
DJ50058490.1	FAD/NAD(P)-binding domain-containing protein
DJ50114790.1	FMN-linked oxidoreductase
DJ50074300.1	photolyase
DJ50028000.1	quinone oxidoreductase
DJ50039250.1	domain present in phytochromes and cGMP-specific phosphodiesterases
DJ50051180.1	phytochrome region
DJ50133570.1	Putative serine/threonine phosphatase
DJ50065330.1	Putative serine/threonine phosphatase
DJ50104040.1	ADP,ATP carrier protein
DJ50104090.1	ADP,ATP carrier protein
DJ50097310.1	tyrosinase central domain protein
DJ50055220.1	tyrosinase
DJ50097480.1	tyrosinase
DJ50002840.1	succinate-semialdehyde dehydrogenase
DJ50003220.1	succinate-semialdehyde dehydrogenase
