# Supplementary material for: Mechanism Underlying Light Intensity-Induced Melanin Synthesis of Auricularia heimuer Revealed by Transcriptome Analysis
Source: Cells. 2022 Dec 23;12(1):56. doi: 10.3390/cells12010056 (PMC9818193; doi:10.3390/cells12010056)
Supplement: Supplementary file 1 [file cells-12-00056-s001.zip › Table S4.xlsx]

## Sheet: Sheet1
Table S4. Clustering analysis of significant DEGs in the B2 VS B1 comparison.
gene id	chr	start	end	length	strand	name	B2.1_FPKM	B2.2_FPKM	B2.3_FPKM	B1.1_FPKM	B1.2_FPKM	B1.3_FPKM	B2.1_counts_norm	B2.2_counts_norm	B2.3_counts_norm	B1.1_counts_norm	B1.2_counts_norm	B1.3_counts_norm	baseMean	log2FC	pvalue	padj	trend	Description	GO	Pathway	TF
DJ50088870.1	DJ5_8	709459	712624	2743	+	DJ50088870.1	29.8212	37.2912	19.0016	2.48523	2.23802	2.50753	1026.71	1270.25	665.752	89.8105	79.7701	86.238	536.42	3.53375	5.58e-43	6.62e-39	UP	Vacuolar protein sorting-associated protein 62	-	-	-
DJ50069640.1	DJ5_6	509366	509796	315	+	DJ50069640.1	37.4036	26.5031	56.2188	284.703	407.357	376.921	147.883	103.672	226.198	1181.51	1667.39	1488.63	802.547	-3.18161	3.42e-32	2.03e-28	DOWN		-	-	-
DJ50074730.1	DJ5_6	2116515	2120102	2205	-	DJ50074730.1	31.3115	31.5513	27.0047	8.24429	6.4509	6.90712	866.578	863.934	760.578	239.495	184.833	190.955	517.729	2.01749	6.68e-30	2.64e-26	UP	Belongs to the major facilitator superfamily. Sugar transporter (TC 2.A.1.1) family	[GO:0005575:cellular_component][GO:0016020:membrane]	-	Uncharacterized protein OS=Moniliophthora roreri OX=221103 GN=WG66_12589 PE=3 SV=1
DJ50058470.1	DJ5_5	394821	395833	899	-	DJ50058470.1	23.123	48.1204	32.9455	201.957	237.584	250.203	260.915	537.21	378.313	2391.95	2775.42	2820.19	1527.33	-2.76436	1.59e-29	4.72e-26	DOWN	hypothetical protein	-	-	-
DJ50009570.1	DJ5_0	3103185	3104164	878	-	DJ50009570.1	24.2744	19.6893	37.785	184.53	140.349	219.442	267.509	214.675	423.75	2134.5	1601.24	2415.69	1176.23	-2.76302	8.01e-26	1.9e-22	DOWN		-	-	-
DJ50043140.1	DJ5_3	2495801	2498323	2185	+	DJ50043140.1	392.091	293.585	257.017	64.7554	47.7625	77.7981	10753.1	7966	7173.14	1864.07	1356.09	2131.31	5207.28	2.27463	9.85e-25	1.95e-21	UP	Starch binding domain	[GO:0000272:polysaccharide catabolic process][GO:0000322:storage vacuole][GO:0000323:lytic vacuole][GO:0000324:fungal-type vacuole][GO:0003674:molecular_function][GO:0003824:catalytic activity][GO:0004339:glucan 1,4-alpha-glucosidase activity][GO:0004553:hydrolase activity, hydrolyzing O-glycosyl compounds][GO:0005575:cellular_component][GO:0005622:intracellular][GO:0005623:cell][GO:0005737:cytop…	[ko00500:Starch and sucrose metabolism]	Glucoamylase OS=Ajellomyces capsulatus (strain H143) OX=544712 GN=HCDG_06000 PE=4 SV=1
DJ50093780.1	DJ5_8	2151445	2155308	3729	+	DJ50093780.1	1.52949	3.32427	2.63371	29.0871	20.257	15.4367	71.5869	153.937	125.446	1428.98	981.561	721.73	580.541	-3.15989	2.83e-24	4.8e-21	DOWN	Glycosyl transferase family 8	-	-	Fungal_trans domain-containing protein OS=Stachybotrys chartarum (strain CBS 109288 / IBT 7711) OX=1280523 GN=S7711_02301 PE=4 SV=1
DJ50084830.1	DJ5_7	2377116	2379775	2554	-	DJ50084830.1	4.46629	6.99981	12.9895	98.788	80.639	55.7855	143.174	222.005	423.75	3323.99	2676.19	1786.36	1429.24	-3.30328	1.8e-21	2.67e-18	DOWN	BAG domain	-	-	-
DJ50126660.1	DJ5_15	164292	167443	2154	-	DJ50126660.1	8.25708	13.8981	14.8991	50.2149	102.53	87.8131	223.238	371.754	409.922	1424.99	2869.78	2371.54	1278.54	-2.73034	4.59e-21	5.44e-18	DOWN	family 18	-	[ko00520:Amino sugar and nucleotide sugar metabolism]	Uncharacterized protein OS=Pseudogymnoascus sp. VKM F-4519 (FW-2642) OX=1420914 GN=V501_00309 PE=3 SV=1
DJ50098070.1	DJ5_9	587503	595650	6231	-	DJ50098070.1	9.70736	9.50059	10.2637	27.3997	40.3097	29.3837	759.197	735.129	816.88	2249.25	3263.76	2295.57	1686.63	-1.75644	1.27e-20	1.37e-17	DOWN	P-loop containing nucleoside triphosphate hydrolase protein	-	-	p-loop containing nucleoside triphosphate hydrolase protein OS=Exidia glandulosa HHB12029 OX=1314781 GN=EXIGLDRAFT_492302 PE=4 SV=1
DJ50088170.1	DJ5_8	454397	457437	1618	+	DJ50088170.1	10.3895	9.74618	19.5002	74.9486	216.45	110.223	210.993	195.825	403.007	1597.63	4550.79	2236.03	1532.38	-3.37196	7.12e-20	6.93e-17	DOWN	Pyruvate decarboxylase	[GO:0000947:amino acid catabolic process to alcohol via Ehrlich pathway][GO:0000949:aromatic amino acid family catabolic process to alcohol via Ehrlich pathway][GO:0000955:amino acid catabolic process via Ehrlich pathway][GO:0003674:molecular_function][GO:0003824:catalytic activity][GO:0004737:pyruvate decarboxylase activity][GO:0005575:cellular_component][GO:0005622:intracellular][GO:0005623:cel…	[ko00010:Glycolysis / Gluconeogenesis]	Pyruvate decarboxylase isozyme 1 OS=Saccharomyces cerevisiae (strain ATCC 204508 / S288c) OX=559292 GN=PDC1 PE=1 SV=7
DJ50126670.1	DJ5_15	168236	173189	3901	+	DJ50126670.1	7.34872	8.53871	8.36552	27.6687	56.1915	34.7598	359.818	413.641	416.836	1422	2848.38	1700.12	1193.47	-2.32678	7.6e-20	6.93e-17	DOWN	Lysin motif	-	-	-
DJ50000220.1	DJ5_0	96004	96639	636	+	DJ50000220.1	4.01186	4.90587	3.7693	29.8928	23.5423	20.0845	32.0257	38.7461	30.6207	250.471	194.561	160.156	117.764	-2.5799	1.61e-19	1.37e-16	DOWN	BTB/POZ domain	-	-	-
DJ50102170.1	DJ5_9	1844354	1845784	1380	-	DJ50102170.1	18.3807	26.0317	36.5924	197.978	163.508	108.88	318.373	446.104	645.009	3599.4	2932.04	1883.89	1637.47	-2.57808	7.04e-19	5.56e-16	DOWN	hypothetical protein	-	-	-
DJ50076800.1	DJ5_6	2679418	2680569	1098	-	DJ50076800.1	1.43529	1.99684	1.76074	33.6642	23.5911	9.54554	19.7806	27.227	24.6941	486.972	336.591	131.41	171.113	-3.73781	1.41e-18	1.04e-15	DOWN	small heat shock protein	-	[ko04141:Protein processing in endoplasmic reticulum]	Uncharacterized protein OS=Bifiguratus adelaidae OX=1938954 GN=BZG36_05076 PE=3 SV=1
DJ50072520.1	DJ5_6	1507611	1508612	837	+	DJ50072520.1	114.406	169.059	158.821	407.68	432.013	416.751	1201.91	1757.19	1697.97	4495.51	4698.65	4373.5	3037.45	-1.54293	8.63e-18	6.02e-15	DOWN	Hypoxia induced protein conserved region	[GO:0005575:cellular_component][GO:0005622:intracellular][GO:0005623:cell][GO:0005737:cytoplasm][GO:0005739:mitochondrion][GO:0005740:mitochondrial envelope][GO:0005743:mitochondrial inner membrane][GO:0006996:organelle organization][GO:0007005:mitochondrion organization][GO:0008150:biological_process][GO:0008535:respiratory chain complex IV assembly][GO:0009987:cellular process][GO:0016020:membr…	-	-
DJ50101780.1	DJ5_9	1702952	1705271	1768	-	DJ50101780.1	10.1447	9.15778	8.09182	23.0489	34.7645	36.8658	225.122	201.061	182.736	536.867	798.674	817.207	460.278	-1.82146	4.39e-17	2.89e-14	DOWN	cytochrome P450	-	-	Copper-fist domain-containing protein OS=Fomitopsis rosea OX=34475 GN=EVJ58_g8706 PE=4 SV=1
DJ50088580.1	DJ5_8	575857	578766	2474	-	DJ50088580.1	5.06572	3.30631	6.12651	17.0838	38.8847	31.0784	157.303	101.578	193.602	556.825	1250.06	964.017	537.23	-2.61356	8.72e-17	5.45e-14	DOWN	hypothetical protein	-	-	-
DJ50047270.1	DJ5_4	316422	319912	2710	+	DJ50047270.1	0.996913	0.497877	1.1985	4.24839	10.8843	11.9954	33.9096	16.7551	41.4861	151.68	383.286	407.577	172.449	-3.35079	2.06e-16	1.22e-13	DOWN	Expressed protein	-	-	Uncharacterized protein OS=Exidia glandulosa HHB12029 OX=1314781 GN=EXIGLDRAFT_649809 PE=4 SV=1
DJ50118020.1	DJ5_12	395819	399533	3551	+	DJ50118020.1	56.6169	100.833	70.8201	14.654	22.7271	14.5042	2523.44	4446.38	3212.21	685.553	1048.69	645.758	2093.67	2.09673	2.74e-16	1.55e-13	UP	Zinc-dependent metalloprotease	-	-	-
DJ50026120.1	DJ5_2	807477	810194	2006	+	DJ50026120.1	52.5243	43.299	40.5162	14.5372	14.4429	19.0216	1322.47	1078.61	1038.14	384.189	376.476	478.415	779.717	1.47333	3.98e-16	2.14e-13	UP	fatty acid biosynthesis enzyme	-	-	Zn(2)-C6 fungal-type domain-containing protein OS=Aspergillus nomius NRRL 13137 OX=1509407 GN=ANOM_004100 PE=4 SV=1
DJ50084940.1	DJ5_7	2405633	2407606	1974	-	DJ50084940.1	6.42486	6.32246	8.57933	24.2505	43.7278	25.801	159.187	154.985	216.32	630.669	1121.65	638.572	486.896	-2.1722	5.42e-16	2.8e-13	DOWN	hypothetical protein	-	-	-
DJ50024870.1	DJ5_2	261516	262328	813	+	DJ50024870.1	52.7995	33.503	56.5957	154.377	146.966	164.269	538.785	338.243	587.719	1653.51	1552.6	1674.45	1057.55	-1.73572	8.14e-16	3.86e-13	DOWN	hypothetical protein	-	-	-
DJ50106350.1	DJ5_10	724238	727373	2683	-	DJ50106350.1	24.0548	29.0417	16.2272	5.7874	6.47355	6.71421	810.062	967.606	556.111	204.568	225.691	225.861	498.317	1.83043	9.68e-16	4.41e-13	UP	Family S53	-	[ko04142:Lysosome]	Peptidase-like protein OS=Purpureocillium lilacinum OX=33203 GN=VFPFJ_04489 PE=4 SV=1
DJ50007070.1	DJ5_0	2294149	2295135	777	-	DJ50007070.1	15.6465	21.489	26.872	1.94966	2.11971	4.74225	152.593	207.344	266.696	19.9579	21.4017	46.1989	119.032	2.84252	2.91e-15	1.28e-12	UP	Heme-thiolate peroxidase	-	-	-
DJ50077440.1	DJ5_6	2854210	2856581	2372	+	DJ50077440.1	37.0481	49.4164	28.7874	7.95124	12.4038	8.59563	1103	1455.6	872.195	248.476	382.313	255.634	719.536	1.9519	3.44e-15	1.46e-12	UP	FAD binding domain	-	-	Tetracycline resistance protein from transposon Tn4351/Tn4400 OS=Talaromyces islandicus OX=28573 GN=PISL3812_05496 PE=4 SV=1
DJ50135970.1	DJ5_23	95156	95943	658	+	DJ50135970.1	303.147	217.997	230.584	857.362	854.797	598.939	2503.66	1781.28	1937.99	7432.32	7308.69	4941.23	4317.53	-1.66113	4.75e-15	1.94e-12	DOWN	hypothetical protein	-	-	-
DJ50128130.1	DJ5_15	834158	836505	1554	+	DJ50128130.1	137.921	118.081	112.514	49.6189	54.2454	58.4351	2690.16	2278.69	2233.33	1015.86	1095.38	1138.55	1741.99	1.14823	8.09e-15	3.2e-12	UP	Acyl-CoA dehydrogenase NM domain-like protein	-	-	C6 transcription factor OS=Ustilaginoidea virens OX=1159556 GN=UV8b_4071 PE=4 SV=1
DJ50004150.1	DJ5_0	1401686	1402105	420	-	DJ50004150.1	405.781	387.306	255.194	119.929	108.375	120.68	2139.13	2020.04	1369.04	663.6	591.466	635.492	1236.46	1.54806	1.01e-14	3.86e-12	UP	Cerato-platanin	[GO:0005575:cellular_component][GO:0005576:extracellular region]	-	-
DJ50095720.1	DJ5_8	2846442	2847561	993	-	DJ50095720.1	9.29565	12.7384	9.73458	40.1224	44.7075	28.2838	115.858	157.079	123.47	524.892	576.874	352.138	308.385	-1.87654	1.33e-14	4.94e-12	DOWN		-	-	-
DJ50046190.1	DJ5_3	3616506	3618084	1143	-	DJ50046190.1	6.69696	6.9351	7.6452	22.1335	29.2777	19.4857	96.0771	98.4361	111.617	333.297	434.844	279.247	225.586	-1.77511	2.42e-14	8.71e-12	DOWN	hypothetical protein	-	-	-
DJ50058990.1	DJ5_5	550239	552056	1706	+	DJ50058990.1	27.5812	31.141	25.1577	69.7061	92.9442	64.3159	590.592	659.732	548.209	1566.69	2060.4	1375.7	1133.55	-1.47623	2.78e-14	9.68e-12	DOWN	geranylgeranyl pyrophosphate synthetase	-	-	Histone transcription regulator 3 homolog [Aspergillus nidulans FGSC A4] OS=Rhizoctonia solani OX=456999 GN=RSOLAG22IIIB_07149 PE=4 SV=1
DJ50014800.1	DJ5_1	962634	965958	2951	+	DJ50014800.1	6.61193	12.2305	8.75254	2.00205	2.33396	2.38628	244.902	448.199	329.913	77.8357	89.4982	88.2913	213.107	1.99972	3.22e-14	1.09e-11	UP	Peroxidase, family 2	-	-	HEME_HALOPEROXIDASE domain-containing protein OS=Aureobasidium pullulans OX=5580 GN=D6D21_05447 PE=4 SV=1
DJ50032110.1	DJ5_2	2751055	2756155	4951	+	DJ50032110.1	11.8381	10.0662	17.8998	47.1509	52.7876	38.1877	735.649	618.891	1131.98	3075.51	3396.07	2370.52	1888.1	-1.83017	7.25e-14	2.32e-11	DOWN	hypothetical protein	-	-	-
DJ50015390.1	DJ5_1	1155739	1156580	780	-	DJ50015390.1	180.782	127.897	125.912	53.0211	52.1171	55.5334	1769.89	1238.83	1254.46	544.85	528.234	543.094	979.893	1.39963	8.25e-14	2.57e-11	UP	PAP2-domain-containing protein	[GO:0003674:molecular_function][GO:0003824:catalytic activity][GO:0005575:cellular_component][GO:0005622:intracellular][GO:0005623:cell][GO:0005737:cytoplasm][GO:0005783:endoplasmic reticulum][GO:0005789:endoplasmic reticulum membrane][GO:0006464:cellular protein modification process][GO:0006486:protein glycosylation][GO:0006487:protein N-linked glycosylation][GO:0006629:lipid metabolic process][…	[ko00510:N-Glycan biosynthesis]	-
DJ50107660.1	DJ5_10	1130311	1131587	1081	-	DJ50107660.1	260.056	263.905	396.887	849.374	863.191	819.737	3528.48	3542.65	5480.11	12096.5	12125.1	11110.3	7980.52	-1.49313	1.01e-13	3.09e-11	DOWN	hypothetical protein	-	-	-
DJ50001200.1	DJ5_0	455508	459079	2823	-	DJ50001200.1	38.4398	26.5858	31.2285	7.43223	7.21329	12.5304	1362.03	932.002	1126.05	276.417	264.603	443.51	734.103	1.79723	1.52e-13	4.41e-11	UP	cytochrome P450	-	-	Fungal_trans domain-containing protein OS=Byssochlamys spectabilis (strain No. 5 / NBRC 109023) OX=1356009 GN=PVAR5_0589 PE=4 SV=1
DJ50047590.1	DJ5_4	416678	419851	2603	-	DJ50047590.1	79.3699	65.5056	40.4037	18.7106	10.2101	13.6524	2593.14	2117.42	1343.36	641.646	345.346	445.563	1247.75	2.07941	1.86e-13	5.24e-11	UP	Glycosyl hydrolase family 53	-	-	Arabinogalactan endo-beta-1,4-galactanase OS=Lentinula edodes OX=5353 GN=LENED_001262 PE=3 SV=1
DJ50010380.1	DJ5_0	3492597	3493712	759	-	DJ50010380.1	52.8976	30.6647	44.5242	262.261	168.272	126.87	503.934	289.025	431.653	2622.47	1659.61	1207.33	1119	-2.16384	2.11e-13	5.83e-11	DOWN	hypothetical protein	-	-	-
DJ50004560.1	DJ5_0	1521045	1524195	2823	-	DJ50004560.1	111.598	123.818	149.458	487.12	379.016	294.494	3954.23	4340.61	5389.24	18116.8	13903.3	10423.5	9354.62	-1.63306	2.77e-13	7.47e-11	DOWN	C-terminal, D2-small domain, of ClpB protein	[GO:0000166:nucleotide binding][GO:0000302:response to reactive oxygen species][GO:0001302:replicative cell aging][GO:0001306:age-dependent response to oxidative stress][GO:0001315:age-dependent response to reactive oxygen species][GO:0001316:age-dependent response to reactive oxygen species involved in replicative cell aging][GO:0001317:accumulation of oxidatively modified proteins involved in r…	-	Putative HSP100 protein OS=Syncephalastrum racemosum OX=13706 GN=BCR43DRAFT_491807 PE=3 SV=1
DJ50061030.1	DJ5_5	1186852	1192095	4350	+	DJ50061030.1	16.2857	19.2306	10.702	5.0148	3.26994	2.97414	889.184	1038.82	594.633	287.394	184.833	162.21	526.178	1.99112	3.85e-13	1.01e-10	UP	Phosphopantetheine attachment site	-	-	Carrier domain-containing protein OS=Botrytis galanthina OX=278940 GN=BGAL_0253g00030 PE=4 SV=1
DJ50106550.1	DJ5_10	791812	795726	2697	+	DJ50106550.1	73.6541	64.2856	69.1023	32.494	23.095	27.7497	2493.29	2153.03	2380.51	1154.56	809.375	938.351	1654.85	1.27583	4.34e-13	1.12e-10	UP	cytochrome P450	-	-	Fungal_trans domain-containing protein OS=Aspergillus luchuensis (strain CBS 106.47) OX=1137211 GN=ASPFODRAFT_80062 PE=3 SV=1
DJ50049020.1	DJ5_4	1008081	1012233	3165	+	DJ50049020.1	87.3751	69.8869	67.3139	33.0499	22.6604	26.3629	3471.02	2746.79	2721.29	1378.09	931.948	1046.15	2049.21	1.41341	6.65e-13	1.68e-10	UP	Glycosyl hydrolase family 3 C-terminal domain	[GO:0000272:polysaccharide catabolic process][GO:0003674:molecular_function][GO:0003824:catalytic activity][GO:0004553:hydrolase activity, hydrolyzing O-glycosyl compounds][GO:0005575:cellular_component][GO:0005576:extracellular region][GO:0005622:intracellular][GO:0005623:cell][GO:0005975:carbohydrate metabolic process][GO:0005976:polysaccharide metabolic process][GO:0008150:biological_process][…	[ko00520:Amino sugar and nucleotide sugar metabolism]	Uncharacterized protein OS=Cladophialophora immunda OX=569365 GN=PV07_11303 PE=4 SV=1
DJ50040020.1	DJ5_3	1457768	1459460	1459	+	DJ50040020.1	226.679	311.996	318.92	903.845	774.403	638.338	4151.1	5652.75	5943.37	17373.3	14681.6	11677	9913.2	-1.47364	7.65e-13	1.89e-10	DOWN	DnaJ-domain-containing protein	[GO:0002181:cytoplasmic translation][GO:0002183:cytoplasmic translational initiation][GO:0003674:molecular_function][GO:0005488:binding][GO:0005515:protein binding][GO:0005575:cellular_component][GO:0005622:intracellular][GO:0005623:cell][GO:0005634:nucleus][GO:0005737:cytoplasm][GO:0005829:cytosol][GO:0005840:ribosome][GO:0006403:RNA localization][GO:0006404:RNA import into nucleus][GO:0006412:t…	-	Uncharacterized protein OS=Pseudogymnoascus sp. VKM F-3808 OX=1391699 GN=O988_03642 PE=4 SV=1
DJ50108470.1	DJ5_10	1402599	1405307	2298	+	DJ50108470.1	3.13506	6.7521	4.0382	23.7649	50.3657	17.0322	90.4255	192.684	118.532	719.482	1503.96	490.735	519.303	-2.75803	8e-13	1.94e-10	DOWN	Alpha beta-hydrolase	-	-	BZIP domain-containing protein OS=Pseudogymnoascus sp. VKM F-3808 OX=1391699 GN=O988_01293 PE=4 SV=1
DJ50110830.1	DJ5_10	2113079	2115537	2273	+	DJ50110830.1	80.7572	57.6902	64.063	26.059	15.1837	15.4904	2303.97	1628.39	1859.96	780.353	448.464	441.456	1243.76	1.79414	8.35e-13	1.94e-10	UP	high mobility group	-	-	Transcription factor OS=Ganoderma sinense ZZ0214-1 OX=1077348 GN=GSI_14346 PE=4 SV=1
DJ50022150.1	DJ5_1	3479606	3485333	5244	+	DJ50022150.1	20.3355	16.901	16.1181	36.2111	57.9471	47.2653	1338.49	1100.6	1079.63	2501.72	3948.62	3107.65	2179.45	-1.44155	9.48e-13	2.16e-10	DOWN	hypothetical protein	-	-	Uncharacterized protein OS=Stagonospora sp. SRC1lsM3a OX=765868 GN=IQ06DRAFT_381819 PE=4 SV=1
DJ50126650.1	DJ5_15	162576	163772	1197	+	DJ50126650.1	0.564251	0.493146	0.516836	3.41704	4.81584	5.19891	8.47739	7.33035	7.90211	53.8863	74.9061	78.0248	38.4212	-3.1223	1.46e-12	3.2e-10	DOWN	hypothetical protein	-	-	-
DJ50057530.1	DJ5_4	3680698	3685275	4518	+	DJ50057530.1	8.90313	7.50328	8.57528	44.8297	29.8596	19.9542	504.876	420.972	494.869	2668.37	1753	1130.33	1162.07	-1.96618	1.57e-12	3.39e-10	DOWN	hypothetical protein	-	-	-
DJ50113290.1	DJ5_11	587899	590910	2524	+	DJ50113290.1	1471.5	1168.06	1010.21	536.333	396.805	453.178	46617.2	36610.9	32568.5	17834.4	13014.2	14341.2	26831.1	1.35753	2.1e-12	4.44e-10	UP	Family S53	-	[ko04142:Lysosome]	Peptidase-like protein OS=Purpureocillium lilacinum OX=33203 GN=VFPFJ_04489 PE=4 SV=1
DJ50105390.1	DJ5_10	337840	341336	3393	-	DJ50105390.1	15.3276	14.1416	12.5809	38.0396	58.1617	32.3622	652.759	595.853	545.245	1700.41	2564.32	1376.73	1239.22	-1.65302	2.32e-12	4.83e-10	DOWN		-	-	-
DJ50047440.1	DJ5_4	372131	372710	540	+	DJ50047440.1	148.284	135.393	117.143	36.7501	15.2502	39.1218	1005.04	907.916	807.99	261.448	107.009	264.874	559.047	2.10379	2.44e-12	4.99e-10	UP		-	-	-
DJ50074720.1	DJ5_6	2115787	2116273	321	+	DJ50074720.1	1227.14	1175.34	1530.25	2845.72	2900.12	2669.99	4944.2	4685.14	6274.27	12034.6	12096.8	10745.9	8463.49	-1.13292	3.38e-12	6.8e-10	DOWN	Protein of unknown function (DUF3759)	-	-	-
DJ50045300.1	DJ5_3	3290192	3291559	1315	+	DJ50045300.1	18.3761	27.126	21.2294	7.60324	7.85649	5.79095	303.302	442.963	356.583	131.722	134.247	95.4777	244.049	1.60782	5.89e-12	1.16e-09	UP	Glycosyl hydrolase family 61	-	-	Zn(2)-C6 fungal-type domain-containing protein OS=Fomitopsis rosea OX=34475 GN=EVJ58_g308 PE=4 SV=1
DJ50061750.1	DJ5_5	1390635	1393302	2460	+	DJ50061750.1	7.41302	6.89021	7.10444	2.21691	2.86067	2.36329	228.89	210.486	223.234	71.8484	91.4438	72.8916	149.799	1.48758	7.49e-12	1.43e-09	UP	Hydrophobic surface binding protein	-	-	-
DJ50019670.1	DJ5_1	2531231	2533235	1757	+	DJ50019670.1	239.701	251.688	316.412	580.175	682.344	554.212	5286.12	5491.48	7101.03	13429.7	15578.5	12208.8	9849.27	-1.20502	8.36e-12	1.55e-09	DOWN	Uncharacterized conserved protein (DUF2340)	[GO:0005575:cellular_component][GO:0005622:intracellular][GO:0005623:cell][GO:0005737:cytoplasm][GO:0044424:intracellular part][GO:0044464:cell part]	-	-
DJ50106200.1	DJ5_10	689647	691896	1773	+	DJ50106200.1	126.811	167.847	103.763	50.4963	50.7963	55.5122	2822.03	3695.54	2349.89	1179.51	1170.29	1234.02	2075.21	1.30694	8.37e-12	1.55e-09	UP	cytochrome P450	-	-	Pentachlorophenol 4-monooxygenase OS=Aspergillus niger OX=5061 GN=ABL_10281 PE=4 SV=1
DJ50037400.1	DJ5_3	480556	483132	2521	+	DJ50037400.1	128.033	168.388	198.774	364.601	572.04	443.454	4051.25	5271.57	6400.71	12109.4	18739.2	14016.7	10098.1	-1.51271	1.42e-11	2.56e-09	DOWN	hypothetical protein	-	-	-
DJ50011350.1	DJ5_0	3953438	3954311	453	-	DJ50011350.1	208.239	177.033	164.223	81.931	78.0044	92.7282	1184.01	995.881	950.228	488.968	459.165	526.668	767.486	1.0861	2.26e-11	4e-09	UP	NADH-ubiquinone reductase complex 1 MLRQ subunit	-	[ko00190:Oxidative phosphorylation]	-
DJ50068020.1	DJ5_5	3390942	3391387	342	+	DJ50068020.1	41.253	48.3283	45.2231	94.7912	220.872	169.033	177.083	205.25	197.553	427.099	981.561	724.81	452.226	-1.87979	2.63e-11	4.58e-09	DOWN		-	-	-
DJ50072710.1	DJ5_6	1561299	1562655	990	-	DJ50072710.1	40.6306	75.9803	38.9782	16.22	13.158	13.0682	504.876	934.096	492.894	211.554	169.268	162.21	412.483	1.83031	3.29e-11	5.65e-09	UP	Glycosyl hydrolases family 43	-	-	Arabinan endo-1,5-alpha-L-arabinosidase A OS=Aspergillus awamori OX=105351 GN=AAWM_02859 PE=4 SV=1
DJ50116300.1	DJ5_11	1640166	1641721	1433	+	DJ50116300.1	98.3498	110.868	77.4395	34.9386	13.7922	20.9707	1768.95	1972.91	1417.44	659.608	256.821	376.778	1075.42	1.9963	3.36e-11	5.65e-09	UP	Expressed protein	-	-	-
DJ50047090.1	DJ5_4	270205	272223	1455	+	DJ50047090.1	1623.92	1493.85	1058.57	584.455	393.823	343.176	29656.7	26991.4	19673.3	11203.4	7445.86	6260.47	16871.8	1.61538	3.38e-11	5.65e-09	UP	Aldehyde dehydrogenase	-	[ko00010:Glycolysis / Gluconeogenesis][ko00053:Ascorbate and aldarate metabolism][ko00071:Fatty acid degradation][ko00280:Valine, leucine and isoleucine degradation][ko00310:Lysine degradation][ko00330:Arginine and proline metabolism][ko00340:Histidine metabolism][ko00380:Tryptophan metabolism][ko00410:beta-Alanine metabolism][ko00561:Glycerolipid metabolism][ko00620:Pyruvate metabolism][ko00625:…	Transcription initiation factor IID, 18kD subunit family protein OS=Aspergillus niger OX=5061 GN=ATCC64974_100780 PE=3 SV=1
DJ50084920.1	DJ5_7	2396326	2398320	1995	-	DJ50084920.1	3.94976	3.88881	5.46554	10.9345	22.5907	15.6378	98.9029	96.3418	139.275	287.394	585.629	391.151	266.449	-1.91808	4.17e-11	6.87e-09	DOWN	hypothetical protein	-	-	-
DJ50004920.1	DJ5_0	1654283	1654712	375	+	DJ50004920.1	4.00242	3.59799	5.98031	22.2184	22.9584	17.4683	18.8386	16.7551	28.6451	109.768	111.873	82.1314	61.3352	-2.24052	5.36e-11	8.71e-09	DOWN	hypothetical protein	-	-	-
DJ50040370.1	DJ5_3	1541349	1542202	495	-	DJ50040370.1	60.6427	63.7144	73.1135	134.198	145.04	126.877	376.773	391.65	462.273	875.153	932.921	787.435	637.701	-1.07674	7.36e-11	1.18e-08	DOWN	DUF1000-domain-containing protein	[GO:0005575:cellular_component][GO:0005622:intracellular][GO:0005623:cell][GO:0005634:nucleus][GO:0005737:cytoplasm][GO:0006950:response to stress][GO:0006974:cellular response to DNA damage stimulus][GO:0008150:biological_process][GO:0009987:cellular process][GO:0033554:cellular response to stress][GO:0043226:organelle][GO:0043227:membrane-bounded organelle][GO:0043229:intracellular organelle][G…	-	-
DJ50083210.1	DJ5_7	1844803	1845169	258	+	DJ50083210.1	163.471	128.78	162.156	763.903	591.661	309.124	529.366	412.594	534.38	2596.52	1983.55	999.95	1176.06	-1.91811	1.58e-10	2.43e-08	DOWN	NADH-ubiquinone reductase complex 1 MLRQ subunit	-	[ko00190:Oxidative phosphorylation]	-
DJ50133570.1	DJ5_19	133195	137118	3182	-	DJ50133570.1	495.035	401.082	201.752	43.3723	36.8886	12.9959	5989.75	4801.38	2484.22	550.838	462.083	157.076	2407.56	3.50408	1.3e-08	1.21e-06	UP	Putative serine/threonine phosphatase
DJ50048670.1	DJ5_4	907270	909959	2024	-	DJ50048670.1	20.3928	13.7491	10.7745	5.12697	3.62486	3.15556	518.063	345.574	278.549	136.712	95.335	80.0781	242.385	1.87176	1.65e-10	2.46e-08	UP	Glycosyl hydrolase family 71	-	-	Alpha-1,3-glucanase/mutanase, putative OS=Byssochlamys spectabilis (strain No. 5 / NBRC 109023) OX=1356009 GN=PVAR5_1098 PE=3 SV=1
DJ50107470.1	DJ5_10	1078251	1082040	3069	-	DJ50107470.1	58.8332	55.6141	44.4234	25.026	15.612	20.0371	2266.29	2119.52	1741.43	1011.86	622.596	771.008	1422.12	1.34902	1.66e-10	2.46e-08	UP	Glycosyl hydrolase family 92	-	-	Uncharacterized protein OS=Aspergillus arachidicola OX=656916 GN=AARAC_001348 PE=4 SV=1
DJ50064110.1	DJ5_5	2155249	2161631	3061	-	DJ50064110.1	141.51	147.829	89.837	41.0272	47.9856	55.8815	5436.83	5619.24	3512.49	1654.51	1908.65	2144.66	3379.39	1.35186	1.77e-10	2.59e-08	UP	ERCC4 domain	[GO:0000003:reproduction][GO:0000014:single-stranded DNA endodeoxyribonuclease activity][GO:0000109:nucleotide-excision repair complex][GO:0000110:nucleotide-excision repair factor 1 complex][GO:0000280:nuclear division][GO:0000710:meiotic mismatch repair][GO:0000712:resolution of meiotic recombination intermediates][GO:0000724:double-strand break repair via homologous recombination][GO:0000725:r…	[ko03420:Nucleotide excision repair][ko03460:Fanconi anemia pathway]	-
DJ50081020.1	DJ5_7	1138693	1139443	639	+	DJ50081020.1	64.0058	96.8649	159.141	301.081	415.445	444.525	513.353	768.64	1298.91	2534.65	3449.57	3561.42	2021.09	-1.88707	2.38e-10	3.44e-08	DOWN	hypothetical protein	-	-	-
DJ50029950.1	DJ5_2	2012713	2014215	1030	-	DJ50029950.1	6.4845	9.90648	4.35459	0.514768	0.508787	1.43096	83.832	126.71	57.2903	6.98526	6.80964	18.4796	50.0178	3.05808	2.51e-10	3.59e-08	UP	Pectinesterase	-	-	-
DJ50063230.1	DJ5_5	1864627	1867331	2328	-	DJ50063230.1	217.883	135.801	111.978	57.9145	49.5559	44.2125	6366.52	3925.93	3329.75	1776.25	1499.09	1290.49	3031.34	1.57704	2.74e-10	3.86e-08	UP	hypothetical protein	-	-	-
DJ50104090.1	DJ5_9	2581124	2583725	2074	-	DJ50104090.1	413.661	450.492	239.673	141.317	41.1219	93.4634	7268.89	7831.96	4285.9	2606.5	748.088	1640.57	4063.65	1.9565	9.56e-08	7e-06	UP	ADP,ATP carrier protein	[GO:0000295:adenine nucleotide transmembrane transporter activity][GO:0003674:molecular_function][GO:0005215:transporter activity][GO:0005346:purine ribonucleotide transmembrane transporter activity][GO:0005347:ATP transmembrane transporter activity][GO:0005471:ATP:ADP antiporter activity][GO:0005575:cellular_component][GO:0005622:intracellular][GO:0005623:cell][GO:0005737:cytoplasm][GO:0005739:m…	[ko04020:Calcium signaling pathway][ko04022:cGMP-PKG signaling pathway][ko04217:Necroptosis][ko04218:Cellular senescence]	Fungal_trans domain-containing protein OS=Gymnopilus dilepis OX=231916 GN=CVT26_008181 PE=3 SV=1
DJ50050060.1	DJ5_4	1297609	1298355	528	-	DJ50050060.1	301.034	264.004	167.112	94.9674	49.626	53.9682	1995.01	1731.01	1127.04	660.606	340.482	357.272	1035.24	1.83706	3.32e-10	4.57e-08	UP	hypothetical protein	-	-	-
DJ50116400.1	DJ5_11	1675185	1676322	1017	+	DJ50116400.1	140.498	140.464	182.95	383.042	290.624	340.253	1793.44	1773.94	2376.56	5132.17	3840.64	4338.59	3209.22	-1.16314	3.83e-10	5.22e-08	DOWN	hypothetical protein	-	-	-
DJ50038550.1	DJ5_3	933412	936051	1580	-	DJ50038550.1	154.65	226.831	132.002	62.2734	58.707	75.923	3066.93	4450.57	2664	1296.26	1205.31	1504.03	2364.52	1.34583	4.19e-10	5.65e-08	UP	MFS general substrate transporter	-	-	Fungal_trans domain-containing protein OS=Penicillium antarcticum OX=416450 GN=PENANT_c016G01861 PE=4 SV=1
DJ50068270.1	DJ5_6	44431	47287	1800	-	DJ50068270.1	1658.84	1239.06	931.115	418.277	410.091	198.202	37477.6	27696.2	21407.8	9919.07	9591.87	4473.08	18427.6	1.85197	6.6e-10	8.8e-08	UP	General substrate transporter	-	-	D-xylose-proton symporter OS=Purpureocillium lilacinum OX=33203 GN=PCL_10007 PE=3 SV=1
DJ50044330.1	DJ5_3	2953567	2958122	3671	-	DJ50044330.1	30.4597	26.1184	25.9527	13.8036	10.054	13.4724	1403.48	1190.66	1216.92	667.591	479.593	620.092	929.723	1.10902	6.83e-10	9e-08	UP	Glycosyl hydrolase family 81	-	-	Endo-1,3(4)-beta-glucanase 1 OS=Candida albicans (strain SC5314 / ATCC MYA-2876) OX=237561 GN=ENG1 PE=1 SV=1
DJ50086980.1	DJ5_7	3108218	3109526	945	-	DJ50086980.1	21.4415	17.7579	12.8477	5.53054	3.96108	5.97875	254.322	208.391	155.079	68.8547	48.6403	70.8383	134.354	1.71547	7.38e-10	9.62e-08	UP	carbohydrate esterase family 16 protein	-	-	Zn(2)-C6 fungal-type domain-containing protein OS=Pseudogymnoascus sp. VKM F-4246 OX=1420902 GN=V492_02393 PE=4 SV=1
DJ50009580.1	DJ5_0	3105817	3108305	2266	-	DJ50009580.1	23.282	24.4127	57.1284	131.099	111.636	159.971	662.178	686.959	1653.52	3913.74	3287.11	4544.95	2458.08	-1.9678	8.12e-10	1.05e-07	DOWN	hypothetical protein	-	-	-
DJ50127980.1	DJ5_15	786432	789160	1899	+	DJ50127980.1	1.69929	1.46541	2.89128	8.89468	5.87404	8.02012	40.5031	34.5574	70.1312	222.53	144.948	190.955	117.271	-1.94204	9.19e-10	1.17e-07	DOWN	S-adenosyl-L-methionine-dependent methyltransferase	-	-	-
DJ50017140.1	DJ5_1	1761217	1763498	2087	+	DJ50017140.1	54.9805	61.3367	75.9605	130.221	135.488	123.589	1440.21	1589.64	2024.91	3580.44	3674.29	3233.92	2590.57	-1.05318	1.03e-09	1.3e-07	DOWN	hypothetical protein	-	-	-
DJ50130570.1	DJ5_17	153323	155539	1830	+	DJ50130570.1	31.9045	38.0628	37.4403	60.4713	94.6237	85.3282	732.823	864.981	875.158	1457.92	2250.1	1957.81	1356.47	-1.19625	1.21e-09	1.51e-07	DOWN	protein kinase activity	-	-	Kinase-like protein OS=Schizopora paradoxa OX=27342 GN=SCHPADRAFT_225561 PE=4 SV=1
DJ50118070.1	DJ5_12	408536	411059	1903	-	DJ50118070.1	6.15191	11.61	5.89231	19.1849	25.5318	33.0027	146.941	274.365	143.226	480.985	631.351	787.435	410.717	-1.75213	1.48e-09	1.81e-07	DOWN	Belongs to the glycosyl hydrolase 18 family	-	-	-
DJ50015050.1	DJ5_1	1055353	1057664	1923	-	DJ50015050.1	6.205	5.43768	5.06696	10.95	14.4045	12.7317	149.767	129.852	124.458	277.415	359.938	306.966	224.733	-1.22406	1.72e-09	2.06e-07	DOWN	P-loop containing nucleoside triphosphate hydrolase protein	-	-	Fungal specific transcription factor domain family protein OS=Aspergillus niger OX=5061 GN=ATCC64974_40190 PE=3 SV=1
DJ50049770.1	DJ5_4	1207066	1209632	2280	+	DJ50049770.1	0.526634	0.369859	0.576595	2.92347	2.82383	1.8675	15.0709	10.4719	16.792	87.8147	83.6613	53.3854	44.5327	-2.40565	1.76e-09	2.09e-07	DOWN	pathogenesis	-	-	White-opaque regulator 1 OS=Candida albicans (strain SC5314 / ATCC MYA-2876) OX=237561 GN=WOR1 PE=1 SV=2
DJ50081510.1	DJ5_7	1286205	1289509	2847	-	DJ50081510.1	125.946	92.8288	154.093	333.414	277.053	276.509	4500.55	3281.9	5603.58	12505.6	10249.5	9870.14	7668.55	-1.28521	1.92e-09	2.25e-07	DOWN	hypothetical protein	-	-	-
DJ50130680.1	DJ5_17	185716	186756	882	-	DJ50130680.1	48.3286	63.1025	105.651	161.966	420.497	308.035	535.018	691.147	1190.25	1882.03	4819.28	3406.4	2087.35	-2.06458	2.18e-09	2.53e-07	DOWN	kinase-like protein	-	-	Kinase-like protein OS=Schizopora paradoxa OX=27342 GN=SCHPADRAFT_931916 PE=4 SV=1
DJ50130580.1	DJ5_17	156267	157618	1209	+	DJ50130580.1	6.45552	10.3928	16.4385	31.2626	39.197	47.2062	97.961	156.032	253.855	497.949	615.786	715.57	389.526	-1.84936	2.25e-09	2.59e-07	DOWN	protein kinase activity	-	-	-
DJ50033950.1	DJ5_2	3334859	3337507	1911	+	DJ50033950.1	4.20191	2.42702	3.48012	14.9031	12.3403	7.92691	100.787	57.5956	84.9476	375.208	306.434	189.929	185.817	-1.83869	2.29e-09	2.61e-07	DOWN	alcohol oxidase	-	-	Fungal specific transcription factor domain family protein OS=Aspergillus niger OX=5061 GN=ATCC64974_35660 PE=3 SV=1
DJ50122060.1	DJ5_13	407790	409693	1209	-	DJ50122060.1	75.9765	104.834	50.2751	192.587	184.901	274.636	1152.93	1573.93	776.382	3067.53	2904.8	4163.04	2273.1	-1.53279	3.11e-09	3.51e-07	DOWN	NAD-P-binding protein	-	-	HTH marR-type domain-containing protein OS=Didymella rabiei OX=5454 GN=ST47_g1249 PE=4 SV=1
DJ50035650.1	DJ5_7	1379314	1381116	1633	+	DJ50035650.1	138.694	108.754	90.7331	55.7067	43.4608	41.2673	2842.75	2205.39	1892.55	1198.47	922.22	844.927	1651.05	1.2268	5.43e-09	6.02e-07	UP	Belongs to the multicopper oxidase family	-	ko:K19791
DJ50106190.1	DJ5_10	686430	689422	2454	+	DJ50106190.1	208.745	163.158	115.399	70.312	43.6556	60.0941	6429.63	4972.07	3617.19	2273.2	1392.09	1848.98	3422.19	1.4456	5.59e-09	6.14e-07	UP	Family S53	-	[ko04142:Lysosome]	Peptidase-like protein OS=Purpureocillium lilacinum OX=33203 GN=VFPFJ_04489 PE=4 SV=1
DJ50064860.1	DJ5_5	2353920	2354989	954	+	DJ50064860.1	96.3633	49.2355	54.2293	25.8039	16.1657	17.1662	1153.87	583.286	660.814	324.316	200.398	205.328	521.335	1.71612	5.91e-09	6.43e-07	UP	hypothetical protein	-	-	-
DJ50056400.1	DJ5_4	3256308	3257886	1287	-	DJ50056400.1	2.91552	3.7348	4.14598	11.5353	23.2679	9.47983	47.0966	59.69	68.1557	195.587	389.122	152.97	152.104	-2.07756	5.97e-09	6.44e-07	DOWN	hypothetical protein	-	-	-
DJ50075190.1	DJ5_6	2230640	2234258	3344	-	DJ50075190.1	13.2407	11.2975	16.766	68.8585	53.7528	25.417	555.74	469.142	716.128	3033.6	2335.71	1065.65	1362.66	-1.88595	6.03e-09	6.45e-07	DOWN	hypothetical protein	-	-	-
DJ50004230.1	DJ5_0	1417310	1419737	2368	-	DJ50004230.1	11.3455	14.6007	15.8386	33.9058	26.5882	29.0809	337.212	429.349	479.065	1057.77	818.13	863.406	664.155	-1.13736	6.21e-09	6.57e-07	DOWN	F-box-like	-	-	-
DJ50126790.1	DJ5_15	236527	237837	537	+	DJ50126790.1	10.2017	14.2902	13.5366	26.2355	33.8772	39.1879	68.7611	95.2946	92.8497	185.608	236.392	263.847	157.125	-1.41836	6.87e-09	7.21e-07	DOWN	Belongs to the peptidase M28 family	-	-	-
DJ50051870.1	DJ5_4	1754666	1757004	1478	+	DJ50051870.1	55.4463	61.4487	33.9568	19.1155	15.7023	21.7172	1028.59	1127.83	641.058	372.215	301.57	402.444	645.617	1.37828	8.25e-09	8.5e-07	UP	Oxidoreductase family, NAD-binding Rossmann fold	-	[ko00040:Pentose and glucuronate interconversions]	-
DJ50038240.1	DJ5_3	854511	855932	1311	-	DJ50038240.1	9.27334	11.6425	14.9236	26.1725	26.5537	30.4172	152.593	189.542	249.904	452.046	452.355	499.975	332.736	-1.24664	8.3e-09	8.5e-07	DOWN	hypothetical protein	-	-	-
DJ50047320.1	DJ5_4	337740	340343	1861	-	DJ50047320.1	64.2785	68.423	82.7751	172.287	171.452	123.198	1501.44	1581.26	1967.62	4224.09	4146.1	2874.6	2715.85	-1.15486	8.32e-09	8.5e-07	DOWN	Polysaccharide deacetylase	-	-	Uncharacterized protein OS=Armillaria ostoyae OX=47428 GN=ARMOST_13330 PE=4 SV=1
DJ50023160.1	DJ5_1	3822919	3823981	915	+	DJ50023160.1	1939.29	3358.92	1244.91	399.417	788.163	482.527	22272	38166	14549.8	4814.84	9371.04	5535.66	15784.9	1.92686	8.79e-09	8.84e-07	UP	Enoyl-(Acyl carrier protein) reductase	-	-	-
DJ50052930.1	DJ5_4	2103921	2107517	2808	+	DJ50052930.1	27.0463	10.3308	17.1848	5.07121	2.77276	5.51135	953.235	360.234	616.364	187.604	101.172	194.035	402.108	1.99987	9.65e-09	9.46e-07	UP	phosphoglycerate mutase-like protein	-	-	Fungal_trans domain-containing protein OS=Talaromyces amestolkiae OX=1196081 GN=BHQ10_008087 PE=4 SV=1
DJ50129120.1	DJ5_16	292132	293587	1193	-	DJ50129120.1	6.79372	23.5383	11.1492	3.11104	2.07085	1.09818	101.729	348.715	169.895	48.8968	32.1026	16.4263	119.627	2.66844	1.09e-08	1.06e-06	UP	hypothetical protein	-	-	-
DJ50000770.1	DJ5_1	335498	337066	1465	+	DJ50000770.1	9.36334	10.2196	7.95983	3.67089	3.47493	3.91249	166.486	173.311	150.303	70.8345	66.454	71.9138	116.55	1.23112	2.70667e-09	2.13917e-07	UP	White collar 1	-	-	-
DJ50053700.1	DJ5_4	2306046	2308893	2585	-	DJ50053700.1	83.2322	66.8425	58.4249	32.5833	36.0855	29.3955	2700.52	2145.7	1929.1	1109.66	1212.12	952.724	1674.97	1.04901	1.17e-08	1.12e-06	UP	PSP1-domain-containing protein	[GO:0000932:P-body][GO:0003674:molecular_function][GO:0003676:nucleic acid binding][GO:0003723:RNA binding][GO:0003729:mRNA binding][GO:0005488:binding][GO:0005575:cellular_component][GO:0005622:intracellular][GO:0005623:cell][GO:0005737:cytoplasm][GO:0005739:mitochondrion][GO:0032991:protein-containing complex][GO:0035770:ribonucleoprotein granule][GO:0036464:cytoplasmic ribonucleoprotein granul…	-	-
DJ50013610.1	DJ5_1	454517	455293	777	+	DJ50013610.1	0.676085	0.976771	1.79146	3.99681	9.63506	10.7491	6.59353	9.42474	17.7797	40.9137	97.2806	104.718	46.1183	-2.84722	1.28e-08	1.2e-06	DOWN		-	-	-
DJ50005190.1	DJ5_0	1747319	1748701	964	+	DJ50005190.1	495.035	401.082	201.752	43.3723	36.8886	12.9959	5989.75	4801.38	2484.22	550.838	462.083	157.076	2407.56	3.50408	1.3e-08	1.21e-06	UP	Belongs to the GST superfamily	-	[ko00480:Glutathione metabolism][ko00980:Metabolism of xenobiotics by cytochrome P450]	Uncharacterized protein OS=Scedosporium apiospermum OX=563466 GN=SAPIO_CDS6203 PE=3 SV=1
DJ50078660.1	DJ5_7	132950	133400	327	-	DJ50078660.1	279.068	281.351	421.185	936.497	627.304	794.789	1145.39	1142.49	1759.21	4034.49	2665.49	3258.56	2334.27	-1.29901	1.47e-08	1.35e-06	DOWN	Mismatched base pair and cruciform DNA recognition protein	-	-	-
DJ50080150.1	DJ5_7	774833	776766	1371	-	DJ50080150.1	0.0547377	0	0.11281	3.42535	2.56647	1.4334	0.941932	0	1.97553	61.8694	45.7219	24.6394	22.5247	-5.48012	1.59e-08	1.46e-06	DOWN	RING finger protein	-	-	-
DJ50113970.1	DJ5_11	772126	775293	2879	+	DJ50113970.1	41.2372	52.401	54.4463	101.264	123.023	86.3766	1490.14	1873.43	2002.2	3840.89	4602.35	3117.91	2821.15	-1.10758	1.66e-08	1.49e-06	DOWN	hypothetical protein	-	-	-
DJ50117780.1	DJ5_12	329935	331692	1593	+	DJ50117780.1	8.00861	10.1638	8.34967	2.09212	3.90066	2.77569	160.128	201.061	169.895	43.9073	80.7429	55.4387	118.529	1.55815	2.29e-08	2.01e-06	UP	PLP-dependent transferase	[GO:0000096:sulfur amino acid metabolic process][GO:0000097:sulfur amino acid biosynthetic process][GO:0003674:molecular_function][GO:0003824:catalytic activity][GO:0003962:cystathionine gamma-synthase activity][GO:0005575:cellular_component][GO:0005622:intracellular][GO:0005623:cell][GO:0005634:nucleus][GO:0005737:cytoplasm][GO:0006082:organic acid metabolic process][GO:0006520:cellular amino ac…	[ko00270:Cysteine and methionine metabolism][ko00450:Selenocompound metabolism][ko00920:Sulfur metabolism]	Transcription factor 25 (Basic helix-loop-helix) OS=Lentinula edodes OX=5353 GN=LENED_011573 PE=4 SV=1
DJ50059630.1	DJ5_5	769691	771168	1098	-	DJ50059630.1	519.987	358.97	310.664	185.843	97.5692	123.197	7166.22	4894.58	4357.02	2688.33	1392.09	1696.01	3699.04	1.50707	2.54e-08	2.21e-06	UP	Phosphoesterase family	[GO:0005575:cellular_component][GO:0005576:extracellular region][GO:0005623:cell][GO:0005886:plasma membrane][GO:0016020:membrane][GO:0044464:cell part][GO:0071944:cell periphery]	-	Uncharacterized protein OS=Neosartorya fumigata OX=746128 GN=CDV57_03516 PE=4 SV=1
DJ50084970.1	DJ5_7	2414290	2415270	930	+	DJ50084970.1	8.0694	7.97941	11.3918	59.6996	47.2531	16.2005	94.1932	92.153	135.324	731.456	571.037	188.902	302.178	-2.21309	2.71e-08	2.35e-06	DOWN	hypothetical protein	-	-	-
DJ50015190.1	DJ5_1	1106028	1108245	1719	-	DJ50015190.1	0.829472	1.07924	1.3046	2.68785	5.09548	7.1451	17.8967	23.0382	28.6451	60.8715	113.818	153.996	66.3777	-2.24108	3.01e-08	2.57e-06	DOWN	exonucleolytic nuclear-transcribed mRNA catabolic process involved in deadenylation-dependent decay	-	-	C6 transcription factor OS=Fusarium longipes OX=694270 GN=FLONG3_4172 PE=4 SV=1
DJ50113740.1	DJ5_11	715520	715950	375	+	DJ50113740.1	114.269	44.3003	52.3792	427.804	267.116	176.867	537.843	206.297	250.892	2113.54	1301.61	831.58	873.628	-2.09286	3.03e-08	2.57e-06	DOWN	hypothetical protein	-	-	-
DJ50035640.1	DJ5_2	3840478	3844140	3096	+	DJ50035640.1	3.17537	6.37362	2.24801	1.05201	0.556163	0.687647	123.393	245.043	88.8987	42.9094	22.3745	26.6927	91.5519	2.31301	3.22e-08	2.71e-06	UP	hypothetical protein	-	-	Transcription factor tau subunit sfc3 OS=Trametes pubescens OX=154538 GN=TRAPUB_3400 PE=4 SV=1
DJ50091730.1	DJ5_8	1554130	1557089	2598	+	DJ50091730.1	36.9161	32.9457	23.5447	15.5104	11.3248	12.7646	1203.79	1062.9	781.321	530.88	382.313	415.79	729.499	1.19768	3.41e-08	2.85e-06	UP	Mandelate racemase muconate lactonizing enzyme	-	[ko00051:Fructose and mannose metabolism]	-
DJ50073140.1	DJ5_6	1677354	1681380	1842	-	DJ50073140.1	373.394	392.477	256.47	174.393	127.334	154.208	8632.81	8977.59	6034.25	4232.07	3047.8	3561.42	5747.66	1.12498	3.57e-08	2.96e-06	UP	oligopeptide transporter	-	-	Fungal_trans domain-containing protein OS=Pseudogymnoascus sp. VKM F-3775 OX=1420901 GN=V491_07005 PE=4 SV=1
DJ50113500.1	DJ5_11	640162	640427	210	+	DJ50113500.1	792.98	450.953	362.722	202.706	154.72	187.551	2090.15	1176	972.947	560.817	422.198	493.815	952.654	1.52152	3.72e-08	3.06e-06	UP	hypothetical protein	-	-	-
DJ50016650.1	DJ5_1	1628090	1630977	1840	-	DJ50016650.1	198.095	214.395	165.002	100.197	62.6989	93.7203	4574.96	4898.77	3877.96	2428.87	1499.09	2162.11	3240.29	1.13254	4.06e-08	3.3e-06	UP	Amino acid permease	-	-	Fungal_trans domain-containing protein OS=Coleophoma crateriformis OX=565419 GN=BP5796_09385 PE=4 SV=1
DJ50087940.1	DJ5_8	395689	398475	1872	+	DJ50087940.1	72.4396	46.7587	51.7196	21.8898	20.7557	29.875	1702.07	1086.99	1236.68	539.861	504.886	701.197	961.947	1.20571	4.3e-08	3.45e-06	UP	glycerophosphoinositol permease	[GO:0000322:storage vacuole][GO:0000323:lytic vacuole][GO:0000324:fungal-type vacuole][GO:0001406:glycerophosphodiester transmembrane transporter activity][GO:0001407:glycerophosphodiester transmembrane transport][GO:0003674:molecular_function][GO:0005215:transporter activity][GO:0005575:cellular_component][GO:0005622:intracellular][GO:0005623:cell][GO:0005737:cytoplasm][GO:0005773:vacuole][GO:00…	-	Glycerophosphoinositol permease 1 OS=Candida albicans (strain SC5314 / ATCC MYA-2876) OX=237561 GN=GIT1 PE=1 SV=1
DJ50081010.1	DJ5_7	1135989	1137417	1301	-	DJ50081010.1	6.63353	6.74105	10.6992	18.5722	19.68	19.8256	108.322	108.908	177.797	318.328	332.7	323.392	228.241	-1.30245	4.72e-08	3.76e-06	DOWN	hypothetical protein	-	-	-
DJ50061400.1	DJ5_5	1297141	1297679	439	-	DJ50061400.1	30.0865	17.2882	17.6154	5.34869	6.99189	3.73043	165.78	94.2474	98.7763	30.9347	39.8851	20.5328	75.0261	1.97263	4.75e-08	3.76e-06	UP	hypothetical protein	-	-	-
DJ50059640.1	DJ5_5	773224	773923	545	-	DJ50059640.1	218.527	135.389	128.98	74.3546	46.4297	44.9229	1494.85	916.294	897.877	533.873	328.809	306.966	746.444	1.50049	5.07e-08	3.96e-06	UP	Phosphoesterase family	[GO:0005575:cellular_component][GO:0005576:extracellular region][GO:0005623:cell][GO:0005886:plasma membrane][GO:0016020:membrane][GO:0044464:cell part][GO:0071944:cell periphery]	-	Uncharacterized protein OS=Neosartorya fumigata OX=746128 GN=CDV57_03516 PE=4 SV=1
DJ50110330.1	DJ5_10	1965897	1968733	2404	-	DJ50110330.1	1.68571	1.82406	2.02658	22.7485	39.9235	7.22095	50.8643	54.454	62.2291	720.48	1247.14	217.648	392.135	-3.70531	5.39e-08	4.18e-06	DOWN	Expressed protein	-	-	-
DJ50098880.1	DJ5_9	802408	804094	1574	-	DJ50098880.1	19.2143	20.6802	22.7475	45.1386	49.8462	34.4387	379.599	404.216	457.334	936.025	1019.5	679.637	646.052	-1.08652	5.52e-08	4.25e-06	DOWN	hypothetical protein	-	-	-
DJ50059440.1	DJ5_5	704908	709321	2292	+	DJ50059440.1	2.7831	4.08394	4.52113	8.19573	22.2437	11.2893	80.0642	116.238	132.36	247.478	662.481	324.419	260.507	-1.91014	7.11e-08	5.41e-06	DOWN	alpha beta-hydrolase	-	-	SRF-type transcription factor (DNA-binding and dimerization domain) family protein OS=Aspergillus niger OX=5061 GN=ATCC64974_22170 PE=4 SV=1
DJ50023490.1	DJ5_1	3912586	3914601	1788	-	DJ50023490.1	86.8814	63.6704	45.8021	29.9504	21.1865	24.5923	1949.8	1413.71	1046.04	705.511	492.24	551.307	1026.43	1.33423	7.31e-08	5.52e-06	UP	Transaldolase/Fructose-6-phosphate aldolase	-	[ko00030:Pentose phosphate pathway]	-
DJ50099020.1	DJ5_9	835739	838651	2203	+	DJ50099020.1	35.6661	20.7853	15.7612	9.45515	4.07795	4.49742	986.203	568.626	443.506	274.421	116.737	124.224	418.953	1.95532	8.68e-08	6.45e-06	UP	Glycoside hydrolase family 79 protein	-	-	-
DJ50110200.1	DJ5_10	1924406	1925455	870	+	DJ50110200.1	152.075	100.224	61.9541	42.1383	24.1803	24.8472	1660.63	1082.8	688.471	482.981	273.359	271.034	743.211	1.74016	8.7e-08	6.45e-06	UP	KR domain	-	[ko00040:Pentose and glucuronate interconversions]	2-deoxy-D-gluconate 3-dehydrogenase OS=Purpureocillium lilacinum OX=33203 GN=VFPBJ_06497 PE=4 SV=1
DJ50007620.1	DJ5_0	2441955	2448330	5315	+	DJ50007620.1	2.13205	2.31644	2.1679	1.01183	0.647933	0.570022	142.232	152.89	147.177	70.8505	44.7491	37.9858	99.314	1.52514	9.49e-08	6.99e-06	UP	Anthranilate synthase component I, N terminal region	[GO:0003674:molecular_function][GO:0003824:catalytic activity][GO:0005575:cellular_component][GO:0005622:intracellular][GO:0005623:cell][GO:0005737:cytoplasm][GO:0006082:organic acid metabolic process][GO:0006520:cellular amino acid metabolic process][GO:0006575:cellular modified amino acid metabolic process][GO:0006725:cellular aromatic compound metabolic process][GO:0006732:coenzyme metabolic p…	[ko00790:Folate biosynthesis]	-
DJ50107630.1	DJ5_10	1123465	1125254	1400	-	DJ50107630.1	413.661	450.492	239.673	141.317	41.1219	93.4634	7268.89	7831.96	4285.9	2606.5	748.088	1640.57	4063.65	1.9565	9.56e-08	7e-06	UP		-	-	-
DJ50014640.1	DJ5_1	887835	889028	1074	-	DJ50014640.1	30.7449	27.3241	37.0817	16.0093	12.6865	14.7908	414.45	364.423	508.698	226.522	177.051	199.169	315.052	1.09553	9.71e-08	7.02e-06	UP	pyroglutamyl-peptidase activity	-	-	Proteophosphoglycan ppg4 OS=Mycena chlorophos OX=658473 GN=MCHLO_14153 PE=4 SV=1
DJ50134000.1	DJ5_19	286745	291063	3530	+	DJ50134000.1	6.10142	6.35445	4.24995	2.23156	1.54819	0.835066	270.335	278.553	191.626	103.781	71.0149	36.9591	158.711	1.80498	9.71e-08	7.02e-06	UP	hypothetical protein	-	-	-
DJ50028110.1	DJ5_2	1467164	1470386	2538	-	DJ50028110.1	66.7366	53.3944	74.7721	30.0829	14.5127	26.7458	2125.94	1682.84	2423.97	1005.88	478.621	851.087	1428.06	1.41629	1.06e-07	7.54e-06	UP	Glycosyl hydrolase family 92	-	-	-
DJ50094790.1	DJ5_8	2493472	2494565	1000	+	DJ50094790.1	1344.36	940.509	766.124	430.152	490.137	444.378	16873.8	11679.3	9785.77	5667.04	6368.96	5571.59	9324.41	1.12263	1.22e-07	8.54e-06	UP	hypothetical protein	-	-	-
DJ50128800.1	DJ5_16	174736	201604	3561	+	DJ50128800.1	126.972	117.836	117.572	69.9588	38.7462	49.4838	5675.14	5210.83	5347.75	3282.07	1792.88	2209.33	3919.67	1.15617	1.94e-07	1.29e-05	UP	Glycosyl hydrolases family 18	-	-	Zn(2)-C6 fungal-type domain-containing protein OS=Talaromyces amestolkiae OX=1196081 GN=BHQ10_007675 PE=4 SV=1
DJ50010420.1	DJ5_0	3503373	3504275	903	-	DJ50010420.1	197.129	139.146	218.721	332	559.286	405.424	2234.26	1560.32	2522.75	3949.67	6562.55	4590.12	3569.94	-1.25731	1.94e-07	1.29e-05	DOWN	hypothetical protein	-	-	-
DJ50003020.1	DJ5_0	1025552	1026663	888	+	DJ50003020.1	110.709	100.092	64.3559	45.549	27.9898	31.2593	1233.93	1103.74	729.957	532.875	322.972	348.032	711.918	1.34951	1.94e-07	1.29e-05	UP	Phosphatidylethanolamine-binding protein	[GO:0000322:storage vacuole][GO:0000323:lytic vacuole][GO:0000324:fungal-type vacuole][GO:0000328:fungal-type vacuole lumen][GO:0000329:fungal-type vacuole membrane][GO:0003674:molecular_function][GO:0004857:enzyme inhibitor activity][GO:0005488:binding][GO:0005543:phospholipid binding][GO:0005575:cellular_component][GO:0005622:intracellular][GO:0005623:cell][GO:0005634:nucleus][GO:0005737:cytopl…	-	-
DJ50121170.1	DJ5_13	129569	132561	2560	+	DJ50121170.1	13.5727	5.73166	8.73001	18.7586	30.5306	49.8014	436.115	182.212	285.464	632.665	1015.61	1598.48	691.758	-1.8441	1.99e-07	1.31e-05	DOWN	hypothetical protein	-	-	-
DJ50121380.1	DJ5_13	199219	200168	778	+	DJ50121380.1	3.85837	4.6608	3.87652	8.56749	12.7982	13.6822	37.6773	45.0293	38.5228	87.8147	129.383	133.464	78.6485	-1.53389	2.1e-07	1.37e-05	DOWN	hypothetical protein	-	-	-
DJ50011790.1	DJ5_2	342688	343868	1122	+	DJ50011790.1	32.9745	25.7042	29.5679	13.7717	9.1412	15.0337	464.373	358.14	423.75	203.57	133.274	211.488	299.099	1.18567	2.28e-07	1.47e-05	UP	White collar 2	-	-	-
DJ50061810.1	DJ5_5	1411205	1413124	1454	-	DJ50061810.1	7.27744	7.82962	10.318	16.2012	22.5005	46.8546	132.812	141.371	191.626	310.345	425.116	854.167	342.573	-1.77068	2.32e-07	1.48e-05	DOWN	Alternative oxidase	[GO:0005575:cellular_component][GO:0005622:intracellular][GO:0005623:cell][GO:0005737:cytoplasm][GO:0005739:mitochondrion][GO:0005740:mitochondrial envelope][GO:0005743:mitochondrial inner membrane][GO:0016020:membrane][GO:0019866:organelle inner membrane][GO:0031090:organelle membrane][GO:0031966:mitochondrial membrane][GO:0031967:organelle envelope][GO:0031975:envelope][GO:0043226:organelle][GO…	-	-
DJ50108770.1	DJ5_10	1484347	1484981	533	-	DJ50108770.1	0	1.26571	0.725437	3.97907	16.7146	6.45231	0	8.37754	4.93882	27.941	115.764	43.119	33.3567	-3.83299	2.32e-07	1.48e-05	DOWN		-	-	-
DJ50013370.1	DJ5_1	362804	365714	2248	-	DJ50013370.1	35.9871	37.2123	48.6418	81.0007	65.7062	91.8268	1015.4	1038.82	1396.7	2398.94	1919.35	2588.17	1726.23	-1.0009	2.36e-07	1.5e-05	DOWN	hypothetical protein	-	-	-
DJ50098000.1	DJ5_9	562779	563772	735	+	DJ50098000.1	4.79882	4.58927	6.62842	14.3244	12.732	13.9257	44.2708	41.8877	62.2291	138.707	121.601	128.33	89.5043	-1.38828	2.39e-07	1.5e-05	DOWN	hypothetical protein	-	-	-
DJ50104040.1	DJ5_9	2566242	2568110	1374	+	DJ50104040.1	1939.29	3358.92	1244.91	399.417	788.163	482.527	22272	38166	14549.8	4814.84	9371.04	5535.66	15784.9	1.92686	8.79e-09	8.84e-07	UP	ADP,ATP carrier protein	[GO:0000295:adenine nucleotide transmembrane transporter activity][GO:0003674:molecular_function][GO:0005215:transporter activity][GO:0005346:purine ribonucleotide transmembrane transporter activity][GO:0005347:ATP transmembrane transporter activity][GO:0005471:ATP:ADP antiporter activity][GO:0005575:cellular_component][GO:0005622:intracellular][GO:0005623:cell][GO:0005737:cytoplasm][GO:0005739:m…	[ko04020:Calcium signaling pathway][ko04022:cGMP-PKG signaling pathway][ko04217:Necroptosis][ko04218:Cellular senescence]	Fungal_trans domain-containing protein OS=Gymnopilus dilepis OX=231916 GN=CVT26_008181 PE=3 SV=1
DJ50042190.1	DJ5_3	2173648	2177833	3961	+	DJ50042190.1	5.72171	3.57664	5.27127	1.68278	1.71993	2.29462	284.464	175.928	266.696	87.8147	88.5254	113.957	169.564	1.32637	2.71e-07	1.67e-05	UP	Metallo-dependent phosphatase	[GO:0000322:storage vacuole][GO:0000323:lytic vacuole][GO:0000324:fungal-type vacuole][GO:0000329:fungal-type vacuole membrane][GO:0003674:molecular_function][GO:0003824:catalytic activity][GO:0005575:cellular_component][GO:0005622:intracellular][GO:0005623:cell][GO:0005737:cytoplasm][GO:0005773:vacuole][GO:0005774:vacuolar membrane][GO:0006793:phosphorus metabolic process][GO:0006796:phosphate-c…	-	-
DJ50069940.1	DJ5_6	609971	611335	1252	-	DJ50069940.1	10.01	12.1912	16.7387	33.4558	24.8153	30.608	157.303	189.542	267.684	551.835	403.715	480.469	341.758	-1.22477	3.19e-07	1.94e-05	DOWN	Expressed protein	-	-	-
DJ50110020.1	DJ5_10	1868387	1869392	945	-	DJ50110020.1	401.672	216.843	302.78	716.165	734.859	594.409	4764.29	2544.68	3654.72	8916.18	9023.75	7042.77	5991.07	-1.1881	3.22e-07	1.95e-05	DOWN	Heat shock protein 9/12	[GO:0003674:molecular_function][GO:0005488:binding][GO:0005575:cellular_component][GO:0005622:intracellular][GO:0005623:cell][GO:0005634:nucleus][GO:0005737:cytoplasm][GO:0005886:plasma membrane][GO:0007346:regulation of mitotic cell cycle][GO:0008150:biological_process][GO:0008289:lipid binding][GO:0009892:negative regulation of metabolic process][GO:0010389:regulation of G2/M transition of mito…	-	-
DJ50061010.1	DJ5_5	1179608	1184221	3879	+	DJ50061010.1	47.9408	75.4799	50.2984	27.7476	17.7559	11.5468	2334.11	3635.85	2492.13	1418.01	894.982	561.573	1889.44	1.55753	3.44e-07	2.07e-05	UP	Cytochrome P450	-	-	Uncharacterized protein (Fragment) OS=Scytalidium lignicola OX=5539 GN=B7463_g12441 PE=4 SV=1
DJ50093360.1	DJ5_8	2037164	2039113	1473	-	DJ50093360.1	194.772	141.233	104.159	64.0202	47.3175	70.5982	3601.01	2583.43	1959.72	1242.38	905.683	1303.84	1932.68	1.23854	3.86e-07	2.29e-05	UP	domain-containing protein	-	[ko00621:Dioxin degradation][ko00624:Polycyclic aromatic hydrocarbon degradation][ko00626:Naphthalene degradation]	Uncharacterized protein OS=Exophiala mesophila OX=212818 GN=B0A52_07862 PE=4 SV=1
DJ50068480.1	DJ5_6	137295	138361	756	+	DJ50068480.1	5.45965	5.35415	1.32978	0.100191	0	0	51.8063	50.2653	12.8409	0.997894	0	0	19.3184	6.74184	3.87e-07	2.29e-05	UP	Peptidase A4 family	-	-	Fungal specific transcription factor domain family protein OS=Aspergillus niger OX=5061 GN=ATCC64974_26870 PE=4 SV=1
DJ50110190.1	DJ5_10	1922374	1924108	1551	-	DJ50110190.1	304.73	222.156	161.244	97.574	76.8434	39.384	5932.29	4278.83	3194.43	1993.79	1548.71	765.875	2952.32	1.63757	3.88e-07	2.29e-05	UP	GroES-like protein	-	[ko00040:Pentose and glucuronate interconversions][ko00051:Fructose and mannose metabolism]	Probable D-xylulose reductase A OS=Aspergillus awamori OX=105351 GN=AAWM_05875 PE=3 SV=1
DJ50020200.1	DJ5_1	2869415	2870791	753	+	DJ50020200.1	1.79391	0.559946	1.33507	5.83423	6.06471	5.32837	16.9548	5.23596	12.8409	57.8779	59.3412	50.3055	33.7594	-2.2457	4.66e-07	2.68e-05	DOWN	hypothetical protein	-	-	-
DJ50113350.1	DJ5_11	606474	608029	1107	-	DJ50113350.1	2.71167	2.9709	3.35313	21.0059	438.366	46.2301	37.6773	40.8405	47.4126	306.354	6305.73	641.652	1229.94	-5.84806	4.81e-07	2.76e-05	DOWN	hypothetical protein	-	-	-
DJ50080730.1	DJ5_7	985209	987403	1846	+	DJ50080730.1	5.04097	5.02496	2.9324	14.8534	17.4792	7.80681	116.8	115.191	69.1434	361.238	419.279	180.689	210.39	-1.6749	4.91e-07	2.8e-05	DOWN	hypothetical protein	-	-	-
DJ50044300.1	DJ5_3	2943677	2946601	2198	+	DJ50044300.1	32.4013	29.6184	27.3018	14.0255	16.2127	9.4996	893.894	808.433	766.504	406.143	463.056	261.794	599.971	1.12582	5.54e-07	3.11e-05	UP	cytochrome p450	-	-	Copper-fist domain-containing protein OS=Fomitopsis rosea OX=34475 GN=EVJ58_g8706 PE=4 SV=1
DJ50096700.1	DJ5_9	146865	147397	477	-	DJ50096700.1	16.2048	41.0148	60.6331	354.109	265.714	208.569	97.019	242.949	369.423	2225.3	1646.96	1247.37	971.504	-2.85164	5.57e-07	3.11e-05	DOWN	small heat shock protein	-	[ko04141:Protein processing in endoplasmic reticulum]	-
DJ50125840.1	DJ5_14	705109	711753	4571	+	DJ50125840.1	4.97457	5.20246	7.32543	10.2075	11.9233	15.6027	285.405	295.308	427.701	614.703	708.203	894.206	537.588	-1.13646	5.62e-07	3.13e-05	DOWN		-	-	-
DJ50009460.1	DJ5_0	3052583	3054760	1756	+	DJ50009460.1	36.5825	32.1752	23.6046	15.7441	13.8985	15.2015	806.294	701.619	529.441	364.231	317.135	334.685	508.901	1.00395	5.82e-07	3.21e-05	UP	mfs general substrate transporter	-	-	Putative transporter OS=Colletotrichum orbiculare (strain 104-T / ATCC 96160 / CBS 514.97 / LARS 414 / MAFF 240422) OX=1213857 GN=Cob_v002489 PE=4 SV=1
DJ50062750.1	DJ5_5	1665648	1666192	435	-	DJ50062750.1	54.3432	33.1496	26.8438	82.187	90.0094	100.895	296.709	179.07	149.152	471.006	508.778	550.28	359.166	-1.29049	6.4e-07	3.5e-05	DOWN	hypothetical protein	-	-	-
DJ50134440.1	DJ5_19	479664	480362	588	-	DJ50134440.1	87.4253	94.2235	72.0709	34.0077	32.3394	51.5249	645.224	688.006	541.294	263.444	247.093	379.858	460.82	1.07448	6.58e-07	3.58e-05	UP		-	-	-
DJ50059660.1	DJ5_5	780484	781958	1050	+	DJ50059660.1	9.43428	10.1193	15.6136	25.8974	28.9476	24.4089	124.335	131.946	209.406	358.244	394.959	321.339	256.705	-1.2065	6.87e-07	3.72e-05	DOWN	Mitochondrial carrier	[GO:0003674:molecular_function][GO:0005215:transporter activity][GO:0005315:inorganic phosphate transmembrane transporter activity][GO:0005575:cellular_component][GO:0005622:intracellular][GO:0005623:cell][GO:0005737:cytoplasm][GO:0005739:mitochondrion][GO:0005740:mitochondrial envelope][GO:0005743:mitochondrial inner membrane][GO:0006810:transport][GO:0006811:ion transport][GO:0006817:phosphate …	-	Zn(2)-C6 fungal-type domain-containing protein OS=Verticillium longisporum OX=100787 GN=BN1708_010720 PE=3 SV=1
DJ50055580.1	DJ5_4	2937016	2937747	566	+	DJ50055580.1	163.35	123.065	124.195	484.443	511.088	194.725	1160.46	864.981	897.877	3612.38	3758.92	1381.86	1946.08	-1.58214	7.7e-07	4.11e-05	DOWN	hypothetical protein	-	-	Putative poxc laccase transcription factor OS=Pleurotus ostreatus OX=5322 PE=2 SV=1
DJ50126550.1	DJ5_15	139860	140894	818	+	DJ50126550.1	6.23849	1.75254	7.0903	0.833373	0.457606	0.200203	64.0514	17.8023	74.0822	8.98105	4.86403	2.05328	28.639	3.29253	8.13e-07	4.31e-05	UP	hypothetical protein	-	-	-
DJ50080120.1	DJ5_7	767596	770191	1984	+	DJ50080120.1	4.65251	4.03788	3.54696	1.56528	0.566011	1.27942	115.858	99.4833	89.8865	40.9137	14.5921	31.8259	65.4265	1.80803	9.24e-07	4.87e-05	UP	Belongs to the multicopper oxidase family	[GO:0000041:transition metal ion transport][GO:0003674:molecular_function][GO:0003824:catalytic activity][GO:0004322:ferroxidase activity][GO:0005575:cellular_component][GO:0005623:cell][GO:0005886:plasma membrane][GO:0005887:integral component of plasma membrane][GO:0006810:transport][GO:0006811:ion transport][GO:0006812:cation transport][GO:0006826:iron ion transport][GO:0006873:cellular ion ho…	-	Oxidoreductase OpS5 OS=Beauveria bassiana (strain ARSEF 2860) OX=655819 GN=OpS5 PE=1 SV=1
DJ50079370.1	DJ5_7	368361	371012	2384	+	DJ50079370.1	4.53294	9.30295	6.13073	10.4212	30.8376	26.5501	135.638	275.412	186.687	327.309	955.296	793.595	445.656	-1.79732	9.28e-07	4.87e-05	DOWN	hypothetical protein	-	-	-
DJ50110210.1	DJ5_10	1926694	1930114	2976	+	DJ50110210.1	2.74864	2.23854	2.02683	0.839907	0.83015	0.715374	102.671	82.7282	77.0455	32.9305	32.1026	26.6927	59.0284	1.51671	9.44e-07	4.92e-05	UP	hypothetical protein	-	-	-
DJ50121460.1	DJ5_13	222209	224159	1340	+	DJ50121460.1	5.32038	9.12503	7.32918	21.4798	25.2528	12.7102	89.4836	151.843	125.446	379.2	439.708	213.542	233.204	-1.49501	9.46e-07	4.92e-05	DOWN	hypothetical protein	-	-	-
DJ50048890.1	DJ5_4	972518	974051	1429	+	DJ50048890.1	5.04154	6.13723	6.71036	2.12021	2.51469	1.71902	90.4255	108.908	122.483	39.9158	46.6947	30.7993	73.2043	1.45214	9.54e-07	4.94e-05	UP	Deoxyribonuclease NucA/NucB	-	-	-
DJ50093610.1	DJ5_8	2101579	2106225	4405	-	DJ50093610.1	53.4432	40.508	61.5843	73.595	166.061	178.116	2954.84	2215.86	3465.07	4270.99	9505.29	9837.29	5374.89	-1.45118	9.88e-07	5.09e-05	DOWN	prohibitin homologues	-	-	-
DJ50045780.1	DJ5_3	3461833	3465496	3098	-	DJ50045780.1	56.2477	39.0609	41.8609	67.8717	174.595	123.564	2187.17	1502.72	1656.48	2770.15	7028.52	4799.55	3324.1	-1.4491	1.05e-06	5.41e-05	DOWN	Belongs to the TRAFAC class dynamin-like GTPase superfamily. Dynamin Fzo YdjA family	-	-	Uncharacterized protein OS=Gibberella intermedia OX=948311 GN=BFJ72_g2670 PE=3 SV=1
DJ50101940.1	DJ5_9	1767860	1769440	1399	+	DJ50101940.1	69.3057	59.4937	40.1859	29.1824	23.7597	23.3533	1216.98	1033.58	718.104	537.865	431.926	409.63	724.68	1.10581	1.11e-06	5.6e-05	UP	Catalyzes the synthesis of activated sulfate	[GO:0000096:sulfur amino acid metabolic process][GO:0000103:sulfate assimilation][GO:0003674:molecular_function][GO:0003824:catalytic activity][GO:0004020:adenylylsulfate kinase activity][GO:0005575:cellular_component][GO:0005622:intracellular][GO:0005623:cell][GO:0005737:cytoplasm][GO:0006082:organic acid metabolic process][GO:0006520:cellular amino acid metabolic process][GO:0006790:sulfur comp…	[ko00230:Purine metabolism][ko00920:Sulfur metabolism]	Zn(2)-C6 fungal-type domain-containing protein (Fragment) OS=Chaetothyriales sp. CBS 134916 OX=2249418 GN=DV736_g1280 PE=3 SV=1
DJ50086600.1	DJ5_7	2953466	2956005	1853	-	DJ50086600.1	37.7049	25.1209	24.7478	11.7316	14.3022	7.468	876.939	578.051	585.744	286.396	344.373	173.503	474.167	1.34307	1.14e-06	5.71e-05	UP	zinc finger	-	-	-
DJ50009390.1	DJ5_0	3029356	3030195	772	+	DJ50009390.1	138.426	94.2681	151.057	220.169	332.526	261.452	1341.31	903.728	1489.55	2239.27	3335.75	2530.67	1973.38	-1.11783	1.24e-06	6.13e-05	DOWN	hypothetical protein	-	-	-
DJ50004290.1	DJ5_0	1442912	1444756	1615	-	DJ50004290.1	4.4609	6.57914	7.37403	17.4939	10.4764	28.9505	90.4255	131.946	152.116	372.215	219.854	586.213	258.795	-1.65403	1.31e-06	6.44e-05	DOWN	Stearyl-CoA desaturase that utilizes O(2) and electrons from reduced cytochrome b5 to introduce the first double bond into saturated fatty acyl-CoA substrates	[GO:0000001:mitochondrion inheritance][GO:0003674:molecular_function][GO:0003824:catalytic activity][GO:0004768:stearoyl-CoA 9-desaturase activity][GO:0005575:cellular_component][GO:0005622:intracellular][GO:0005623:cell][GO:0005737:cytoplasm][GO:0005783:endoplasmic reticulum][GO:0005789:endoplasmic reticulum membrane][GO:0006082:organic acid metabolic process][GO:0006091:generation of precursor …	[ko01040:Biosynthesis of unsaturated fatty acids][ko04152:AMPK signaling pathway]	-
DJ50081910.1	DJ5_7	1397669	1398397	729	+	DJ50081910.1	73.7071	48.2369	85.6057	153.359	124.158	170.28	674.423	436.679	797.125	1472.89	1176.12	1556.39	1018.94	-1.13955	1.31e-06	6.44e-05	DOWN	hypothetical protein	-	-	-
DJ50107580.1	DJ5_10	1112439	1114494	1452	-	DJ50107580.1	67.3961	46.5778	32.9138	23.6832	13.0446	11.5606	1228.28	839.849	610.438	453.044	246.12	210.462	598.032	1.55818	1.32e-06	6.45e-05	UP	S-adenosyl-L-methionine-dependent methyltransferase	-	-	Transcription factor SPT8 OS=Thanatephorus cucumeris (strain AG1-IB / isolate 7/3/14) OX=1108050 GN=SPT8 PE=4 SV=1
DJ50086200.1	DJ5_7	2842595	2843998	1404	-	DJ50086200.1	4.86405	5.82607	3.80048	1.67242	1.59967	1.57467	85.7158	101.578	68.1557	30.9347	29.1842	27.7193	57.2146	1.53883	1.42e-06	6.85e-05	UP	hypothetical protein	-	-	-
DJ50101590.1	DJ5_9	1622336	1625076	2594	-	DJ50101590.1	73.0781	154.352	91.0747	48.1797	39.0773	43.4036	2379.32	4972.07	3017.62	1646.53	1317.18	1411.63	2457.39	1.2447	1.45e-06	6.91e-05	UP	Class II aldolase adducin domain-containing protein	-	-	Aldolase_II domain-containing protein OS=Aspergillus niger OX=5061 GN=ABL_08234 PE=4 SV=1
DJ50015580.1	DJ5_1	1215716	1218127	1746	+	DJ50015580.1	33.3965	27.578	20.2851	13.9255	11.1911	8.44153	731.881	597.947	452.396	320.324	253.902	184.796	423.541	1.23134	1.51e-06	7.18e-05	UP	Aldehyde dehydrogenase family	-	-	Uncharacterized protein OS=Fusarium oxysporum f. sp. radicis-cucumerinum OX=327505 GN=AU210_001909 PE=4 SV=1
DJ50131930.1	DJ5_18	61241	63531	1592	+	DJ50131930.1	4.9496	6.88607	9.03497	29.4509	104.208	34.5122	98.9029	136.135	183.724	617.696	2155.74	688.877	646.846	-3.04772	1.55e-06	7.34e-05	DOWN	Peptidase C14	-	-	Fungal_trans domain-containing protein OS=Rhizopus delemar (strain RA 99-880 / ATCC MYA-4621 / FGSC 9543 / NRRL 43880) OX=246409 GN=RO3G_13394 PE=4 SV=1
DJ50004350.1	DJ5_0	1457992	1459886	1359	-	DJ50004350.1	25.9539	11.6036	17.5262	59.9155	88.7465	31.7529	442.708	195.825	304.231	1072.74	1567.19	541.041	687.289	-1.75397	1.62e-06	7.67e-05	DOWN	iron ion binding	-	-	Copper-fist domain-containing protein OS=Fomitopsis rosea OX=34475 GN=EVJ58_g8706 PE=4 SV=1
DJ50116320.1	DJ5_11	1648184	1649329	753	-	DJ50116320.1	177.398	153.089	91.4012	62.6677	63.6298	61.2218	1676.64	1431.51	879.109	621.688	622.596	578	968.258	1.12968	1.63e-06	7.68e-05	UP	Redoxin	[GO:0000302:response to reactive oxygen species][GO:0000303:response to superoxide][GO:0000305:response to oxygen radical][GO:0003674:molecular_function][GO:0003824:catalytic activity][GO:0004601:peroxidase activity][GO:0005575:cellular_component][GO:0005622:intracellular][GO:0005623:cell][GO:0005634:nucleus][GO:0006801:superoxide metabolic process][GO:0006950:response to stress][GO:0006979:respo…	-	-
DJ50115000.1	DJ5_11	1149800	1150853	913	-	DJ50115000.1	9.78138	6.74254	6.26784	2.73775	0.655986	1.52465	112.09	76.4451	73.0945	32.9305	7.78245	17.4529	53.2992	2.17198	1.64e-06	7.68e-05	UP	Glycoside-hydrolase family GH114	-	-	-
DJ50050920.1	DJ5_4	1503271	1503719	399	+	DJ50050920.1	111.722	90.457	134.506	208.629	280.319	195.37	559.508	448.199	685.508	1096.69	1453.37	977.364	870.106	-1.05869	1.76e-06	8.15e-05	DOWN	hypothetical protein	-	-	-
DJ50130620.1	DJ5_17	164009	165327	1104	+	DJ50130620.1	4.69034	4.12473	2.80187	1.16635	0.678119	0.296677	64.9933	56.5484	39.5105	16.9642	9.72806	4.10657	31.9752	2.38365	1.82e-06	8.41e-05	UP	ras GEF	-	-	Fungal specific transcription factor domain family protein OS=Aspergillus niger OX=5061 GN=CAN33_0022495 PE=4 SV=1
DJ50024310.1	DJ5_1	4275570	4276912	1122	+	DJ50024310.1	15.1161	16.3846	24.123	32.269	50.043	40.8684	212.877	228.288	345.717	476.993	729.605	574.92	428.067	-1.17905	1.95e-06	8.9e-05	DOWN		-	-	-
DJ50110780.1	DJ5_10	2090553	2091455	732	+	DJ50110780.1	15.1731	21.082	26.8336	51.3241	39.1709	47.3175	139.406	191.636	250.892	494.956	372.585	434.27	313.957	-1.16218	2.02e-06	9.2e-05	DOWN	hypothetical protein	-	-	-
DJ50009140.1	DJ5_0	2949049	2952970	3279	+	DJ50009140.1	279.584	387.975	445.358	1105.77	848.143	590.46	11506.6	15798	18652.9	47768.2	36137.8	24275	25689.7	-1.23508	2.29e-06	0.000102715	DOWN	Phosphoketolase	-	[ko00030:Pentose phosphate pathway][ko00710:Carbon fixation in photosynthetic organisms]	-
DJ50005070.1	DJ5_0	1707666	1709291	1395	+	DJ50005070.1	92.5291	81.0031	57.375	43.6005	29.3018	31.1096	1620.12	1403.24	1022.33	801.309	531.152	544.121	987.046	1.10834	2.3e-06	0.000102996	UP	Dihydrodipicolinate synthetase	-	-	Zn(2)-C6 fungal-type domain-containing protein OS=Talaromyces atroroseus OX=1441469 GN=UA08_01770 PE=4 SV=1
DJ50068100.1	DJ5_5	3416674	3418333	1305	+	DJ50068100.1	23.5775	34.8297	20.444	7.08108	7.51512	14.3687	386.192	564.437	340.778	121.743	127.438	235.101	295.948	1.41543	2.44e-06	0.000108686	UP	Pkinase-domain-containing protein	[GO:0000003:reproduction][GO:0003006:developmental process involved in reproduction][GO:0003674:molecular_function][GO:0003824:catalytic activity][GO:0004672:protein kinase activity][GO:0004674:protein serine/threonine kinase activity][GO:0004712:protein serine/threonine/tyrosine kinase activity][GO:0004713:protein tyrosine kinase activity][GO:0005575:cellular_component][GO:0005622:intracellular]…	[ko04012:ErbB signaling pathway][ko04110:Cell cycle][ko04150:mTOR signaling pathway][ko04151:PI3K-Akt signaling pathway][ko04310:Wnt signaling pathway][ko04340:Hedgehog signaling pathway][ko04390:Hippo signaling pathway][ko04510:Focal adhesion][ko04550:Signaling pathways regulating pluripotency of stem cells]	Glycogen synthase kinase-3 homolog YGK3 OS=Saccharomyces cerevisiae (strain ATCC 204508 / S288c) OX=559292 GN=YGK3 PE=1 SV=1
DJ50060090.1	DJ5_5	892764	894351	1071	-	DJ50060090.1	42.5327	32.3611	25.1273	59.761	101.707	65.3687	571.753	430.396	343.742	843.221	1415.43	877.779	747.054	-1.22037	2.93e-06	0.000128272	DOWN	hypothetical protein	-	-	-
DJ50133670.1	DJ5_19	162672	164684	1949	-	DJ50133670.1	1.6942	2.98544	1.78549	0.621811	0.499352	0.336102	41.445	72.2563	44.4493	15.9663	12.6465	8.21314	32.4961	2.09783	3.88e-06	0.000165568	UP	hypothetical protein	-	-	-
DJ50098340.1	DJ5_9	658929	662097	1755	-	DJ50098340.1	5.17407	4.13231	3.70134	1.94216	1.1091	0.793167	113.974	90.0586	82.9721	44.9052	25.293	17.4529	62.4426	1.71074	4.47e-06	0.000188538	UP	Bacterial low temperature requirement A protein (LtrA)	-	-	-
DJ50083280.1	DJ5_7	1859405	1862602	2569	-	DJ50083280.1	1905.49	1659.81	1100.28	237.847	56.1556	52.5274	61442.2	52951.3	36104.7	8050.01	1874.6	1691.91	27019.1	3.6955	4.71e-06	0.00019688	UP	glucan 1,3-beta-glucosidase	-	-	-
DJ50006130.1	DJ5_0	2009181	2011143	1861	-	DJ50006130.1	43.7126	64.7979	104.965	131.545	250.741	184.709	1021.05	1497.49	2495.09	3225.19	6063.5	4309.85	3102.03	-1.43958	5.31e-06	0.000220136	DOWN	Acetyltransferase (GNAT) domain	-	-	-
DJ50088590.1	DJ5_8	578979	582846	2863	-	DJ50088590.1	57.9289	28.4529	38.1391	79.9509	108.544	85.2005	2081.67	1011.59	1394.72	3015.64	4038.12	3058.37	2433.35	-1.17172	5.33e-06	0.000220136	DOWN	Histidine-specific methyltransferase, SAM-dependent	-	[ko00340:Histidine metabolism]	-
DJ50106180.1	DJ5_10	682612	684361	1425	+	DJ50106180.1	14.3245	8.99498	11.4505	5.26224	3.36233	5.51632	256.206	159.173	208.418	98.7915	62.2596	98.5577	147.234	1.26685	5.65e-06	0.000230864	UP	Belongs to the histidine acid phosphatase family	[GO:0003674:molecular_function][GO:0003824:catalytic activity][GO:0003993:acid phosphatase activity][GO:0005575:cellular_component][GO:0005576:extracellular region][GO:0006793:phosphorus metabolic process][GO:0006796:phosphate-containing compound metabolic process][GO:0008150:biological_process][GO:0008152:metabolic process][GO:0009987:cellular process][GO:0016311:dephosphorylation][GO:0016787:hy…	-	3-phytase A OS=Byssochlamys spectabilis (strain No. 5 / NBRC 109023) OX=1356009 GN=PVAR5_7185 PE=3 SV=1
DJ50069700.1	DJ5_6	526888	528958	1838	+	DJ50069700.1	51.1599	135.117	94.2452	34.0396	41.3831	24.547	1180.24	3083.98	2212.59	824.261	988.371	565.68	1475.85	1.44509	5.84e-06	0.000238111	UP	hypothetical protein	-	-	-
DJ50131420.1	DJ5_17	451700	454851	2372	-	DJ50131420.1	3.41691	3.55514	4.27084	5.81175	10.6363	8.69919	101.729	104.719	129.397	181.617	327.836	258.714	184.002	-1.19392	6.5e-06	0.000263291	DOWN	Inorganic pyrophosphatase	[GO:0003674:molecular_function][GO:0003824:catalytic activity][GO:0004427:inorganic diphosphatase activity][GO:0005575:cellular_component][GO:0005576:extracellular region][GO:0005618:cell wall][GO:0005622:intracellular][GO:0005623:cell][GO:0005634:nucleus][GO:0005737:cytoplasm][GO:0005829:cytosol][GO:0006793:phosphorus metabolic process][GO:0006796:phosphate-containing compound metabolic process]…	[ko00190:Oxidative phosphorylation]	-
DJ50102220.1	DJ5_9	1861298	1862011	714	-	DJ50102220.1	25.0151	18.5427	19.0621	50.4963	33.0284	41.8589	224.18	164.409	173.846	474.998	306.434	374.724	286.432	-1.03839	7.5e-06	0.000299391	DOWN	CCAAT-Binding transcription Factor	[GO:0000429:carbon catabolite regulation of transcription from RNA polymerase II promoter][GO:0000436:carbon catabolite activation of transcription from RNA polymerase II promoter][GO:0000976:transcription regulatory region sequence-specific DNA binding][GO:0000977:RNA polymerase II regulatory region sequence-specific DNA binding][GO:0000978:RNA polymerase II proximal promoter sequence-specific D…	-	Uncharacterized protein OS=Exidia glandulosa HHB12029 OX=1314781 GN=EXIGLDRAFT_618285 PE=4 SV=1
DJ50080770.1	DJ5_7	995480	998105	2200	-	DJ50080770.1	35.5783	17.1339	31.952	9.98449	10.2088	14.5528	982.435	468.095	897.877	289.389	291.842	401.417	555.176	1.25756	7.56e-06	0.0003009	UP	Belongs to the alkaline phosphatase family	-	-	Fungal_trans domain-containing protein OS=Exophiala mesophila OX=212818 GN=B0A52_04904 PE=3 SV=1
DJ50001830.1	DJ5_0	677259	679135	1563	-	DJ50001830.1	2.54473	2.91344	1.38534	7.26913	6.03513	4.97688	49.9224	56.5484	27.6574	149.684	122.574	97.531	83.9862	-1.46469	8.32e-06	0.00032878	DOWN	hypothetical protein	-	-	-
DJ50099090.1	DJ5_9	861877	864372	1941	+	DJ50099090.1	32.7478	70.6425	26.3748	15.6484	14.0395	17.7181	797.817	1702.74	653.899	400.156	354.101	431.19	723.316	1.41174	8.48e-06	0.000334012	UP	Catalyzes the first intracellular reaction of sulfate assimilation, forming adenosine-5'-phosphosulfate (APS) from inorganic sulfate and ATP. Plays an important role in sulfate activation as a component of the biosynthesis pathway of sulfur- containing amino acids	[GO:0000096:sulfur amino acid metabolic process][GO:0000103:sulfate assimilation][GO:0003674:molecular_function][GO:0003824:catalytic activity][GO:0004779:sulfate adenylyltransferase activity][GO:0004781:sulfate adenylyltransferase (ATP) activity][GO:0005575:cellular_component][GO:0005622:intracellular][GO:0005623:cell][GO:0005737:cytoplasm][GO:0005739:mitochondrion][GO:0006082:organic acid metab…	[ko00230:Purine metabolism][ko00261:Monobactam biosynthesis][ko00450:Selenocompound metabolism][ko00920:Sulfur metabolism]	-
DJ50002560.1	DJ5_0	896545	897840	973	-	DJ50002560.1	17.4309	13.3469	16.2134	7.86247	8.00195	6.81656	212.877	161.268	201.504	100.787	101.172	83.158	143.461	1.01402	8.76e-06	0.000341761	UP	thaumatin-like protein	-	-	-
DJ50027860.1	DJ5_2	1378226	1378889	555	-	DJ50027860.1	11.6287	9.87624	7.38481	23.3375	18.3451	21.2453	81.0062	68.0675	52.3515	170.64	132.302	147.837	108.701	-1.16081	8.94e-06	0.000346528	DOWN	hypothetical protein	-	-	-
DJ50111910.1	DJ5_11	90105	90758	492	+	DJ50111910.1	4.42341	2.57097	1.88614	12.778	10.1949	8.155	27.316	15.7079	11.8532	82.8252	65.178	50.3055	42.1976	-1.84825	8.98e-06	0.00034677	DOWN	hypothetical protein	-	-	-
DJ50025530.1	DJ5_2	562228	563260	925	+	DJ50025530.1	275.193	208.677	143.293	110.136	79.4777	99.7643	3195.03	2397.02	1693.03	1342.17	955.296	1157.03	1789.93	1.07659	9.36e-06	0.000358243	UP	hypothetical protein	-	-	-
DJ50067690.1	DJ5_5	3272171	3273763	1548	+	DJ50067690.1	1.69676	5.12069	1.94828	0.685027	0.531982	0.317375	32.9676	98.4361	38.5228	13.9705	10.7009	6.15985	33.4596	2.45728	9.41e-06	0.000358884	UP	hypothetical protein	-	-	-
DJ50132640.1	DJ5_18	260410	261264	740	+	DJ50132640.1	21.4995	35.7824	42.9504	152.308	539.631	138.537	199.69	328.819	405.971	1484.87	5188.95	1285.36	1482.28	-3.09049	9.61e-06	0.000365234	DOWN	hypothetical protein	-	-	-
DJ50132300.1	DJ5_18	154330	155997	1471	-	DJ50132300.1	5.96894	1.71981	7.99075	0.978344	1.37413	0.556647	110.206	31.4158	150.14	18.96	26.2658	10.2664	57.8757	2.39304	9.66e-06	0.000366157	UP	DDE superfamily endonuclease	-	-	Transcription factor OS=Ganoderma sinense ZZ0214-1 OX=1077348 GN=GSI_04970 PE=4 SV=1
DJ50077180.1	DJ5_6	2787606	2789918	2093	+	DJ50077180.1	23.8797	14.2628	18.2522	8.14261	5.97341	10.563	627.327	370.706	487.955	224.526	162.459	277.193	358.361	1.16292	9.75e-06	0.000368382	UP	hypothetical protein	-	-	-
DJ50056450.1	DJ5_4	3271219	3274402	2848	-	DJ50056450.1	155.624	261.037	201.257	555.769	419.509	321.752	5563.05	9232.05	7321.3	20853	15525	11489.2	11663.9	-1.11396	9.87e-06	0.000371425	DOWN	C-terminal, D2-small domain, of ClpB protein	[GO:0000166:nucleotide binding][GO:0000302:response to reactive oxygen species][GO:0001302:replicative cell aging][GO:0001306:age-dependent response to oxidative stress][GO:0001315:age-dependent response to reactive oxygen species][GO:0001316:age-dependent response to reactive oxygen species involved in replicative cell aging][GO:0001317:accumulation of oxidatively modified proteins involved in r…	-	Putative HSP100 protein OS=Syncephalastrum racemosum OX=13706 GN=BCR43DRAFT_491807 PE=3 SV=1
DJ50115460.1	DJ5_11	1286575	1289034	1640	+	DJ50115460.1	8.41973	7.9186	6.36571	17.2272	17.9857	11.4336	173.316	161.268	133.348	372.215	383.286	235.101	243.089	-1.08222	1.02e-05	0.000380046	DOWN	hypothetical protein	-	-	-
DJ50084790.1	DJ5_7	2361712	2363577	1813	+	DJ50084790.1	1.69711	5.34898	11.6019	102.19	75.2773	39.8349	38.6192	120.427	268.672	2440.85	1773.43	905.499	924.582	-3.58152	1.11e-05	0.000412272	DOWN	BAG domain	-	-	-
DJ50007110.1	DJ5_0	2303334	2304863	1367	-	DJ50007110.1	24.8687	49.5357	44.4076	21.0001	11.6103	12.7586	426.695	840.896	775.394	378.202	206.235	218.675	474.35	1.34669	1.12e-05	0.000414098	UP	Ricin-type beta-trefoil	-	-	-
DJ50079170.1	DJ5_7	317035	319430	1548	+	DJ50079170.1	28.5056	19.0119	17.1848	11.0094	10.3978	8.51624	553.856	365.47	339.791	224.526	209.153	165.289	309.681	1.07214	1.14e-05	0.000419016	UP	hypothetical protein	-	-	-
DJ50001840.1	DJ5_0	679288	681110	1029	+	DJ50001840.1	9.1163	7.70342	7.59036	28.855	24.3728	11.4588	117.742	98.4361	99.7641	391.175	325.89	147.837	196.807	-1.45274	1.15e-05	0.000421273	DOWN	ATP binding	-	-	-
DJ50045430.1	DJ5_3	3356636	3362286	5248	-	DJ50045430.1	5.76282	6.81308	9.79906	4.07011	3.00998	2.68366	379.599	444.01	656.863	281.406	205.262	176.583	357.287	1.15817	1.18e-05	0.000425098	UP	WD40 repeat-like protein	-	-	NACHT and WD40 domain protein OS=Byssochlamys spectabilis (strain No. 5 / NBRC 109023) OX=1356009 GN=PVAR5_6846 PE=4 SV=1
DJ50007440.1	DJ5_0	2386014	2388220	1672	-	DJ50007440.1	2.37883	1.46263	1.38753	0.407715	0.313427	0.342811	49.9224	30.3686	29.6329	8.98105	6.80964	7.1865	22.1502	2.26098	1.29e-05	0.000461055	UP	Polysaccharide deacetylase	[GO:0000003:reproduction][GO:0003006:developmental process involved in reproduction][GO:0003674:molecular_function][GO:0003824:catalytic activity][GO:0004099:chitin deacetylase activity][GO:0005575:cellular_component][GO:0005618:cell wall][GO:0005619:ascospore wall][GO:0005623:cell][GO:0005628:prospore membrane][GO:0005631:chitosan layer of spore wall][GO:0007049:cell cycle][GO:0008150:biological…	-	NodB homology domain-containing protein OS=Wallemia ichthyophaga OX=245174 GN=E3P86_00308 PE=4 SV=1
DJ50039110.1	DJ5_3	1186516	1189769	2914	-	DJ50039110.1	9.73478	6.45337	9.28828	22.4062	16.2883	13.9937	356.05	233.524	345.717	860.185	616.759	511.268	487.251	-1.08734	1.35e-05	0.000477865	DOWN	ubiE/COQ5 methyltransferase family	-	-	-
DJ50081740.1	DJ5_7	1348823	1349504	363	-	DJ50081740.1	173.039	147.283	98.848	76.1617	62.0776	65.416	788.397	663.92	458.322	364.231	292.815	297.726	477.569	1.001	1.45e-05	0.000511344	UP	HMG-box domain	[GO:0000228:nuclear chromosome][GO:0000785:chromatin][GO:0000790:nuclear chromatin][GO:0001192:maintenance of transcriptional fidelity during DNA-templated transcription elongation][GO:0001195:maintenance of transcriptional fidelity during DNA-templated transcription elongation from RNA polymerase III promoter][GO:0003674:molecular_function][GO:0003676:nucleic acid binding][GO:0003677:DNA binding…	-	Transcription factor OS=Ganoderma sinense ZZ0214-1 OX=1077348 GN=GSI_11809 PE=4 SV=1
DJ50005180.1	DJ5_0	1745248	1745782	445	+	DJ50005180.1	6.07109	4.16902	4.51825	1.19148	0.336469	0.184006	33.9096	23.0382	25.6818	6.98526	1.94561	1.02664	15.4312	3.05173	1.45e-05	0.000511344	UP		-	-	-
DJ50076090.1	DJ5_6	2450170	2452679	2292	-	DJ50076090.1	26.9469	13.282	20.5475	9.61676	6.598	9.64588	775.21	378.037	601.548	290.387	196.507	277.193	419.814	1.20031	1.51e-05	0.000530184	UP	Glycerophosphoryl diester phosphodiesterase family	[GO:0001932:regulation of protein phosphorylation][GO:0001933:negative regulation of protein phosphorylation][GO:0003674:molecular_function][GO:0004857:enzyme inhibitor activity][GO:0004860:protein kinase inhibitor activity][GO:0004861:cyclin-dependent protein serine/threonine kinase inhibitor activity][GO:0005575:cellular_component][GO:0005622:intracellular][GO:0005623:cell][GO:0005634:nucleus][…	-	Fungal specific transcription factor domain family protein OS=Aspergillus niger OX=5061 GN=CAN33_000160 PE=4 SV=1
DJ50063240.1	DJ5_5	1865957	1867660	1596	+	DJ50063240.1	5.12528	4.91384	3.58555	1.75598	1.2665	2.10351	102.671	97.3889	73.0945	36.9221	26.2658	42.0923	63.0724	1.37764	1.56e-05	0.000548955	UP	hypothetical protein	-	-	-
DJ50109950.1	DJ5_10	1855482	1855968	422	+	DJ50109950.1	8.35814	4.99573	6.04725	28.0003	16.4986	13.5825	44.2708	26.1798	32.5962	155.671	90.471	71.865	70.1757	-1.62262	1.66e-05	0.00057547	DOWN	Heat shock protein 9/12	[GO:0003674:molecular_function][GO:0005488:binding][GO:0005575:cellular_component][GO:0005622:intracellular][GO:0005623:cell][GO:0005634:nucleus][GO:0005737:cytoplasm][GO:0005886:plasma membrane][GO:0007346:regulation of mitotic cell cycle][GO:0008150:biological_process][GO:0008289:lipid binding][GO:0009892:negative regulation of metabolic process][GO:0010389:regulation of G2/M transition of mito…	-	-
DJ50004580.1	DJ5_0	1529765	1531716	1780	-	DJ50004580.1	4.55332	2.46351	4.12724	6.51061	16.5711	9.20032	101.729	54.454	93.8375	152.678	383.286	205.328	165.219	-1.56662	1.7e-05	0.000586715	DOWN	NAD-P-binding protein	-	-	-
DJ50059800.1	DJ5_5	824198	824813	519	+	DJ50059800.1	200.844	236.573	145.276	115.149	69.0945	55.8507	1308.34	1524.71	963.069	787.338	465.974	363.431	902.145	1.23128	1.75e-05	0.000600097	UP	hypothetical protein	-	-	-
DJ50102030.1	DJ5_9	1796207	1798038	1660	+	DJ50102030.1	28.6167	31.3436	14.8141	12.0005	6.04327	3.30491	596.243	646.118	314.109	262.446	130.356	68.785	336.343	1.75324	1.87e-05	0.000636282	UP	MFS general substrate transporter	-	-	MFS domain-containing protein OS=Cytospora leucostoma OX=1230097 GN=VPNG_04198 PE=4 SV=1
DJ50025700.1	DJ5_2	612007	613747	1547	-	DJ50025700.1	18.919	20.7685	14.2966	9.35176	4.40379	8.6276	367.354	398.981	282.5	190.598	88.5254	167.343	249.217	1.23274	1.95e-05	0.00066184	UP	Oxidoreductase family, C-terminal alpha/beta domain	-	-	-
DJ50034320.1	DJ5_2	3465964	3469441	2083	+	DJ50034320.1	1.80138	1.94323	1.41075	4.61812	6.68496	2.90894	47.0966	50.2653	37.535	126.733	180.942	75.9715	86.4238	-1.50944	1.96e-05	0.000664817	DOWN	amino acid	[GO:0003333:amino acid transmembrane transport][GO:0003674:molecular_function][GO:0005215:transporter activity][GO:0005342:organic acid transmembrane transporter activity][GO:0005575:cellular_component][GO:0005623:cell][GO:0005886:plasma membrane][GO:0005887:integral component of plasma membrane][GO:0006810:transport][GO:0006811:ion transport][GO:0006820:anion transport][GO:0006865:amino acid tra…	-	Amino acid/polyamine transporter I OS=Penicillium expansum OX=27334 GN=PEX2_087700 PE=4 SV=1
DJ50049460.1	DJ5_4	1137221	1140455	2614	-	DJ50049460.1	9.04334	9.80707	6.89298	5.09985	2.89262	3.1638	296.709	318.347	230.149	175.629	98.2534	103.691	203.796	1.1624	1.97e-05	0.000664817	UP	Gamma-glutamyltranspeptidase	-	[ko00430:Taurine and hypotaurine metabolism][ko00460:Cyanoamino acid metabolism][ko00480:Glutathione metabolism]	Zn(2)-C6 fungal-type domain-containing protein OS=Zygosaccharomyces mellis OX=42258 GN=ZYGM_002865 PE=4 SV=1
DJ50065070.1	DJ5_5	2434427	2435383	957	+	DJ50065070.1	28.936	40.71	29.9791	103.525	94.7344	42.9521	347.573	483.803	366.46	1305.25	1178.07	515.375	699.421	-1.32435	2.03e-05	0.000679172	DOWN	50S ribosome-binding GTPase	-	-	-
DJ50036990.1	DJ5_3	342267	342823	442	+	DJ50036990.1	0.339572	0.572361	0.349916	2.74188	5.25067	3.70511	1.88386	3.14158	1.97553	15.9663	30.157	20.5328	12.2762	-3.26189	2.29e-05	0.000757757	DOWN		-	-	-
DJ50131980.1	DJ5_18	75155	76677	1266	-	DJ50131980.1	9.54369	13.4552	17.2255	20.1626	60.9678	32.5979	151.651	211.533	278.549	336.29	1002.96	517.428	416.402	-1.53315	2.36e-05	0.000776405	DOWN	Heme-thiolate peroxidase	-	-	HEME_HALOPEROXIDASE domain-containing protein OS=Aureobasidium pullulans OX=5580 GN=D6D21_05447 PE=4 SV=1
DJ50062600.1	DJ5_5	1627606	1631831	2951	+	DJ50062600.1	39.697	39.835	43.4744	83.9323	124.284	54.7458	1470.36	1459.79	1638.7	3263.11	4765.78	2025.57	2437.22	-1.13799	2.45e-05	0.000803716	DOWN	hypothetical protein	-	-	-
DJ50104770.1	DJ5_10	114034	116200	2104	+	DJ50104770.1	33.0999	21.603	35.0271	72.8644	54.0845	49.7757	874.113	564.437	941.338	2019.74	1478.67	1313.08	1198.56	-1.0153	2.53e-05	0.000826456	DOWN	hypothetical protein	-	-	-
DJ50047010.1	DJ5_4	237998	238931	835	-	DJ50047010.1	2.87599	4.03966	3.33405	7.25695	9.77272	7.45281	30.1418	41.8877	35.5595	79.8315	106.036	78.0248	61.9135	-1.29819	2.66e-05	0.000861445	DOWN	hypothetical protein	-	-	-
DJ50083890.1	DJ5_7	2036880	2038502	1288	-	DJ50083890.1	456.623	728.834	501.634	318.091	243.658	145.202	7381.92	11657.4	8252.76	5397.61	4078	2344.85	6518.75	1.20715	2.66e-05	0.000861445	UP	Alcohol dehydrogenase GroES-like domain	[GO:0000947:amino acid catabolic process to alcohol via Ehrlich pathway][GO:0000955:amino acid catabolic process via Ehrlich pathway][GO:0003674:molecular_function][GO:0003824:catalytic activity][GO:0004022:alcohol dehydrogenase (NAD) activity][GO:0005575:cellular_component][GO:0005576:extracellular region][GO:0005622:intracellular][GO:0005623:cell][GO:0005634:nucleus][GO:0005737:cytoplasm][GO:00…	[ko00010:Glycolysis / Gluconeogenesis][ko00071:Fatty acid degradation][ko00350:Tyrosine metabolism][ko00625:Chloroalkane and chloroalkene degradation][ko00626:Naphthalene degradation][ko00830:Retinol metabolism][ko00980:Metabolism of xenobiotics by cytochrome P450]	Fungal specific transcription factor domain family protein OS=Aspergillus niger OX=5061 GN=ATCC64974_61230 PE=4 SV=1
DJ50130310.1	DJ5_17	86958	89037	1947	+	DJ50130310.1	4.47112	3.335	2.62141	6.38011	8.03629	7.1495	109.264	80.6339	65.1924	163.655	203.316	174.529	132.765	-1.0844	2.69e-05	0.000867882	DOWN	hypothetical protein	-	-	-
DJ50132810.1	DJ5_18	348642	350122	1200	-	DJ50132810.1	0.0625378	0.281093	0.257772	4.86026	4.36709	0.136471	0.941932	4.18877	3.95105	76.8379	68.0964	2.05328	26.0116	-4.02796	2.82e-05	0.0009028	DOWN	MED14-domain-containing protein	[GO:0000122:negative regulation of transcription by RNA polymerase II][GO:0000428:DNA-directed RNA polymerase complex][GO:0001085:RNA polymerase II transcription factor binding][GO:0001091:RNA polymerase II general transcription initiation factor binding][GO:0001093:TFIIB-class transcription factor binding][GO:0001098:basal transcription machinery binding][GO:0001099:basal RNA polymerase II trans…	-	-
DJ50034090.1	DJ5_2	3395118	3398156	2070	-	DJ50034090.1	6.92448	8.51427	3.95997	18.8446	11.3201	14.2801	179.909	218.863	104.703	513.915	304.488	370.618	282.083	-1.24035	3.09e-05	0.00097918	DOWN	The model conserved GMC regions and catalytic active site residues	-	[ko00680:Methane metabolism]	Phenylacetate 2-hydroxylase OS=Talaromyces islandicus OX=28573 GN=pahA PE=3 SV=1
DJ50118690.1	DJ5_12	606379	610553	3702	-	DJ50118690.1	8.71678	6.33256	4.53294	3.23274	1.84026	3.03024	405.031	291.12	214.345	157.667	88.5254	140.65	216.223	1.23595	3.44e-05	0.00107607	UP	hypothetical protein	-	-	-
DJ50125790.1	DJ5_14	680550	681563	886	+	DJ50125790.1	727.161	460.567	511.034	1233.97	1322.04	797.295	8086.49	5067.37	5783.35	14403.6	15220.5	8856.84	9569.7	-1.02289	3.6e-05	0.00112479	DOWN	hypothetical protein	-	-	-
DJ50107100.1	DJ5_10	956833	958121	1228	+	DJ50107100.1	5.31673	4.94431	3.96733	1.35698	1.82893	2.20043	81.9481	75.3979	62.2291	21.9537	29.1842	33.8792	50.7654	1.37015	3.73e-05	0.00115484	UP	cytochrome p450	-	-	-
DJ50095150.1	DJ5_8	2637998	2638505	453	+	DJ50095150.1	11.0994	26.2478	19.8023	90.7929	60.1559	27.6558	63.1095	147.654	114.581	541.857	354.101	157.076	229.73	-1.69613	3.91e-05	0.0011953	DOWN	small heat shock protein	-	[ko04141:Protein processing in endoplasmic reticulum]	-
DJ50030550.1	DJ5_2	2169385	2171219	1733	+	DJ50030550.1	8.31432	8.56417	5.75636	3.80252	3.62874	3.40194	180.851	184.306	127.421	86.8168	81.7157	73.9183	122.505	1.02214	4.05e-05	0.0012281	UP	DASH complex subunit Dad3	[GO:0000003:reproduction][GO:0000070:mitotic sister chromatid segregation][GO:0000228:nuclear chromosome][GO:0000278:mitotic cell cycle][GO:0000280:nuclear division][GO:0000775:chromosome, centromeric region][GO:0000776:kinetochore][GO:0000777:condensed chromosome kinetochore][GO:0000778:condensed nuclear chromosome kinetochore][GO:0000779:condensed chromosome, centromeric region][GO:0000780:cond…	-	-
DJ50001190.1	DJ5_0	448048	452580	3838	-	DJ50001190.1	11.2822	5.47099	7.15286	2.76295	3.35505	4.22428	543.495	260.751	350.656	139.705	167.323	203.275	277.534	1.17944	4.1e-05	0.00123381	UP	Expressed protein	-	-	Uncharacterized protein OS=Exidia glandulosa HHB12029 OX=1314781 GN=EXIGLDRAFT_653952 PE=4 SV=1
DJ50067950.1	DJ5_5	3371121	3372151	864	-	DJ50067950.1	11.5521	22.058	16.6478	32.5245	130.493	121.782	125.277	236.666	183.724	370.219	1465.05	1319.24	616.695	-2.53163	4.37e-05	0.00129792	DOWN	hypothetical protein	-	-	Zn(2)-C6 fungal-type domain-containing protein OS=Exidia glandulosa HHB12029 OX=1314781 GN=EXIGLDRAFT_778274 PE=4 SV=1
DJ50038540.1	DJ5_3	932796	933261	358	+	DJ50038540.1	24.526	11.3065	14.0406	6.55887	4.39149	4.11701	110.206	50.2653	64.2046	30.9347	20.4289	18.4796	49.0865	1.68767	4.48e-05	0.0013172	UP		-	-	-
DJ50084660.1	DJ5_7	2319823	2321006	1076	-	DJ50084660.1	1.32515	5.09416	3.306	12.9526	15.2373	6.08794	17.8967	68.0675	45.4371	183.613	213.045	82.1314	101.698	-1.87002	4.54e-05	0.00133107	DOWN	hypothetical protein	-	-	-
DJ50068650.1	DJ5_6	190292	191279	501	+	DJ50068650.1	4.34394	15.822	4.32192	1.0583	0.44829	2.1247	27.316	98.4361	27.6574	6.98526	2.91842	13.3464	29.4433	2.72541	4.55e-05	0.00133107	UP	PPIases accelerate the folding of proteins. It catalyzes the cis-trans isomerization of proline imidic peptide bonds in oligopeptides	-	-	Uncharacterized protein OS=Dactylellina haptotyla (strain CBS 200.50) OX=1284197 GN=H072_3494 PE=4 SV=1
DJ50003900.1	DJ5_0	1317376	1318844	1303	+	DJ50003900.1	9.61825	13.9791	20.1786	29.8211	106.35	109.093	157.303	226.194	335.84	511.92	1800.66	1782.25	802.362	-2.50915	4.61e-05	0.0013373	DOWN	hypothetical protein	-	-	GATA-type domain-containing protein OS=Wallemia mellicola (strain ATCC MYA-4683 / CBS 633.66) OX=671144 GN=WALSEDRAFT_59492 PE=4 SV=1
DJ50113440.1	DJ5_11	628337	628914	348	+	DJ50113440.1	26.309	35.1366	50.6655	75.7444	69.0559	81.4122	114.916	151.843	225.21	347.267	312.271	355.218	251.121	-1.04495	4.71e-05	0.00135844	DOWN	hypothetical protein	-	-	-
DJ50082580.1	DJ5_7	1659970	1662275	2104	+	DJ50082580.1	42.5519	22.2844	21.0236	15.5161	9.99852	8.01705	1123.73	582.239	565.001	430.092	273.359	211.488	530.984	1.31174	4.92e-05	0.0014061	UP	STE3-like pheromone receptor	[GO:0000003:reproduction][GO:0000746:conjugation][GO:0000747:conjugation with cellular fusion][GO:0000749:response to pheromone triggering conjugation with cellular fusion][GO:0000750:pheromone-dependent signal transduction involved in conjugation with cellular fusion][GO:0000755:cytogamy][GO:0001653:peptide receptor activity][GO:0003674:molecular_function][GO:0004888:transmembrane signaling rece…	-	Pheromone B alpha 3 receptor [Schizophyllum commune H4-8] OS=Rhizoctonia solani OX=456999 GN=RSOLAG22IIIB_06631 PE=4 SV=1
DJ50046920.1	DJ5_4	196410	198160	618	+	DJ50046920.1	22.2222	18.0118	9.63516	5.02511	7.14725	6.22734	172.374	138.229	76.0578	40.9137	57.3956	48.2522	88.8704	1.39958	5.2e-05	0.00147218	UP	PPIases accelerate the folding of proteins. It catalyzes the cis-trans isomerization of proline imidic peptide bonds in oligopeptides	-	-	Uncharacterized protein OS=Dactylellina haptotyla (strain CBS 200.50) OX=1284197 GN=H072_3494 PE=4 SV=1
DJ50121620.1	DJ5_13	263670	265646	1845	-	DJ50121620.1	83.2959	86.6986	64.5594	52.0933	19.1671	28.6508	2082.61	2144.65	1642.65	1367.12	496.131	715.57	1408.12	1.18667	0.000156673	0.00372373	UP	putative flavohemoglobin	[GO:0000166:nucleotide binding][GO:0001505:regulation of neurotransmitter levels][GO:0003674:molecular_function][GO:0003824:catalytic activity][GO:0005488:binding][GO:0005575:cellular_component][GO:0005622:intracellular][GO:0005623:cell][GO:0005634:nucleus][GO:0005737:cytoplasm][GO:0005739:mitochondrion][GO:0005759:mitochondrial matrix][GO:0005829:cytosol][GO:0006807:nitrogen compound metabolic p…	-	Uncharacterized protein OS=Leptosphaeria maculans (strain JN3 / isolate v23.1.3 / race Av1-4-5-6-7-8) OX=985895 GN=LEMA_P014880.1 PE=3 SV=1
DJ50032870.1	DJ5_2	2975536	2977293	1654	+	DJ50032870.1	192.015	69.8484	111.182	59.0751	42.23	50.0505	3986.26	1434.65	2348.9	1287.28	907.628	1037.94	1833.78	1.26523	5.53e-05	0.00153872	UP	Glycosyl hydrolases family 16	-	-	-
DJ50113720.1	DJ5_11	713327	714070	683	-	DJ50113720.1	5.0543	5.55601	5.54794	13.0861	11.5092	9.71085	43.3289	47.1237	48.4004	117.752	102.145	83.158	73.6512	-1.12719	5.89e-05	0.00162091	DOWN	hypothetical protein	-	-	-
DJ50001250.1	DJ5_0	471079	472085	894	-	DJ50001250.1	227.99	258.455	157.518	108.957	102.248	43.3228	2558.29	2869.31	1798.72	1283.29	1187.8	485.602	1697.17	1.28913	6.06e-05	0.00166311	UP	hypothetical protein	-	-	-
DJ50113980.1	DJ5_11	775833	778366	2086	+	DJ50113980.1	3.63355	8.12555	10.9361	17.7923	87.1384	80.352	95.1352	210.486	291.39	488.968	2361.97	2101.54	924.915	-3.05248	6.09e-05	0.00166711	DOWN	Expressed protein	-	-	-
DJ50113010.1	DJ5_11	490226	492108	1821	-	DJ50113010.1	7.21194	6.80736	3.99185	2.66208	2.75448	2.15836	164.838	153.937	92.8497	63.8652	65.178	49.2788	98.3246	1.20612	6.21e-05	0.00168566	UP	hypothetical protein	-	-	-
DJ50103450.1	DJ5_9	2363787	2364786	891	-	DJ50103450.1	15.9187	11.5466	15.1018	33.7492	35.1216	19.6666	178.025	127.758	171.871	396.164	406.633	219.701	250.025	-1.09754	6.5e-05	0.00175945	DOWN	hypothetical protein	-	-	-
DJ50025580.1	DJ5_2	577506	580719	2557	+	DJ50025580.1	3.08164	2.57238	1.84483	1.00716	1.02474	0.928667	98.9029	81.6811	60.2536	33.9284	34.0482	29.7726	56.4311	1.30114	7.19e-05	0.0019119	UP	MAP kinase kinase kinase activity	-	-	Kinase-like protein OS=Exidia glandulosa HHB12029 OX=1314781 GN=EXIGLDRAFT_733903 PE=4 SV=1
DJ50011560.1	DJ5_0	4040917	4044849	2924	+	DJ50011560.1	14.7576	4.64323	9.65322	3.60071	3.0212	4.08854	541.611	168.598	360.534	138.707	114.791	149.89	245.688	1.40947	7.65e-05	0.00201639	UP	PhoD-like phosphatase, N-terminal domain	-	[ko00790:Folate biosynthesis][ko02020:Two-component system]	-
DJ50108350.1	DJ5_10	1348059	1350078	1806	-	DJ50108350.1	12.7153	3.36191	5.65214	1.67762	1.69958	2.90172	288.231	75.3979	130.385	39.9158	39.8851	65.7051	106.587	1.76586	7.74e-05	0.00202967	UP	Ferritin-like domain	-	-	-
DJ50133830.1	DJ5_19	210131	211241	495	-	DJ50133830.1	24.4087	9.36977	18.9033	3.67245	7.41082	5.7897	151.651	57.5956	119.519	23.9495	47.6675	35.9325	72.7193	1.61302	7.85e-05	0.00204965	UP	hypothetical protein	-	-	-
DJ50038100.1	DJ5_3	766615	768592	1326	-	DJ50038100.1	18.2237	17.1072	12.0721	7.71153	8.97695	5.1254	303.302	281.695	204.467	134.716	154.676	85.2113	194.011	1.07457	7.99e-05	0.00208349	UP		-	-	-
DJ50072510.1	DJ5_6	1505687	1507267	1265	+	DJ50072510.1	1.89838	3.06647	1.95621	3.29323	8.04866	8.86794	30.1418	48.1709	31.6084	54.8842	132.302	140.65	72.9595	-1.5792	8.09e-05	0.00210378	DOWN	hypothetical protein	-	-	-
DJ50118650.1	DJ5_12	595377	597317	1695	-	DJ50118650.1	10.0061	21.9402	11.4058	5.85399	5.87432	6.90811	212.877	461.812	246.941	130.724	129.383	146.81	221.424	1.17854	8.41e-05	0.00218312	UP		-	-	-
DJ50090300.1	DJ5_8	1153210	1156743	2614	-	DJ50090300.1	6.22986	13.6138	8.78633	13.474	28.5252	24.8092	204.399	441.915	293.366	464.021	968.915	813.101	530.953	-1.25801	8.63e-05	0.00222616	DOWN	Alpha-amylase	-	-	-
DJ50059900.1	DJ5_5	844248	846693	2010	+	DJ50059900.1	129.108	143.274	83.6027	49.5918	73.0766	31.8976	3257.2	3576.16	2146.41	1313.23	1908.65	803.861	2167.59	1.15729	0.000105972	0.0026798	UP	beta-acetyl hexosaminidase like	-	[ko00511:Other glycan degradation][ko00513:Various types of N-glycan biosynthesis][ko00520:Amino sugar and nucleotide sugar metabolism][ko00531:Glycosaminoglycan degradation][ko00603:Glycosphingolipid biosynthesis - globo and isoglobo series][ko00604:Glycosphingolipid biosynthesis - ganglio series][ko04142:Lysosome]	-
DJ50110840.1	DJ5_10	2117062	2118002	753	-	DJ50110840.1	4.68411	5.37548	2.56745	1.20708	1.19306	0.869937	44.2708	50.2653	24.6941	11.9747	11.6737	8.21314	25.182	1.90102	0.000107211	0.00270536	UP	hypothetical protein	-	-	-
DJ50065360.1	DJ5_5	2499536	2500939	1038	+	DJ50065360.1	4.62708	6.09306	5.73654	2.33509	1.58672	2.60321	60.2837	78.5395	76.0578	31.9326	21.4017	33.8792	50.3491	1.30174	0.000107591	0.0027092	UP	Candidate xylanase, Glycoside hydrolase family 10	-	-	Endo-1,4-beta-xylanase 1 OS=Gibberella zeae (strain PH-1 / ATCC MYA-4620 / FGSC 9075 / NRRL 31084) OX=229533 GN=XYL1 PE=1 SV=1
DJ50131020.1	DJ5_17	319253	320176	726	-	DJ50131020.1	22.4309	6.96925	6.49755	3.86025	3.09357	2.4813	204.399	62.8316	60.2536	36.9221	29.1842	22.5861	69.3628	1.88578	0.000108535	0.00272214	UP	hypothetical protein	-	-	-
DJ50041150.1	DJ5_3	1782540	1785218	1626	-	DJ50041150.1	2.81536	4.82318	4.66082	1.25775	1.93377	1.51075	57.4579	97.3889	96.8008	26.9431	40.8579	30.7993	58.3746	1.34879	0.000112401	0.00280058	UP	Glycosyl hydrolase family 71	-	-	Fungal_trans domain-containing protein OS=Metarhizium anisopliae BRIP 53293 OX=1291518 GN=H634G_08471 PE=4 SV=1
DJ50132420.1	DJ5_18	198951	200013	897	+	DJ50132420.1	24.0948	11.6574	15.8629	39.941	52.163	26.1076	271.276	129.852	181.748	472.004	608.004	293.62	326.084	-1.23575	0.000113159	0.00281356	DOWN	NmrA-like family	-	-	Transcription factor OS=Penicillium sp. 'occitanis' OX=290292 GN=PENO1_053650 PE=4 SV=1
DJ50023500.1	DJ5_1	3915017	3918343	2810	+	DJ50023500.1	3.31161	2.01067	2.55937	0.835614	1.0124	1.36957	116.8	70.1619	91.862	30.9347	36.9666	48.2522	65.8295	1.26645	0.000114888	0.00284893	UP	Protein of unknown function (DUF563)	-	-	-
DJ50108730.1	DJ5_10	1476883	1479791	2625	+	DJ50108730.1	55.6908	23.9009	32.4056	19.3617	9.9534	16.7821	1834.88	779.112	1086.54	669.587	339.509	552.334	876.994	1.24522	0.000116713	0.00288378	UP	hypothetical protein	-	-	-
DJ50001780.1	DJ5_0	657008	662179	4797	-	DJ50001780.1	1.12638	2.16225	1.14458	4.57909	4.43225	2.1337	67.8191	128.805	70.1312	289.389	276.277	128.33	160.125	-1.38192	0.000122873	0.00301713	DOWN	hypothetical protein	-	-	-
DJ50034300.1	DJ5_2	3460270	3465600	4413	+	DJ50034300.1	24.1478	14.4082	20.5552	27.7541	54.0659	36.8686	1337.54	789.583	1158.65	1613.59	3100.33	2039.94	1673.27	-1.03931	0.00012332	0.00302186	DOWN	Expressed protein	-	-	-
DJ50107650.1	DJ5_10	1127393	1128379	501	-	DJ50107650.1	2.24687	3.02974	2.77838	8.31525	7.32207	6.53755	14.129	18.8495	17.7797	54.8842	47.6675	41.0657	32.3959	-1.50411	0.000124475	0.00304387	DOWN		-	-	-
DJ50033740.1	DJ5_2	3268523	3269463	796	+	DJ50033740.1	12.9161	13.5603	14.0868	16.3669	64.0486	30.9632	129.045	134.041	143.226	171.638	662.481	309.019	258.242	-1.49267	0.000135783	0.0032798	DOWN	hypothetical protein	-	-	-
DJ50085930.1	DJ5_7	2732165	2733365	1201	+	DJ50085930.1	9.18541	7.72362	9.0145	14.001	27.3028	14.0449	138.464	115.191	138.287	221.533	426.089	211.488	208.509	-1.13219	0.000136661	0.00328907	DOWN	hypothetical protein	-	-	-
DJ50057450.1	DJ5_4	3642473	3643465	711	+	DJ50057450.1	0.105549	0.355814	0.652587	2.45024	4.52766	1.38199	0.941932	3.14158	5.92658	22.9516	41.8307	12.3197	14.5187	-2.95507	0.000136721	0.00328907	DOWN	Class I glutamine amidotransferase-like protein	-	-	-
DJ50075620.1	DJ5_6	2331050	2332042	609	+	DJ50075620.1	77.6332	58.4341	68.0619	86.8138	204.679	130.286	593.417	441.915	529.441	696.53	1619.72	994.817	812.64	-1.08121	0.000145466	0.00348529	DOWN	hypothetical protein	-	-	-
DJ50068370.1	DJ5_6	105625	108143	1992	-	DJ50068370.1	83.2959	86.6986	64.5594	52.0933	19.1671	28.6508	2082.61	2144.65	1642.65	1367.12	496.131	715.57	1408.12	1.18667	0.000156673	0.00372373	UP	hypothetical protein	-	-	-
DJ50132930.1	DJ5_18	403575	404806	1055	+	DJ50132930.1	12.804	39.1665	15.1731	6.96418	5.88981	10.4003	169.548	513.125	204.467	96.7957	80.7429	137.57	200.375	1.49295	0.000157811	0.00373581	UP	Expressed protein	-	-	-
DJ50092310.1	DJ5_8	1707374	1708044	513	+	DJ50092310.1	7.02179	11.6711	6.48198	2.3624	2.91869	3.19231	45.2127	74.3507	42.4738	15.9663	19.4561	20.5328	36.3321	1.5317	0.000163444	0.00383092	UP	Alpha beta-hydrolase	-	-	-
DJ50034690.1	DJ5_2	3583576	3585494	1276	-	DJ50034690.1	96.6886	68.9956	54.5442	26	7.27522	9.36904	1548.54	1093.27	888.987	437.078	120.628	149.89	706.398	2.31904	0.000165455	0.0038628	UP		-	-	-
DJ50013420.1	DJ5_1	372636	373921	1128	-	DJ50013420.1	0.731826	0.971864	1.98813	1.88018	12.3447	3.99251	10.3613	13.6135	28.6451	27.941	180.942	56.4653	52.9947	-2.3355	0.000183735	0.0042149	DOWN	hypothetical protein	-	-	-
DJ50111000.1	DJ5_10	2182048	2183267	1104	+	DJ50111000.1	11.4879	9.70076	9.5964	12.7613	30.4476	21.9541	159.187	132.994	135.324	185.608	436.79	303.886	225.631	-1.11532	0.000204403	0.00458718	DOWN	carbonic anhydrase	-	-	Alpha-carbonic anhydrase domain-containing protein OS=Chytriomyces confervae OX=246404 GN=CcCBS67573_g05122 PE=4 SV=1
DJ50128590.1	DJ5_16	91621	92193	573	-	DJ50128590.1	10.6085	0.588676	0.674795	0.264378	0	0.142902	76.2965	4.18877	4.93882	1.99579	0	1.02664	14.7411	4.83112	0.000205131	0.00458718	UP	hypothetical protein	-	-	-
DJ50009660.1	DJ5_0	3130951	3136729	5011	+	DJ50009660.1	3.65418	4.77931	4.66057	5.16954	18.9888	9.21611	229.831	297.403	298.304	341.28	1236.44	579.026	497.047	-1.38582	0.000205379	0.00458718	DOWN	repeat-like protein	-	-	Zn(2)-C6 fungal-type domain-containing protein OS=Mycena chlorophos OX=658473 GN=MCHLO_14626 PE=4 SV=1
DJ50087840.1	DJ5_8	370578	376007	4552	-	DJ50087840.1	184.646	346.5	271.663	336.573	862.519	565.715	10549.6	19586.7	15795.3	20184.4	51017.8	32286.9	24903.5	-1.17193	0.000209038	0.00464781	DOWN	hypothetical protein	-	-	-
DJ50115980.1	DJ5_11	1532645	1534508	1461	-	DJ50115980.1	6.67755	9.29281	8.52182	3.11065	2.97203	5.32435	122.451	168.598	159.03	59.8736	56.4228	97.531	110.651	1.0745	0.000209661	0.00464781	UP	NAD-P-binding protein	-	-	Zn(2)-C6 fungal-type domain-containing protein OS=Trichoderma parareesei OX=858221 GN=A9Z42_0062160 PE=4 SV=1
DJ50126980.1	DJ5_15	369564	370656	792	+	DJ50126980.1	1.0423	0.638848	0.488204	2.67783	2.45767	3.41179	10.3613	6.28316	4.93882	27.941	25.293	33.8792	18.1161	-2.00507	0.00021611	0.00474642	DOWN	hypothetical protein	-	-	-
DJ50113840.1	DJ5_11	739842	741421	1352	+	DJ50113840.1	0.943618	0.873218	1.60154	3.08132	3.65462	2.60426	16.0128	14.6607	27.6574	54.8842	64.2052	44.1456	36.9277	-1.48436	0.000223451	0.00486262	DOWN	FMN-linked oxidoreductase	-	-	NADH-dependent flavin oxidoreductase nadA OS=Aspergillus parasiticus (strain ATCC 56775 / NRRL 5862 / SRRC 143 / SU-1) OX=1403190 GN=nadA PE=2 SV=1
DJ50056690.1	DJ5_4	3388814	3389700	650	-	DJ50056690.1	5.42636	8.04358	6.30549	12.0026	14.2818	12.3454	44.2708	64.926	52.3515	102.783	120.628	100.611	80.9284	-1.00769	0.000225243	0.00489083	DOWN	hypothetical protein	-	-	-
DJ50118040.1	DJ5_12	402743	403075	225	+	DJ50118040.1	8.67191	17.6152	11.342	30.6344	26.9512	28.0221	24.4902	49.2181	32.5962	90.8084	78.7973	79.0515	59.1603	-1.2317	0.000226147	0.00489083	DOWN	Mature-T-Cell Proliferation I type	-	-	-
DJ50083530.1	DJ5_7	1933974	1934408	327	+	DJ50083530.1	17.9007	16.5045	13.9528	53.2759	32.5099	24.039	73.4707	67.0203	58.278	229.516	138.138	98.5577	110.83	-1.22983	0.000226256	0.00489083	DOWN	hypothetical protein	-	-	-
DJ50025650.1	DJ5_2	597937	600804	2334	+	DJ50025650.1	13.4021	11.7373	19.6392	9.50454	5.70701	4.8744	392.786	340.338	585.744	292.383	173.16	142.703	321.185	1.11655	0.000234587	0.00505855	UP	hypothetical protein	-	-	-
DJ50063200.1	DJ5_5	1857630	1859507	1434	+	DJ50063200.1	16.9559	5.17493	11.864	4.80665	2.76695	4.56808	305.186	92.153	217.308	90.8084	51.5587	82.1314	139.858	1.4548	0.000266778	0.0056099	UP	hypothetical protein	-	-	-
DJ50046120.1	DJ5_3	3591433	3592866	1066	-	DJ50046120.1	1.19678	1.42392	2.53903	3.90801	18.0489	2.53483	16.0128	18.8495	34.5717	54.8842	250.011	33.8792	68.0348	-2.28764	0.000274044	0.00574233	DOWN	hypothetical protein	-	-	-
DJ50091720.1	DJ5_8	1551676	1553813	1364	+	DJ50091720.1	45.5554	46.368	67.6934	101.511	167.731	68.3157	779.92	785.395	1179.39	1824.15	2972.9	1168.32	1451.68	-1.12003	0.000294074	0.00607617	DOWN	hypothetical protein	-	-	-
DJ50052550.1	DJ5_4	1980528	1983834	2686	+	DJ50052550.1	20.5076	33.1221	65.6138	78.7336	111.572	87.0043	691.378	1104.79	2251.11	2786.12	3894.14	2930.04	2276.26	-1.24769	0.000305054	0.00627027	DOWN	cytochrome P450	-	-	Fungal_trans domain-containing protein OS=Aspergillus lentulus OX=293939 GN=ALT_7079 PE=4 SV=1
DJ50129810.1	DJ5_16	562651	564256	1112	-	DJ50129810.1	10.9329	14.2569	14.3953	18.6636	40.4618	22.238	152.593	196.872	204.467	273.423	584.657	310.046	287.01	-1.07725	0.000314831	0.00642668	DOWN	hypothetical protein	-	-	MADS box transcription factor OS=Rhizopogon vesiculosus OX=180088 GN=RVUP53 PE=4 SV=1
DJ50065710.1	DJ5_5	2612626	2615171	2128	+	DJ50065710.1	34.8778	19.0213	21.5133	16.1598	9.42841	9.77361	931.571	502.653	584.756	453.044	260.712	260.767	498.917	1.05122	0.000343704	0.00694434	UP	hypothetical protein	-	-	-
DJ50001790.1	DJ5_0	663454	666482	2982	-	DJ50001790.1	11.7274	9.38862	8.79121	9.83001	32.1601	27.0746	438.94	347.668	334.852	386.185	1246.16	1012.27	627.68	-1.23754	0.0003497	0.00698222	DOWN	GDP-mannose 4,6 dehydratase	-	-	-
DJ50011480.1	DJ5_0	4010645	4011361	489	+	DJ50011480.1	0.153467	0	0	1.85876	2.90884	1.0047	0.941932	0	0	11.9747	18.4833	6.15985	6.25997	-5.105	0.000351217	0.00698898	DOWN	hypothetical protein	-	-	-
DJ50121160.1	DJ5_13	126508	128512	1743	-	DJ50121160.1	6.84579	4.20914	3.37189	9.51694	7.94602	11.5096	149.767	91.1058	75.07	218.539	179.969	251.527	160.996	-1.03854	0.000355365	0.00704787	DOWN	Lysine-specific metallo-endopeptidase	-	-	-
DJ50005490.1	DJ5_0	1842323	1843895	1184	-	DJ50005490.1	59.58	43.8733	31.6119	28.9799	19.1587	17.082	885.416	645.071	478.077	452.046	294.76	253.581	501.492	1.00572	0.000356897	0.00705467	UP	D-isomer specific 2-hydroxyacid dehydrogenase, NAD binding domain	-	[ko00260:Glycine, serine and threonine metabolism][ko00620:Pyruvate metabolism][ko00630:Glyoxylate and dicarboxylate metabolism]	Zn(2)-C6 fungal-type domain-containing protein OS=Trichosporon asahii var. asahii (strain ATCC 90039 / CBS 2479 / JCM 2466 / KCTC 7840 / NCYC 2677 / UAMH 7654) OX=1186058 GN=A1Q1_01726 PE=4 SV=1
DJ50109140.1	DJ5_10	1606347	1607561	870	+	DJ50109140.1	50.6341	47.1073	37.688	31.9519	15.6613	16.5648	552.914	508.936	418.812	366.227	177.051	180.689	367.438	1.03229	0.000377962	0.00737274	UP	NAD-P-binding protein	-	-	Fungal_trans domain-containing protein OS=Kwoniella bestiolae CBS 10118 OX=1296100 GN=I302_05517 PE=4 SV=1
DJ50080030.1	DJ5_7	740535	742353	1521	+	DJ50080030.1	0.542735	0.22177	0.254213	1.84257	0.93519	1.56121	10.3613	4.18877	4.93882	36.9221	18.4833	29.7726	17.4445	-2.11565	0.000387398	0.00753204	DOWN	Gti1/Pac2 family	-	-	Transcription initiation factor IIA large subunit OS=Termitomyces sp. J132 OX=1306850 GN=J132_06262 PE=4 SV=1
DJ50134280.1	DJ5_19	422773	424881	1881	+	DJ50134280.1	3.471	2.73472	2.50783	4.71137	14.6465	4.74494	81.9481	63.8788	60.2536	116.754	357.993	111.904	132.122	-1.50926	0.000389218	0.00755503	DOWN	copper radical oxidase	-	-	Nitrogen assimilation transcription factor nit-4 OS=Ganoderma boninense OX=34458 GN=G4MT25 PE=4 SV=1
DJ50051180.1	DJ5_12	1096180	1098896	2538	+	DJ50051180.1	2.9273	2.95712	3.9915	1.73096	1.03241	1.74219	93.2513	93.2002	129.397	57.8779	34.0482	55.4387	77.2022	1.10144	0.000396939	0.00767976	UP	phytochrome region	-	-	-
DJ50128910.1	DJ5_16	240705	241677	729	+	DJ50128910.1	392.091	293.585	257.017	64.7554	47.7625	77.7981	10753.1	7966	7173.14	1864.07	1356.09	2131.31	5207.28	2.27463	9.85e-25	1.95e-21	UP	FAD/NAD(P)-binding domain-containing protein	-	-	-
DJ50067120.1	DJ5_5	3082176	3083893	1358	-	DJ50067120.1	1.82364	1.17985	2.67642	4.40634	34.5104	9.82835	31.0838	19.8967	46.4249	78.8336	608.977	167.343	158.76	-3.1337	0.000434335	0.00818242	DOWN		-	-	-
DJ50005000.1	DJ5_0	1680354	1681529	790	+	DJ50005000.1	27.0733	41.4167	24.3741	45.3508	137.409	48.7151	268.451	406.311	245.953	472.004	1410.57	482.522	547.635	-1.36161	0.000435533	0.00818608	DOWN	glutathione	-	[ko00480:Glutathione metabolism][ko00980:Metabolism of xenobiotics by cytochrome P450]	Uncharacterized protein OS=Fusarium sp. AF-8 OX=1325734 GN=CEP54_009704 PE=3 SV=1
DJ50019860.1	DJ5_1	2719534	2726725	6370	+	DJ50019860.1	1.51976	1.6945	1.43252	2.14034	2.52682	5.12893	121.509	134.041	116.556	179.621	209.153	409.63	195.085	-1.10116	0.000456423	0.00845809	DOWN	Enoyl-CoA hydratase/isomerase	-	-	Enoyl-CoA isomerase/hydratase fer4 OS=Ustilago maydis (strain 521 / FGSC 9021) OX=237631 GN=fer4 PE=1 SV=1
DJ50057110.1	DJ5_4	3517927	3519591	1486	-	DJ50057110.1	2.02006	2.83741	2.02956	0.917496	0.453418	0.936749	37.6773	52.3596	38.5228	17.9621	8.75526	17.4529	28.7883	1.54264	0.000486265	0.00891361	UP		-	-	-
DJ50129460.1	DJ5_16	400609	402979	1994	-	DJ50129460.1	1.50542	1.31102	0.814424	0.455834	0.262814	0.205323	37.6773	32.463	20.743	11.9747	6.80964	5.13321	19.1335	1.92514	0.000506476	0.00921289	UP	Bilirubin oxidase	-	-	-
DJ50026910.1	DJ5_2	1030403	1031886	1255	-	DJ50026910.1	91.1906	101.933	121.944	121.372	403.91	188.167	1436.45	1588.59	1954.78	2006.77	6586.87	2960.84	2755.72	-1.21433	0.000521919	0.00940724	DOWN	NAD-P-binding protein	-	-	Fungal_trans domain-containing protein OS=Kwoniella bestiolae CBS 10118 OX=1296100 GN=I302_05517 PE=4 SV=1
DJ50025180.1	DJ5_2	413509	414066	369	-	DJ50025180.1	0.610125	0.914124	2.72442	8.62131	13.5933	2.21905	2.8258	4.18877	12.8409	41.9116	65.178	10.2664	22.8686	-2.56552	0.000532801	0.00957427	DOWN		-	-	-
DJ50129110.1	DJ5_16	290546	291336	683	-	DJ50129110.1	36.1492	85.0687	41.4397	18.1875	4.71328	6.35401	309.896	721.516	361.521	163.655	41.8307	54.4121	275.472	2.422	0.000536161	0.00962008	UP	hypothetical protein	-	-	-
DJ50086050.1	DJ5_7	2786992	2787795	804	+	DJ50086050.1	0.84006	0.629313	1.7313	1.0363	12.4774	4.48115	8.47739	6.28316	17.7797	10.9768	130.356	45.1723	36.5076	-2.51817	0.000551585	0.00986001	DOWN		-	-	-
DJ50114710.1	DJ5_11	1009064	1012018	2536	-	DJ50114710.1	2.90002	2.75994	2.98836	3.37505	7.91154	6.5545	92.3094	86.917	96.8008	112.762	260.712	208.408	142.985	-1.07591	0.000552028	0.00986001	DOWN	CorA-like Mg2+ transporter protein	-	-	-
DJ50107340.1	DJ5_10	1022332	1023279	773	-	DJ50107340.1	2.33	5.78186	3.60147	1.07786	0.677944	1.483	22.6064	55.5012	35.5595	10.9768	6.80964	14.373	24.3044	1.82164	0.000579204	0.0102835	UP		-	-	-
DJ50100810.1	DJ5_9	1374813	1377959	2151	+	DJ50100810.1	58.264	12.6237	23.1887	5.77503	8.00503	5.90044	1573.03	337.196	637.107	163.655	223.745	159.13	515.643	2.22067	0.000655739	0.0113866	UP	Protein of unknown function (DUF3419)	-	[ko00564:Glycerophospholipid metabolism]	-
DJ50027080.1	DJ5_2	1072644	1073501	783	+	DJ50027080.1	17.0601	15.4009	28.9376	19.444	65.6856	73.9351	167.664	149.749	289.415	200.577	668.318	725.836	366.926	-1.39378	0.000659216	0.0114303	DOWN	Protein of unknown function (DUF3759)	-	-	-
DJ50045090.1	DJ5_3	3211259	3213205	1197	-	DJ50045090.1	6.14407	6.34044	7.04189	8.79571	32.7102	10.5346	92.3094	94.2474	107.666	138.707	508.778	158.103	183.302	-1.45362	0.000692754	0.0119246	DOWN	hypothetical protein	-	-	-
DJ50009520.1	DJ5_0	3083308	3088684	3530	-	DJ50009520.1	1.65823	1.14667	1.62111	3.79795	4.85664	1.73972	73.4707	50.2653	73.0945	176.627	222.773	76.9982	112.205	-1.27466	0.000711805	0.0122153	DOWN	Allomyces macrogynus ATCC 38327	-	-	-
DJ50009220.1	DJ5_0	2973106	2975117	1425	+	DJ50009220.1	22.4873	11.658	15.412	10.4182	6.98734	6.66555	402.205	206.297	280.525	195.587	129.383	119.091	222.181	1.00225	0.000723789	0.0123335	UP	hypothetical protein	[GO:0003674:molecular_function][GO:0003676:nucleic acid binding][GO:0003723:RNA binding][GO:0003824:catalytic activity][GO:0004518:nuclease activity][GO:0004519:endonuclease activity][GO:0004521:endoribonuclease activity][GO:0004525:ribonuclease III activity][GO:0004540:ribonuclease activity][GO:0005488:binding][GO:0005575:cellular_component][GO:0005622:intracellular][GO:0005623:cell][GO:0005634:…	-	-
DJ50126450.1	DJ5_15	111235	112384	861	+	DJ50126450.1	9.15188	11.5571	19.5799	33.9574	22.9549	24.1559	98.9029	123.569	215.332	385.187	256.821	260.767	223.43	-1.04435	0.000730105	0.0123893	DOWN	hypothetical protein	-	-	-
DJ50036730.1	DJ5_3	231111	232308	960	-	DJ50036730.1	39.7115	23.0145	35.5242	16.3324	9.98192	21.409	478.502	274.365	435.604	206.564	124.519	257.687	296.207	1.01453	0.000732033	0.0124027	UP	NUDIX domain	-	-	-
DJ50059780.1	DJ5_5	818787	820408	1380	+	DJ50059780.1	78.417	29.087	26.8419	11.4714	3.96022	1.95807	1358.27	498.464	473.139	208.56	71.0149	33.8792	440.554	2.89389	0.000739015	0.0124854	UP	Indoleamine 2,3-dioxygenase	-	[ko00380:Tryptophan metabolism]	Fungal specific transcription factor domain family protein OS=Aspergillus niger OX=5061 GN=ATCC64974_39520 PE=4 SV=1
DJ50057950.1	DJ5_5	182058	184710	1243	-	DJ50057950.1	0.120749	0	0.248855	0.304684	1.44549	1.91038	1.88386	0	3.95105	4.98947	23.3473	29.7726	10.6574	-3.30052	0.000755598	0.0126615	DOWN		-	-	-
DJ50023390.1	DJ5_1	3892369	3894673	1306	-	DJ50023390.1	2.47087	2.84106	3.25669	0.985953	1.20379	1.25395	40.5031	46.0765	54.327	16.9642	20.4289	20.5328	33.1388	1.28192	0.000770087	0.0128456	UP	MFS general substrate transporter	-	-	Putative transporter OS=Colletotrichum orbiculare (strain 104-T / ATCC 96160 / CBS 514.97 / LARS 414 / MAFF 240422) OX=1213857 GN=Cob_v002489 PE=4 SV=1
DJ50059580.1	DJ5_5	758485	759065	460	-	DJ50059580.1	91.3596	327.779	169.457	418.57	476.203	386.807	527.482	1872.38	995.665	2536.65	2846.43	2230.89	1834.92	-1.16533	0.000868369	0.0141485	DOWN	hypothetical protein	-	-	-
DJ50117880.1	DJ5_12	357420	358511	1032	-	DJ50117880.1	0.0727184	0.163426	0.149867	0.220187	5.58581	0.238032	0.941932	2.09439	1.97553	2.99368	74.9061	3.07993	14.3319	-4.02338	0.000897443	0.0145405	DOWN	NAD-P-binding protein	-	-	Short-chain dehydrogenase OS=Trichoderma arundinaceum OX=490622 GN=TARUN_2181 PE=4 SV=1
DJ50119650.1	DJ5_12	989162	990220	792	+	DJ50119650.1	22.8358	23.6374	23.7267	16.8321	8.88542	6.82357	227.006	232.477	240.026	175.629	91.4438	67.7584	172.39	1.0625	0.000967916	0.015576	UP	hypothetical protein	-	-	-
DJ50083560.1	DJ5_7	1936574	1936939	366	-	DJ50083560.1	15.5832	11.7506	7.39509	17.5909	25.3639	29.979	71.5869	53.4068	34.5717	84.821	120.628	137.57	83.7641	-1.10223	0.000998843	0.0159653	DOWN	hypothetical protein	-	-	Putative cutinase transcription factor 1 protein OS=Botryosphaeria parva (strain UCR-NP2) OX=1287680 GN=UCRNP2_4851 PE=4 SV=1
DJ50095070.1	DJ5_8	2602052	2605407	3202	+	DJ50095070.1	3.93742	6.79469	8.64606	9.41482	16.9275	11.9167	158.245	270.176	353.619	397.162	704.312	478.415	393.655	-1.0152	0.00100099	0.0159781	DOWN	N,N-dimethylaniline monooxygenase activity	-	-	-
DJ50067780.1	DJ5_5	3307526	3309010	1485	+	DJ50067780.1	1.97089	1.53323	2.34338	2.24428	46.8344	14.4467	36.7354	28.2742	44.4493	43.9073	903.737	268.98	221.014	-3.47426	0.001061	0.0167333	DOWN		-	-	-
DJ50021940.1	DJ5_1	3404534	3406702	1960	-	DJ50021940.1	43.3808	21.6843	32.0768	22.3755	11.7262	12.2824	1067.21	527.785	803.052	577.781	298.652	301.833	596.052	1.02549	0.0011062	0.0173309	UP	hypothetical protein	-	-	-
DJ50079440.1	DJ5_7	403795	404486	577	-	DJ50079440.1	0.910429	0.876893	1.7423	1.31273	10.1203	5.10881	6.59353	6.28316	12.8409	9.97894	75.8789	36.9591	24.7558	-2.25593	0.00113423	0.0176766	DOWN		-	-	-
DJ50109970.1	DJ5_10	1861337	1862017	681	+	DJ50109970.1	4.29775	4.95318	4.54223	1.44593	1.97879	1.92383	36.7354	41.8877	39.5105	12.9726	17.5105	16.4263	27.5072	1.33129	0.00114316	0.0177925	UP	SET domain	-	-	-
DJ50112100.1	DJ5_11	162588	165712	1890	+	DJ50112100.1	15.8429	6.20189	8.3469	4.88932	1.62404	4.89564	375.831	145.56	201.504	121.743	39.8851	116.011	166.756	1.38218	0.00119564	0.0184156	UP	PhoD-like phosphatase, N-terminal domain	-	[ko00790:Folate biosynthesis][ko02020:Two-component system]	-
DJ50033720.1	DJ5_2	3262897	3265773	2094	+	DJ50033720.1	124.681	62.1385	79.215	57.5498	40.9001	22.9929	3276.98	1615.82	2118.75	1587.65	1112.89	603.666	1719.29	1.08545	0.00121741	0.0186303	UP	Alpha beta-hydrolase	-	-	Fungal_trans domain-containing protein OS=Colletotrichum gloeosporioides (strain Cg-14) OX=1237896 GN=CGLO_14323 PE=4 SV=1
DJ50113050.1	DJ5_11	498786	500683	1457	-	DJ50113050.1	4.12054	8.56591	2.70687	1.9235	2.0553	1.85459	75.3546	154.985	50.3759	36.9221	38.9122	33.8792	65.0714	1.35293	0.00126543	0.0191918	UP	Glycosyl hydrolase family 76	-	-	-
DJ50106160.1	DJ5_10	675877	677014	774	-	DJ50106160.1	2.32699	3.48642	11.5897	10.1775	26.0188	18.0904	22.6064	33.5102	114.581	103.781	261.685	175.556	118.62	-1.66457	0.0012791	0.0193385	DOWN	hypothetical protein	-	-	-
DJ50000240.1	DJ5_0	100945	102925	1477	-	DJ50000240.1	3.96313	1.08479	5.75929	0.974369	0.202747	1.33053	73.4707	19.8967	108.654	18.96	3.89122	24.6394	41.5853	2.0932	0.00128204	0.0193385	UP	hypothetical protein	-	-	-
DJ50046300.1	DJ5_3	3669802	3670518	535	+	DJ50046300.1	83.0409	162.509	64.7561	5.94629	5.31747	32.294	557.624	1079.66	442.518	41.9116	36.9666	216.622	395.883	2.8156	0.00135137	0.0202364	UP		-	-	-
DJ50129190.1	DJ5_16	310969	311700	680	+	DJ50129190.1	4.74552	5.95256	11.8272	13.7008	19.4868	15.4132	40.5031	50.2653	102.727	122.741	172.187	131.41	103.306	-1.14031	0.00136212	0.020346	DOWN	hypothetical protein	-	-	-
DJ50058530.1	DJ5_5	420027	421019	993	-	DJ50058530.1	5.36578	6.70887	5.37349	3.27997	2.8649	2.14396	66.8772	82.7282	68.1557	42.9094	36.9666	26.6927	54.055	1.02845	0.00137349	0.0204644	UP	hypothetical protein	-	-	-
DJ50035660.1	DJ5_2	3850323	3851992	1516	+	DJ50035660.1	3.81167	2.00251	1.17324	4.8964	7.65434	4.48303	72.5288	37.6989	22.7186	97.7936	150.785	85.2113	77.7894	-1.32552	0.00143449	0.0212015	DOWN	HhH-GPD superfamily base excision DNA repair protein	-	[ko03410:Base excision repair]	-
DJ50084670.1	DJ5_7	2321074	2322001	822	+	DJ50084670.1	2.73888	2.76989	0.846696	6.26596	7.01284	3.88495	28.258	28.2742	8.88987	67.8568	74.9061	40.0391	41.3707	-1.48377	0.00143548	0.0212015	DOWN	hypothetical protein	-	-	-
DJ50062410.1	DJ5_5	1575116	1578696	2979	-	DJ50062410.1	6.85208	5.18026	9.08561	8.49232	50.8897	44.9682	256.206	191.636	345.717	333.297	1969.93	1679.59	796.063	-2.32731	0.00145438	0.0214272	DOWN	The amino acid sequence converted into a structural homology model presents the general folding and conserved residues forming the active site and substrate oxidation sites of a	[GO:0005575:cellular_component][GO:0005576:extracellular region]	-	-
DJ50126560.1	DJ5_15	140961	143475	2403	-	DJ50126560.1	4.24726	4.42169	2.12396	3.56185	14.2999	9.16624	128.103	131.946	65.1924	112.762	446.518	276.167	193.448	-1.36139	0.00149712	0.021948	DOWN	response to heat	[GO:0003674:molecular_function][GO:0005488:binding][GO:0005515:protein binding][GO:0005575:cellular_component][GO:0005622:intracellular][GO:0005623:cell][GO:0005634:nucleus][GO:0005737:cytoplasm][GO:0006457:protein folding][GO:0006950:response to stress][GO:0006986:response to unfolded protein][GO:0008150:biological_process][GO:0009266:response to temperature stimulus][GO:0009408:response to heat…	[ko04141:Protein processing in endoplasmic reticulum]	-
DJ50004620.1	DJ5_0	1541129	1542177	938	+	DJ50004620.1	1.84013	2.51725	2.88551	0.726758	0.877941	0.698361	21.6644	29.3214	34.5717	8.98105	10.7009	8.21314	18.9088	1.61379	0.0015222	0.0221913	UP	NAD-P-binding protein	[GO:0003674:molecular_function][GO:0003824:catalytic activity][GO:0008150:biological_process][GO:0008152:metabolic process][GO:0016491:oxidoreductase activity][GO:0055114:oxidation-reduction process]	-	-
DJ50038110.1	DJ5_3	770015	771700	1155	-	DJ50038110.1	2.534	3.06647	3.34769	1.44275	0.84263	1.2761	36.7354	43.9821	49.3882	21.9537	12.6465	18.4796	30.5309	1.29429	0.00156346	0.022644	UP	CoA-transferase family III	-	[ko00120:Primary bile acid biosynthesis][ko04146:Peroxisome]	Zn(2)-C6 fungal-type domain-containing protein OS=Fusarium ambrosium OX=131363 GN=CDV31_012279 PE=3 SV=1
DJ50087370.1	DJ5_8	112321	112593	168	-	DJ50087370.1	5.36038	3.01171	2.76184	5.41031	32.5304	11.6975	11.3032	6.28316	5.92658	11.9747	71.0149	24.6394	21.857	-2.19108	0.00156614	0.0226518	DOWN	Enoyl-(Acyl carrier protein) reductase	-	-	-
DJ50014600.1	DJ5_1	870627	872378	1539	-	DJ50014600.1	7.50942	6.68486	6.18049	7.43171	24.0305	12.45	145.058	127.758	121.495	150.682	480.566	240.234	210.965	-1.14428	0.00165576	0.0235738	DOWN	hypothetical protein	-	-	-
DJ50047330.1	DJ5_4	342741	347091	3080	+	DJ50047330.1	0.219288	0.32855	1.12984	2.2379	2.35774	1.03683	8.47739	12.5663	44.4493	90.8084	94.3622	40.0391	48.4504	-1.78274	0.00168697	0.0239038	DOWN	Uncharacterized alpha/beta hydrolase domain (DUF2235)	-	-	Regulatory protein CAT8 OS=Talaromyces islandicus OX=28573 GN=PISL3812_08306 PE=4 SV=1
DJ50046930.1	DJ5_4	201968	203127	771	+	DJ50046930.1	9.24684	8.2031	2.50751	2.25956	2.13621	0.212407	89.4836	78.5395	24.6941	22.9516	21.4017	2.05328	39.854	2.05099	0.00169115	0.0239344	UP	hypothetical protein	-	-	-
DJ50049370.1	DJ5_4	1102091	1103186	732	-	DJ50049370.1	145.375	31.1046	30.7425	13.9693	13.807	11.9692	1335.66	282.742	287.439	134.716	131.329	109.851	380.289	2.34214	0.00172769	0.0243407	UP	PLAC8-domain-containing protein	-	-	-
DJ50124360.1	DJ5_14	64590	65482	683	-	DJ50124360.1	1.09876	2.59281	2.60414	0.332699	0.438444	0.479548	9.41932	21.9911	22.7186	2.99368	3.89122	4.10657	10.8534	2.29714	0.00173611	0.0244249	UP	hypothetical protein	-	-	-
DJ50123430.1	DJ5_13	985805	986298	393	+	DJ50123430.1	9.16585	12.2308	5.50963	0.963669	3.6194	3.75036	45.2127	59.69	27.6574	4.98947	18.4833	18.4796	29.0854	1.65878	0.00174924	0.024552	UP		-	-	-
DJ50113310.1	DJ5_11	592440	595409	2051	+	DJ50113310.1	35.6017	38.5252	38.0059	31.4278	122.17	85.0767	916.5	981.22	995.665	849.208	3255.98	2187.78	1531.06	-1.12103	0.00175114	0.024552	DOWN	Alpha beta-hydrolase	-	-	N-terminal binuclear Zn cluster-containing/DNA binding domain-containing protein OS=Purpureocillium lilacinum OX=33203 GN=VFPBJ_06273 PE=3 SV=1
DJ50134940.1	DJ5_20	152329	153658	1164	-	DJ50134940.1	0.515776	0.65202	0.863668	1.43159	2.12244	2.32142	7.53546	9.42474	12.8409	21.9537	32.1026	33.8792	19.6228	-1.56272	0.00203088	0.0277172	DOWN	hypothetical protein	-	-	-
DJ50056800.1	DJ5_4	3420184	3421746	1286	-	DJ50056800.1	9.62869	7.93443	3.7884	1.53138	4.42433	1.08243	155.419	126.71	62.2291	25.9452	73.9333	17.4529	76.9483	1.55111	0.00206192	0.0281085	UP	RmlC-like cupin	-	-	-
DJ50095880.1	DJ5_8	2901877	2902412	366	-	DJ50095880.1	8.40672	13.133	9.50798	4.96684	2.25002	4.92192	38.6192	59.69	44.4493	23.9495	10.7009	22.5861	33.3325	1.3193	0.00217732	0.0293778	UP		-	-	-
DJ50002130.1	DJ5_0	781306	783245	1548	-	DJ50002130.1	3.29657	0.871606	5.44518	1.37005	0.338534	0.687647	64.0514	16.7551	107.666	27.941	6.80964	13.3464	39.4283	1.97246	0.00223274	0.0299883	UP	Cyclopropane-fatty-acyl-phospholipid synthase	-	-	2-heptaprenyl-1,4-naphthoquinone methyltransferase OS=Aspergillus niger OX=5061 GN=ABL_06712 PE=4 SV=1
DJ50056250.1	DJ5_4	3222070	3223280	1150	-	DJ50056250.1	3098.4	3465.58	2719.25	575.065	55.3997	702.128	44722.9	49491.4	39943.2	8712.61	827.858	10123.7	25636.9	2.77029	0.0022904	0.0305902	UP	hypothetical protein	-	-	-
DJ50132910.1	DJ5_18	397237	398600	1125	+	DJ50132910.1	5.7368	5.77178	4.05561	5.18428	19.7642	11.2089	81.0062	80.6339	58.278	76.8379	288.923	158.103	123.964	-1.25273	0.00236752	0.0314081	DOWN	NAD-P-binding protein	-	-	Zn(2)-C6 fungal-type domain-containing protein OS=Purpureocillium lilacinum OX=33203 GN=PCL_10874 PE=4 SV=1
DJ50109720.1	DJ5_10	1783700	1785154	1124	-	DJ50109720.1	7.67813	4.72656	6.81123	6.46927	11.7891	31.1067	108.322	65.9732	97.7886	95.7978	172.187	438.376	163.074	-1.37503	0.00243329	0.0319588	DOWN	hypothetical protein	-	-	-
DJ50108960.1	DJ5_10	1544316	1546068	1089	+	DJ50108960.1	1.86063	2.24565	0.639104	0.139108	0.412476	0.451145	25.4322	30.3686	8.88987	1.99579	5.83684	6.15985	13.1139	2.20833	0.00245083	0.0321181	UP	hypothetical protein	-	-	-
DJ50101220.1	DJ5_9	1503759	1504294	477	-	DJ50101220.1	40.4333	153.452	157.743	601.668	440.711	284.959	242.077	908.963	961.094	3781.02	2731.64	1704.23	1721.5	-1.96	0.00254531	0.0332826	DOWN	small heat shock protein	-	[ko04141:Protein processing in endoplasmic reticulum]	-
DJ50057670.1	DJ5_5	58549	60991	1571	+	DJ50057670.1	5.30238	10.1451	5.07011	6.07498	20.8248	21.005	104.554	197.919	101.74	125.735	425.116	413.737	228.134	-1.25586	0.00259156	0.0336456	DOWN	cytochrome P450	-	-	Transcription factor S-II (TFIIS) family protein OS=Aspergillus niger OX=5061 GN=ATCC64974_93990 PE=3 SV=1
DJ50039520.1	DJ5_3	1288699	1289283	585	-	DJ50039520.1	10.2626	8.21656	5.41982	10.4877	23.4191	15.3968	75.3546	59.69	40.4983	80.8294	178.024	112.931	91.2211	-1.08221	0.00264935	0.0343349	DOWN	acyl-CoA N-acyltransferase	-	-	-
DJ50035370.1	DJ5_2	3766953	3768289	1234	-	DJ50035370.1	5.65577	11.2073	14.8522	25.289	80.8099	24.4852	87.5997	171.74	234.1	411.132	1295.78	378.831	429.863	-2.07989	0.00265183	0.0343349	DOWN	hypothetical protein	-	-	-
DJ50057970.1	DJ5_5	188614	189273	549	+	DJ50057970.1	1.91373	0.460808	1.83117	5.51872	3.95459	3.72873	13.1871	3.14158	12.8409	39.9158	28.2114	25.6661	20.4938	-1.67466	0.00272344	0.0349189	DOWN		-	-	-
DJ50084480.1	DJ5_7	2191372	2192322	780	+	DJ50084480.1	0.288636	0.432451	1.09057	2.03927	2.01558	2.62445	2.8258	4.18877	10.8654	20.9558	20.4289	25.6661	14.1551	-1.90802	0.00275825	0.0351875	DOWN	hypothetical protein	-	-	-
DJ50018450.1	DJ5_1	2171078	2171836	693	-	DJ50018450.1	0.216581	0.121685	0.446358	1.20229	2.05256	1.29973	1.88386	1.04719	3.95105	10.9768	18.4833	11.2931	7.93922	-2.56069	0.00288498	0.0364775	DOWN	hypothetical protein	-	-	-
DJ50112360.1	DJ5_11	257788	258554	629	-	DJ50112360.1	5.60753	10.9935	12.1714	34.5606	27.4939	8.8522	44.2708	85.8698	97.7886	286.396	224.718	69.8117	134.809	-1.35127	0.00292504	0.036827	DOWN	hypothetical protein	-	-	-
DJ50001800.1	DJ5_0	667205	668890	1686	+	DJ50001800.1	8.63512	9.20304	9.58618	8.67062	62.6534	58.231	182.735	192.684	206.443	192.594	1372.63	1230.94	563.005	-2.26472	0.00294513	0.0370405	DOWN	Methyltransferase domain	-	-	-
DJ50061880.1	DJ5_5	1429397	1430337	825	-	DJ50061880.1	18.0109	58.0585	71.7074	226.04	195.283	109.177	186.503	594.806	755.639	2456.82	2093.48	1129.31	1202.76	-1.88586	0.00303986	0.0378705	DOWN	Belongs to the small heat shock protein (HSP20) family	-	[ko04141:Protein processing in endoplasmic reticulum]	-
DJ50035380.1	DJ5_2	3768767	3770425	1436	+	DJ50035380.1	6.74154	14.5636	26.8722	67.9379	167.089	31.989	121.509	259.704	492.894	1285.29	3117.84	575.946	975.531	-2.51008	0.00309162	0.0383656	DOWN	hypothetical protein	-	-	-
DJ50047750.1	DJ5_4	534886	536582	1697	+	DJ50047750.1	2.21112	3.62754	2.91645	1.87464	0.92643	0.868527	47.0966	76.4451	63.2168	41.9116	20.4289	18.4796	44.5964	1.20629	0.00337496	0.0414358	UP	hypothetical protein	-	-	-
DJ50065970.1	DJ5_5	2703491	2705841	1914	+	DJ50065970.1	7.21439	8.32705	5.53522	5.3029	2.07305	2.22461	173.316	197.919	135.324	133.718	51.5587	53.3854	124.203	1.08546	0.0034392	0.0420504	UP	Sphingomyelin phosphodiesterase	-	[ko00600:Sphingolipid metabolism][ko04071:Sphingolipid signaling pathway][ko04142:Lysosome][ko04217:Necroptosis]	-
DJ50096800.1	DJ5_9	170802	171496	638	+	DJ50096800.1	11.8802	50.6232	43.5141	238.987	149.611	73.5405	95.1352	401.075	354.607	2008.76	1240.33	588.266	781.362	-2.17343	0.00349005	0.0425405	DOWN	small heat shock protein	-	[ko04141:Protein processing in endoplasmic reticulum]	-
DJ50064700.1	DJ5_5	2308776	2310678	1630	-	DJ50064700.1	14.0883	9.67443	10.1053	6.50565	1.69938	6.37983	288.231	195.825	210.394	139.705	35.9938	130.384	166.755	1.18326	0.00353936	0.0428772	UP	Glycosyl hydrolases family 25	-	-	-
DJ50019150.1	DJ5_1	2390447	2391302	600	-	DJ50019150.1	6.50393	4.35694	3.86658	8.7106	16.3454	7.09651	48.9805	32.463	29.6329	68.8547	127.438	53.3854	60.1257	-1.16744	0.00366971	0.0442304	DOWN	hypothetical protein	-	-	-
DJ50075460.1	DJ5_6	2300679	2304592	3256	+	DJ50075460.1	8.59703	12.7165	9.66644	19.7503	33.6154	9.38031	351.341	514.172	402.02	847.212	1422.24	382.938	653.321	-1.06568	0.00389168	0.0462803	DOWN	Alpha beta-hydrolase	-	-	Fungal specific transcription factor domain family protein OS=Aspergillus niger OX=5061 GN=CAN33_0046365 PE=4 SV=1
DJ50109320.1	DJ5_10	1666759	1668731	1618	-	DJ50109320.1	18.6454	10.7886	9.79788	7.30292	7.21807	2.27733	378.657	216.769	202.491	155.671	151.758	46.1989	191.924	1.17365	0.00389498	0.0462803	UP	FAD binding domain-containing protein	-	-	FAD binding domain protein OS=Aspergillus arachidicola OX=656916 GN=AARAC_001600 PE=4 SV=1
DJ50114380.1	DJ5_11	913406	914924	1253	+	DJ50114380.1	0.838496	0.605707	0.802322	2.65982	1.07547	2.48328	13.1871	9.42474	12.8409	43.9073	17.5105	39.0124	22.6472	-1.49763	0.00394089	0.046739	DOWN	Alpha beta-hydrolase	-	-	Fungal specific transcription factor domain family protein OS=Aspergillus niger OX=5061 GN=CAN33_0046365 PE=4 SV=1
DJ50101920.1	DJ5_9	1763681	1765691	1440	+	DJ50101920.1	2.39728	4.68488	2.47031	0.736404	1.97559	0.852946	43.3289	83.7754	45.4371	13.9705	36.9666	15.3996	39.813	1.37379	0.00396906	0.0469323	UP	MFS general substrate transporter	-	-	Uncharacterized protein OS=Pseudogymnoascus sp. VKM F-4515 (FW-2607) OX=1420909 GN=V496_02876 PE=4 SV=1
DJ50025660.1	DJ5_2	601278	603939	2410	+	DJ50025660.1	0.0311392	0.244936	0.320878	0	0	0	0.941932	7.33035	9.87763	0	0	0	3.02499	5.03805	0.00398847	0.0470679	UP	hypothetical protein	-	-	-
DJ50020540.1	DJ5_1	2965572	2965835	156	+	DJ50020540.1	48.106	59.462	41.6401	310.261	289.38	48.8148	94.1932	115.191	82.9721	637.654	586.602	95.4777	268.682	-2.17467	0.00404524	0.0476048	DOWN	hypothetical protein	-	-	-
DJ50111160.1	DJ5_10	2226849	2228585	1089	+	DJ50111160.1	2.41193	1.54872	2.27237	4.2428	5.15595	3.23321	32.9676	20.9439	31.6084	60.8715	72.9605	44.1456	43.9163	-1.05496	0.00412857	0.0483839	DOWN	hypothetical protein	-	-	-
DJ50102530.1	DJ5_9	1962963	1963771	765	-	DJ50102530.1	1.37338	2.53535	2.52717	0.693086	0.685034	0.428146	13.1871	24.0854	24.6941	6.98526	6.80964	4.10657	13.3113	1.78567	0.00421977	0.0490652	UP	hypothetical protein	-	-	-
DJ50112460.1	DJ5_11	330483	333011	1683	-	DJ50112460.1	1.42689	1.70359	1.56225	0.450056	0.667241	0.778446	30.1418	35.6046	33.584	9.97894	14.5921	16.4263	23.3879	1.27654	0.00425581	0.0493874	UP	cytochrome P450	-	-	Copper-fist domain-containing protein OS=Fomitopsis rosea OX=34475 GN=EVJ58_g8706 PE=4 SV=1
