# Supplementary material for: Mechanism Underlying Light Intensity-Induced Melanin Synthesis of Auricularia heimuer Revealed by Transcriptome Analysis
Source: Cells. 2022 Dec 23;12(1):56. doi: 10.3390/cells12010056 (PMC9818193; doi:10.3390/cells12010056)
Supplement: Supplementary file 1 [file cells-12-00056-s001.zip › Table S5.xlsx]

## Sheet: Sheet1
Table S5. Clustering analysis of significant DEGs in the B3 VS B1 comparison.
gene id	chr	start	end	length	strand	name	B3.1_FPKM	B3.2_FPKM	B3.3_FPKM	B1.1_FPKM	B1.2_FPKM	B1.3_FPKM	B3.1_counts_norm	B3.2_counts_norm	B3.3_counts_norm	B1.1_counts_norm	B1.2_counts_norm	B1.3_counts_norm	baseMean	log2FC	pvalue	padj	trend	Description	GO	Pathway	TF
DJ50069640.1	DJ5_6	509366	509796	315	+	DJ50069640.1	41.1948	39.9226	44.2035	284.703	407.357	376.921	147.057	158.003	160.241	1143.88	1617.76	1435.79	777.12	-3.17344	1.78e-53	2.11e-49	DOWN		-	-	-
DJ50084830.1	DJ5_7	2377116	2379775	2554	-	DJ50084830.1	6.12481	5.44911	5.24219	98.788	80.639	55.7855	177.274	174.857	154.077	3218.12	2596.53	1722.94	1340.63	-3.89633	1.29e-45	7.64e-42	DOWN	BAG domain	-	-	-
DJ50024870.1	DJ5_2	261516	262328	813	+	DJ50024870.1	34.3273	32.0707	41.28	154.377	146.966	164.269	316.273	327.594	386.221	1600.85	1506.38	1615.01	958.722	-2.1967	7.56e-45	2.98e-41	DOWN	hypothetical protein	-	-	-
DJ50084790.1	DJ5_7	2361712	2363577	1813	+	DJ50084790.1	1.27461	2.17339	2.06773	102.19	75.2773	39.8349	26.1882	49.5077	43.1417	2363.11	1720.64	873.354	845.99	-5.38362	9.31e-38	2.75e-34	DOWN	BAG domain	-	-	-
DJ50096700.1	DJ5_9	146865	147397	477	-	DJ50096700.1	15.0927	6.1516	14.7826	354.109	265.714	208.569	81.5864	36.8675	81.1475	2154.43	1597.94	1203.09	859.176	-4.63271	3.51e-37	8.31e-34	DOWN	small heat shock protein	-	[ko04141:Protein processing in endoplasmic reticulum]	-
DJ50061880.1	DJ5_5	1429397	1430337	825	-	DJ50061880.1	7.649	6.91024	11.6846	226.04	195.283	109.177	71.514	71.6282	110.936	2378.57	2031.16	1089.22	958.838	-4.43579	7.97e-36	1.57e-32	DOWN	Belongs to the small heat shock protein (HSP20) family	-	[ko04141:Protein processing in endoplasmic reticulum]	-
DJ50133570.1	DJ5_19	133195	137118	3182	-	DJ50133570.1	485.035	501.082	401.752	43.3723	36.8886	12.9959	655.713	909.046	470.45	64.7295	146.297	109.912	392.691	2.66442	1.04e-12	2.41e-10	UP	Putative serine/threonine phosphatase
DJ50101220.1	DJ5_9	1503759	1504294	477	-	DJ50101220.1	36.5206	26.0125	31.0622	601.668	440.711	284.959	197.419	155.897	170.512	3660.6	2650.33	1643.73	1413.08	-3.92446	2.39e-34	3.54e-31	DOWN	small heat shock protein	-	[ko04141:Protein processing in endoplasmic reticulum]	-
DJ50096800.1	DJ5_9	170802	171496	638	+	DJ50096800.1	1.95033	2.89095	3.49753	238.987	149.611	73.5405	14.1014	23.1738	25.6796	1944.78	1203.41	567.383	629.755	-5.88427	3.21e-34	4.23e-31	DOWN	small heat shock protein	-	[ko04141:Protein processing in endoplasmic reticulum]	-
DJ50094980.1	DJ5_8	2572010	2574083	1505	-	DJ50094980.1	1.41734	1.05841	2.78743	105.388	67.8505	35.2559	24.1738	20.0138	48.2776	2023.04	1287.41	641.648	674.094	-5.41719	1.14e-28	1.35e-25	DOWN	Expressed protein	-	-	-
DJ50106200.1	DJ5_10	689647	691896	1773	+	DJ50106200.1	150.338	139.824	173.379	50.4963	50.7963	55.5122	3020.71	3114.77	3537.62	1141.94	1135.45	1190.22	2190.12	1.48007	5.06e-27	5.44e-24	UP	cytochrome P450	-	-	Pentachlorophenol 4-monooxygenase OS=Aspergillus niger OX=5061 GN=ABL_10281 PE=4 SV=1
DJ50072520.1	DJ5_6	1507611	1508612	837	+	DJ50072520.1	90.8969	118.294	124.341	407.68	432.013	416.751	862.197	1244.01	1197.7	4352.33	4558.79	4218.24	2738.88	-1.99068	4.16e-24	3.79e-21	DOWN	Hypoxia induced protein conserved region	[GO:0005575:cellular_component][GO:0005622:intracellular][GO:0005623:cell][GO:0005737:cytoplasm][GO:0005739:mitochondrion][GO:0005740:mitochondrial envelope][GO:0005743:mitochondrial inner membrane][GO:0006996:organelle organization][GO:0007005:mitochondrion organization][GO:0008150:biological_process][GO:0008535:respiratory chain complex IV assembly][GO:0009987:cellular process][GO:0016020:membr…	-	-
DJ50088590.1	DJ5_8	578979	582846	2863	-	DJ50088590.1	16.2361	10.2784	19.8903	79.9509	108.544	85.2005	526.786	369.728	655.343	2919.59	3917.92	2949.8	1889.86	-2.6568	4.18e-23	3.54e-20	DOWN	Histidine-specific methyltransferase, SAM-dependent	-	[ko00340:Histidine metabolism]	-
DJ50056450.1	DJ5_4	3271219	3274402	2848	-	DJ50056450.1	77.114	73.6816	57.7287	555.769	419.509	321.752	2488.89	2636.55	1892.07	20188.8	15062.9	11081.3	8891.76	-2.72302	5.19e-23	4.1e-20	DOWN	C-terminal, D2-small domain, of ClpB protein	[GO:0000166:nucleotide binding][GO:0000302:response to reactive oxygen species][GO:0001302:replicative cell aging][GO:0001306:age-dependent response to oxidative stress][GO:0001315:age-dependent response to reactive oxygen species][GO:0001316:age-dependent response to reactive oxygen species involved in replicative cell aging][GO:0001317:accumulation of oxidatively modified proteins involved in r…	-	Putative HSP100 protein OS=Syncephalastrum racemosum OX=13706 GN=BCR43DRAFT_491807 PE=3 SV=1
DJ50107660.1	DJ5_10	1130311	1131587	1081	-	DJ50107660.1	394.9	369.009	355.129	849.374	863.191	819.737	4837.77	5011.87	4417.92	11711.2	11764.1	10715.9	8076.47	-1.26091	2.55e-22	1.89e-19	DOWN	hypothetical protein	-	-	-
DJ50108470.1	DJ5_10	1402599	1405307	2298	+	DJ50108470.1	2.32061	1.78766	1.78669	23.7649	50.3657	17.0322	60.4344	51.6145	47.2504	696.566	1459.19	473.315	464.729	-4.04463	6.09e-21	4.24e-18	DOWN	Alpha beta-hydrolase	-	-	BZIP domain-containing protein OS=Pseudogymnoascus sp. VKM F-3808 OX=1391699 GN=O988_01293 PE=4 SV=1
DJ50045300.1	DJ5_3	3290192	3291559	1315	+	DJ50045300.1	29.8743	25.8844	30.9515	7.60324	7.85649	5.79095	445.2	427.663	468.396	127.527	130.251	92.0884	281.854	1.93784	2.71e-20	1.78e-17	UP	Glycosyl hydrolase family 61	-	-	Zn(2)-C6 fungal-type domain-containing protein OS=Fomitopsis rosea OX=34475 GN=EVJ58_g308 PE=4 SV=1
DJ50135970.1	DJ5_23	95156	95943	658	+	DJ50135970.1	127.646	107.918	188.688	857.362	854.797	598.939	951.842	892.193	1428.81	7195.6	7091.14	4765.82	3720.9	-2.54136	3.53e-20	2.2e-17	DOWN	hypothetical protein	-	-	-
DJ50093780.1	DJ5_8	2151445	2155308	3729	+	DJ50093780.1	1.02489	0.0899303	0.52659	29.0871	20.257	15.4367	43.3113	4.21342	22.598	1383.47	952.344	696.109	517.008	-5.43135	5.54e-20	3.28e-17	DOWN	Glycosyl transferase family 8	-	-	Fungal_trans domain-containing protein OS=Stachybotrys chartarum (strain CBS 109288 / IBT 7711) OX=1280523 GN=S7711_02301 PE=4 SV=1
DJ50000220.1	DJ5_0	96004	96639	636	+	DJ50000220.1	3.49368	2.76822	1.68409	29.8928	23.5423	20.0845	25.181	22.1205	12.3262	242.494	188.77	154.471	107.56	-3.29584	6.75e-20	3.8e-17	DOWN	BTB/POZ domain	-	-	-
DJ50088870.1	DJ5_8	709459	712624	2743	+	DJ50088870.1	12.1832	8.71079	14.285	2.48523	2.23802	2.50753	378.722	300.207	450.933	86.95	77.3957	83.1766	229.564	2.1909	1.09e-19	5.85e-17	UP	Vacuolar protein sorting-associated protein 62	-	-	-
DJ50095150.1	DJ5_8	2637998	2638505	453	+	DJ50095150.1	2.55062	1.2955	3.54664	90.7929	60.1559	27.6558	13.0941	7.37349	18.4893	524.598	343.561	151.5	176.436	-4.70846	1.51e-18	7.8e-16	DOWN	small heat shock protein	-	[ko04141:Protein processing in endoplasmic reticulum]	-
DJ50130580.1	DJ5_17	156267	157618	1209	+	DJ50130580.1	10.2921	6.31035	5.83234	31.2626	39.197	47.2062	141.014	95.8554	81.1475	482.09	597.457	690.168	347.955	-2.47561	1.84e-18	9.1e-16	DOWN	protein kinase activity	-	-	-
DJ50057530.1	DJ5_4	3680698	3685275	4518	+	DJ50057530.1	5.15413	3.32158	3.3585	44.8297	29.8596	19.9542	263.897	188.551	174.621	2583.38	1700.82	1090.21	1000.25	-3.09924	2.17e-18	1.03e-15	DOWN	hypothetical protein	-	-	-
DJ50101780.1	DJ5_9	1702952	1705271	1768	-	DJ50101780.1	5.32874	3.84097	7.47174	23.0489	34.7645	36.8658	106.767	85.3218	152.023	519.768	774.901	788.197	404.496	-2.59729	4.26e-18	1.94e-15	DOWN	cytochrome P450	-	-	Copper-fist domain-containing protein OS=Fomitopsis rosea OX=34475 GN=EVJ58_g8706 PE=4 SV=1
DJ50064110.1	DJ5_5	2155249	2161631	3061	-	DJ50064110.1	138.153	151.379	144.077	41.0272	47.9856	55.8815	4792.45	5821.9	5075.31	1601.81	1851.83	2068.52	3535.3	1.50652	8.54e-18	3.74e-15	UP	ERCC4 domain	[GO:0000003:reproduction][GO:0000014:single-stranded DNA endodeoxyribonuclease activity][GO:0000109:nucleotide-excision repair complex][GO:0000110:nucleotide-excision repair factor 1 complex][GO:0000280:nuclear division][GO:0000710:meiotic mismatch repair][GO:0000712:resolution of meiotic recombination intermediates][GO:0000724:double-strand break repair via homologous recombination][GO:0000725:r…	[ko03420:Nucleotide excision repair][ko03460:Fanconi anemia pathway]	-
DJ50040020.1	DJ5_3	1457768	1459460	1459	+	DJ50040020.1	263.957	235.308	212.406	903.845	774.403	638.338	4364.37	4313.49	3566.38	16820	14244.6	11262.5	9095.22	-1.78948	3.14e-17	1.33e-14	DOWN	DnaJ-domain-containing protein	[GO:0002181:cytoplasmic translation][GO:0002183:cytoplasmic translational initiation][GO:0003674:molecular_function][GO:0005488:binding][GO:0005515:protein binding][GO:0005575:cellular_component][GO:0005622:intracellular][GO:0005623:cell][GO:0005634:nucleus][GO:0005737:cytoplasm][GO:0005829:cytosol][GO:0005840:ribosome][GO:0006403:RNA localization][GO:0006404:RNA import into nucleus][GO:0006412:t…	-	Uncharacterized protein OS=Pseudogymnoascus sp. VKM F-3808 OX=1391699 GN=O988_03642 PE=4 SV=1
DJ50046150.1	DJ5_3	3599214	3602042	1477	+	DJ50046150.1	84.3661	54.2077	83.5765	242.874	251.964	210.722	1412.15	1005.96	1420.59	4575.5	4691.88	3763.74	2811.64	-1.7632	7.79e-17	3.18e-14	DOWN	Protein of unknown function (DUF3602)	-	-	-
DJ50000770.1	DJ5_1	335498	337066	1465	+	DJ50000770.1	9.36334	10.2196	7.95983	3.67089	3.47493	3.91249	166.486	173.311	150.303	70.8345	66.454	71.9138	116.55	1.23112	2.70667e-09	2.13917e-07	UP	White collar 1	-	-	-
DJ50104040.1	DJ5_9	2566242	2568110	1374	+	DJ50104040.1	2039.29	3258.92	1294.91	399.417	788.163	482.527	22272	38166	14549.8	4814.84	9371.04	5535.66	15784.9	1.92686	8.79e-09	8.84e-07	UP	ADP,ATP carrier protein	[GO:0000295:adenine nucleotide transmembrane transporter activity][GO:0003674:molecular_function][GO:0005215:transporter activity][GO:0005346:purine ribonucleotide transmembrane transporter activity][GO:0005347:ATP transmembrane transporter activity][GO:0005471:ATP:ADP antiporter activity][GO:0005575:cellular_component][GO:0005622:intracellular][GO:0005623:cell][GO:0005737:cytoplasm][GO:0005739:m…	[ko04020:Calcium signaling pathway][ko04022:cGMP-PKG signaling pathway][ko04217:Necroptosis][ko04218:Cellular senescence]	Fungal_trans domain-containing protein OS=Gymnopilus dilepis OX=231916 GN=CVT26_008181 PE=3 SV=1
DJ50093760.1	DJ5_8	2144374	2149454	3988	-	DJ50093760.1	32.5831	17.3435	30.7297	124.481	96.5841	105.166	1472.58	869.019	1410.32	6331.89	4856.11	5071.79	3335.29	-2.11551	4.86e-16	1.76e-13	DOWN	Acts as subunit of the RNA polymerase II elongator complex, which is a histone acetyltransferase component of the RNA polymerase II (Pol II) holoenzyme and is involved in transcriptional elongation	[GO:0000049:tRNA binding][GO:0002097:tRNA wobble base modification][GO:0002098:tRNA wobble uridine modification][GO:0002926:tRNA wobble base 5-methoxycarbonylmethyl-2-thiouridinylation][GO:0003674:molecular_function][GO:0003676:nucleic acid binding][GO:0003723:RNA binding][GO:0005488:binding][GO:0005575:cellular_component][GO:0005622:intracellular][GO:0005623:cell][GO:0005634:nucleus][GO:0005737:…	-	Elongator complex protein 1 OS=Armillaria solidipes OX=1076256 GN=ARMSODRAFT_1059374 PE=3 SV=1
DJ50126660.1	DJ5_15	164292	167443	2154	-	DJ50126660.1	10.687	14.2454	7.37593	50.2149	102.53	87.8131	260.875	385.528	182.839	1379.61	2784.36	2287.36	1213.43	-2.95994	4.91e-16	1.76e-13	DOWN	family 18	-	[ko00520:Amino sugar and nucleotide sugar metabolism]	Uncharacterized protein OS=Pseudogymnoascus sp. VKM F-4519 (FW-2642) OX=1420914 GN=V501_00309 PE=3 SV=1
DJ50121890.1	DJ5_13	361003	361718	660	+	DJ50121890.1	25.7211	35.5674	34.3504	174.212	161.979	108.929	192.383	294.94	260.905	1466.56	1347.82	869.394	738.666	-2.3	5.67e-16	1.97e-13	DOWN	small heat shock protein	-	[ko04141:Protein processing in endoplasmic reticulum]	-
DJ50052460.1	DJ5_4	1953099	1955505	1878	-	DJ50052460.1	30.7149	18.7942	27.7086	92.7647	82.6379	74.6451	653.699	443.463	598.848	2222.06	1956.6	1695.22	1261.65	-1.79198	5.82e-16	1.97e-13	DOWN	Bestrophin, RFP-TM, chloride channel	-	-	Putative poxc laccase transcription factor OS=Pleurotus ostreatus OX=5322 PE=2 SV=1
DJ50058470.1	DJ5_5	394821	395833	899	-	DJ50058470.1	16.4115	41.6856	35.6432	201.957	237.584	250.203	167.202	470.85	368.759	2315.77	2692.8	2720.07	1455.91	-2.94072	7.41e-16	2.44e-13	DOWN	hypothetical protein	-	-	-
DJ50076800.1	DJ5_6	2679418	2680569	1098	-	DJ50076800.1	1.2142	1.75616	1.05678	33.6642	23.5911	9.54554	15.1086	24.2272	13.3534	471.462	326.572	126.745	162.911	-4.13522	2.44e-15	7.6e-13	DOWN	small heat shock protein	-	[ko04141:Protein processing in endoplasmic reticulum]	Uncharacterized protein OS=Bifiguratus adelaidae OX=1938954 GN=BZG36_05076 PE=3 SV=1
DJ50029340.1	DJ5_2	1837631	1838436	686	-	DJ50029340.1	93.5435	95.9365	91.2087	324.95	391.237	243.739	727.227	826.885	720.055	2843.27	3383.7	2021.98	1753.85	-1.85897	5.48e-15	1.66e-12	DOWN	hypothetical protein	-	-	-
DJ50102170.1	DJ5_9	1844354	1845784	1380	-	DJ50102170.1	24.152	35.8436	23.0257	197.978	163.508	108.88	377.715	621.48	365.677	3484.76	2844.76	1817.01	1585.24	-2.57761	6.15e-15	1.82e-12	DOWN	hypothetical protein	-	-	-
DJ50104090.1	DJ5_9	2581124	2583725	2074	-	DJ50104090.1	493.661	350.492	339.673	141.317	41.1219	93.4634	7268.89	7831.96	4285.9	2606.5	748.088	1640.57	4063.65	1.9565	9.56e-08	7e-06	UP	ADP,ATP carrier protein	[GO:0000295:adenine nucleotide transmembrane transporter activity][GO:0003674:molecular_function][GO:0005215:transporter activity][GO:0005346:purine ribonucleotide transmembrane transporter activity][GO:0005347:ATP transmembrane transporter activity][GO:0005471:ATP:ADP antiporter activity][GO:0005575:cellular_component][GO:0005622:intracellular][GO:0005623:cell][GO:0005737:cytoplasm][GO:0005739:m…	[ko04020:Calcium signaling pathway][ko04022:cGMP-PKG signaling pathway][ko04217:Necroptosis][ko04218:Cellular senescence]	Fungal_trans domain-containing protein OS=Gymnopilus dilepis OX=231916 GN=CVT26_008181 PE=3 SV=1
DJ50083210.1	DJ5_7	1844803	1845169	258	+	DJ50083210.1	67.8652	75.7137	100.328	763.903	591.661	309.124	198.426	245.432	297.883	2513.82	1924.51	964.453	1024.09	-2.86482	1.07e-14	3.01e-12	DOWN	NADH-ubiquinone reductase complex 1 MLRQ subunit	-	[ko00190:Oxidative phosphorylation]	-
DJ50122060.1	DJ5_13	407790	409693	1209	-	DJ50122060.1	28.5972	28.2232	59.9476	192.587	184.901	274.636	391.816	428.716	834.073	2969.83	2818.33	4015.25	1909.67	-2.56678	3.9e-14	1.07e-11	DOWN	NAD-P-binding protein	-	-	HTH marR-type domain-containing protein OS=Didymella rabiei OX=5454 GN=ST47_g1249 PE=4 SV=1
DJ50055840.1	DJ5_4	3055056	3056810	1420	-	DJ50055840.1	11.4542	13.2841	19.9885	91.5867	58.7844	58.0676	184.325	237.005	326.644	1658.81	1052.39	997.129	742.718	-2.30982	1.52e-13	4.01e-11	DOWN	hypothetical protein	-	-	-
DJ50077440.1	DJ5_6	2854210	2856581	2372	+	DJ50077440.1	34.4726	30.9619	32.7376	7.95124	12.4038	8.59563	926.661	922.74	893.649	240.562	370.933	246.559	600.184	1.67621	1.97e-13	5.06e-11	UP	FAD binding domain	-	-	Tetracycline resistance protein from transposon Tn4351/Tn4400 OS=Talaromyces islandicus OX=28573 GN=PISL3812_05496 PE=4 SV=1
DJ50098070.1	DJ5_9	587503	595650	6231	-	DJ50098070.1	9.84219	5.32814	9.66915	27.3997	40.3097	29.3837	694.995	417.129	693.349	2177.61	3166.62	2214.08	1560.63	-2.06556	2.92e-13	7.19e-11	DOWN	P-loop containing nucleoside triphosphate hydrolase protein	-	-	p-loop containing nucleoside triphosphate hydrolase protein OS=Exidia glandulosa HHB12029 OX=1314781 GN=EXIGLDRAFT_492302 PE=4 SV=1
DJ50095720.1	DJ5_8	2846442	2847561	993	-	DJ50095720.1	12.3518	9.87813	10.247	40.1224	44.7075	28.2838	138.999	123.243	117.099	508.175	559.703	339.638	297.809	-1.89163	4.06e-13	9.81e-11	DOWN		-	-	-
DJ50084660.1	DJ5_7	2319823	2321006	1076	-	DJ50084660.1	0.660813	0.545411	1.49315	12.9526	15.2373	6.08794	8.05792	7.37349	18.4893	177.764	206.703	79.2158	82.934	-3.77271	9.55e-13	2.26e-10	DOWN	hypothetical protein	-	-	-
DJ50003550.1	DJ5_0	1210343	1211833	1100	-	DJ50003550.1	52.6004	65.7743	37.1634	4.61352	10.5491	8.26272	655.713	909.046	470.45	64.7295	146.297	109.912	392.691	2.66442	1.04e-12	2.41e-10	UP	Expressed protein	-	-	-
DJ50126670.1	DJ5_15	168236	173189	3901	+	DJ50126670.1	9.75143	9.00485	6.45231	27.6687	56.1915	34.7598	431.099	441.356	289.666	1376.71	2763.59	1639.77	1157.03	-2.31439	1.58e-12	3.59e-10	DOWN	Lysin motif	-	-	-
DJ50062970.1	DJ5_5	1791678	1792187	452	-	DJ50062970.1	339.786	282.117	534.95	1541.36	1240.89	1246.9	1740.51	1602.15	2782.64	8886.29	7071.32	6815.53	4816.41	-1.89447	2.65e-12	5.92e-10	DOWN		-	-	-
DJ50020200.1	DJ5_1	2869415	2870791	753	+	DJ50020200.1	0.472134	0.222676	0.474141	5.83423	6.06471	5.32837	4.02896	2.10671	4.10873	56.0345	57.5748	48.5197	28.7289	-3.97957	3.17e-12	6.95e-10	DOWN	hypothetical protein	-	-	-
DJ50088490.1	DJ5_8	539767	540544	411	-	DJ50088490.1	5.19003	1.42789	6.73228	46.0732	52.6419	29.0873	24.1738	7.37349	31.8427	241.528	272.773	144.569	120.377	-3.37554	4.48e-12	9.64e-10	DOWN	hypothetical protein	-	-	-
DJ50120190.1	DJ5_12	1156257	1158276	1314	-	DJ50120190.1	8.45503	7.20977	10.5967	19.8872	22.6188	24.1785	125.905	119.029	160.241	333.308	374.708	384.197	249.565	-1.43042	4.78e-12	1.01e-09	DOWN	Beta-lactamase transpeptidase-like protein	-	-	Beta-lactamase domain-containing protein (Fragment) OS=Chaetothyriales sp. CBS 135597 OX=2249420 GN=DV738_g3328 PE=4 SV=1
DJ50069990.1	DJ5_6	625985	626346	303	-	DJ50069990.1	54.8529	43.7172	58.3264	108.242	108.22	120.797	188.354	166.43	203.382	418.326	413.406	442.618	305.42	-1.19057	5.1e-12	1.06e-09	DOWN	hypothetical protein	-	-	-
DJ50004780.1	DJ5_0	1593349	1594205	751	+	DJ50004780.1	811.748	371.743	627.295	2884.04	2251.22	1995.5	6908.66	3507.68	5421.47	27626	21315	18122.6	13816.9	-2.08214	6.46e-12	1.32e-09	DOWN	hypothetical protein	-	-	-
DJ50121170.1	DJ5_13	129569	132561	2560	+	DJ50121170.1	4.72171	6.97554	5.82262	18.7586	30.5306	49.8014	136.985	224.365	171.54	612.515	985.379	1541.74	612.087	-2.55893	9.57e-12	1.88e-09	DOWN	hypothetical protein	-	-	-
DJ50047270.1	DJ5_4	316422	319912	2710	+	DJ50047270.1	0.787123	1.3612	1.25157	4.24839	10.8843	11.9954	24.1738	46.3477	39.033	146.849	371.877	393.109	170.231	-3.05825	9.62e-12	1.88e-09	DOWN	Expressed protein	-	-	Uncharacterized protein OS=Exidia glandulosa HHB12029 OX=1314781 GN=EXIGLDRAFT_649809 PE=4 SV=1
DJ50113440.1	DJ5_11	628337	628914	348	+	DJ50113440.1	18.8996	18.5503	31.5477	75.7444	69.0559	81.4122	74.5357	81.1084	126.344	336.207	302.976	342.608	210.63	-1.79975	9.82e-12	1.88e-09	DOWN	hypothetical protein	-	-	-
DJ50084940.1	DJ5_7	2405633	2407606	1974	-	DJ50084940.1	9.59032	5.77604	7.18939	24.2505	43.7278	25.801	214.542	143.256	163.322	610.582	1088.26	615.903	472.644	-2.15094	9.83e-12	1.88e-09	DOWN	hypothetical protein	-	-	-
DJ50053180.1	DJ5_4	2163456	2166687	3118	+	DJ50053180.1	21.2364	17.5042	22.1282	37.9694	43.2427	37.8426	750.394	685.735	794.013	1510.03	1699.87	1426.88	1144.49	-1.05598	1.05e-11	1.98e-09	DOWN	hypothetical protein	-	-	-
DJ50038240.1	DJ5_3	854511	855932	1311	-	DJ50038240.1	9.5591	8.76105	13.4805	26.1725	26.5537	30.4172	142.021	144.31	203.382	437.648	438.89	482.226	308.08	-1.47218	1.4e-11	2.59e-09	DOWN	hypothetical protein	-	-	-
DJ50040370.1	DJ5_3	1541349	1542202	495	-	DJ50040370.1	66.2555	43.189	62.3897	134.198	145.04	126.877	371.671	268.606	355.405	847.28	905.152	759.482	584.599	-1.33475	2.61e-11	4.75e-09	DOWN	DUF1000-domain-containing protein	[GO:0005575:cellular_component][GO:0005622:intracellular][GO:0005623:cell][GO:0005634:nucleus][GO:0005737:cytoplasm][GO:0006950:response to stress][GO:0006974:cellular response to DNA damage stimulus][GO:0008150:biological_process][GO:0009987:cellular process][GO:0033554:cellular response to stress][GO:0043226:organelle][GO:0043227:membrane-bounded organelle][GO:0043229:intracellular organelle][G…	-	-
DJ50030580.1	DJ5_2	2175509	2178289	2573	-	DJ50030580.1	75.822	55.3595	71.5999	120.225	134.802	129.014	2210.89	1789.65	2120.11	3945.6	4372.86	4014.26	3075.56	-1.01068	4.83e-11	8.66e-09	DOWN	2-isopropylmalate synthase	[GO:0003674:molecular_function][GO:0003824:catalytic activity][GO:0003852:2-isopropylmalate synthase activity][GO:0005488:binding][GO:0005515:protein binding][GO:0005575:cellular_component][GO:0005622:intracellular][GO:0005623:cell][GO:0005737:cytoplasm][GO:0005739:mitochondrion][GO:0006082:organic acid metabolic process][GO:0006520:cellular amino acid metabolic process][GO:0006551:leucine metabo…	[ko00290:Valine, leucine and isoleucine biosynthesis][ko00620:Pyruvate metabolism]	-
DJ50005820.1	DJ5_0	1926327	1929406	2929	+	DJ50005820.1	3.42894	5.00907	3.71777	11.1199	11.4508	11.7694	113.818	184.337	125.316	415.428	422.845	416.873	279.77	-1.56844	7.21e-11	1.26e-08	DOWN	hypothetical protein	-	-	-
DJ50130570.1	DJ5_17	153323	155539	1830	+	DJ50130570.1	21.5642	30.4655	22.8752	60.4713	94.6237	85.3282	447.214	700.482	481.749	1411.49	2183.12	1888.31	1185.39	-1.75077	8.18e-11	1.4e-08	DOWN	protein kinase activity	-	-	Kinase-like protein OS=Schizopora paradoxa OX=27342 GN=SCHPADRAFT_225561 PE=4 SV=1
DJ50095100.1	DJ5_8	2616513	2617028	459	-	DJ50095100.1	0.387274	0.547958	3.88919	52.3115	41.9175	18.553	2.01448	3.16007	20.5437	306.257	242.569	102.981	112.921	-4.66355	2.48e-10	4.2e-08	DOWN	small heat shock protein	-	[ko04141:Protein processing in endoplasmic reticulum]	-
DJ50064520.1	DJ5_5	2273298	2274890	1282	+	DJ50064520.1	41.5972	32.8287	44.6981	92.2285	74.6308	80.7332	604.344	528.785	659.452	1508.1	1206.24	1251.61	959.755	-1.14551	2.96e-10	4.94e-08	DOWN	hypothetical protein	-	-	-
DJ50064670.1	DJ5_5	2303513	2306132	2083	-	DJ50064670.1	34.7325	30.7901	37.751	69.2717	79.1773	61.6775	819.893	805.817	904.948	1840.44	2079.3	1553.62	1334	-1.11298	3.62e-10	5.95e-08	DOWN	AN1-like Zinc finger	-	-	-
DJ50095020.1	DJ5_8	2584767	2591345	3131	+	DJ50095020.1	22.1134	20.2163	25.0581	106.879	70.8952	53.3507	784.64	795.284	902.894	4268.28	2798.51	2020	1928.27	-1.87181	3.69e-10	5.98e-08	DOWN	Integral peroxisomal membrane peroxin	-	-	Proteophosphoglycan ppg4 OS=Rhodosporidium toruloides (strain ATCC 204091 / IIP 30 / MTCC 1151) OX=1001064 GN=RTG_03050 PE=4 SV=1
DJ50009140.1	DJ5_0	2949049	2952970	3279	+	DJ50009140.1	268.074	158.01	277.38	1105.77	848.143	590.46	9961.6	6509.74	10467	46246.8	35062.1	23413.2	21943.4	-1.95883	5.27e-10	8.42e-08	DOWN	Phosphoketolase	-	[ko00030:Pentose phosphate pathway][ko00710:Carbon fixation in photosynthetic organisms]	-
DJ50065070.1	DJ5_5	2434427	2435383	957	+	DJ50065070.1	15.2311	4.90585	14.2699	103.525	94.7344	42.9521	165.187	58.9879	157.159	1263.67	1143	497.079	547.515	-2.92838	5.7e-10	9e-08	DOWN	50S ribosome-binding GTPase	-	-	-
DJ50014800.1	DJ5_1	962634	965958	2951	+	DJ50014800.1	11.2944	5.45469	8.7412	2.00205	2.33396	2.38628	377.715	202.244	296.856	75.3567	86.8342	85.157	187.361	1.82608	6.75e-10	1.04e-07	UP	Peroxidase, family 2	-	-	HEME_HALOPEROXIDASE domain-containing protein OS=Aureobasidium pullulans OX=5580 GN=D6D21_05447 PE=4 SV=1
DJ50126650.1	DJ5_15	162576	163772	1197	+	DJ50126650.1	0.519762	0.980556	0.671105	3.41704	4.81584	5.19891	7.05068	14.747	9.24465	52.17	72.6764	75.255	38.524	-2.69284	7.7e-10	1.17e-07	DOWN	hypothetical protein	-	-	-
DJ50084920.1	DJ5_7	2396326	2398320	1995	-	DJ50084920.1	4.90061	2.56345	4.29507	10.9345	22.5907	15.6378	110.796	64.2547	98.6096	278.24	568.197	377.265	249.561	-2.16027	9.04e-10	1.35e-07	DOWN	hypothetical protein	-	-	-
DJ50121160.1	DJ5_13	126508	128512	1743	-	DJ50121160.1	2.54961	3.70366	2.81649	9.51694	7.94602	11.5096	50.362	81.1084	56.4951	211.578	174.612	242.598	136.126	-1.74316	9.38e-10	1.39e-07	DOWN	Lysine-specific metallo-endopeptidase	-	-	-
DJ50134070.1	DJ5_19	304323	306812	2011	-	DJ50134070.1	20.463	20.2194	22.5029	8.02265	8.26449	10.8716	466.352	510.878	520.782	205.782	209.535	264.383	362.952	1.14046	1.04e-09	1.51e-07	UP	Belongs to the Ca(2 ) cation antiporter (CaCA) (TC 2.A.19) family	-	-	Uncharacterized protein (Fragment) OS=Chaetothyriales sp. CBS 134920 OX=2249417 GN=DV735_g2481 PE=3 SV=1
DJ50116300.1	DJ5_11	1640166	1641721	1433	+	DJ50116300.1	95.4537	124.498	119.217	34.9386	13.7922	20.9707	1550.14	2241.54	1966.03	638.6	249.176	363.403	1168.15	2.20226	1.26e-09	1.78e-07	UP	Expressed protein	-	-	-
DJ50058160.1	DJ5_5	276028	277133	847	-	DJ50058160.1	11.4378	6.23585	8.95731	31.657	130.372	50.4638	109.789	66.3614	87.3106	342.003	1392.18	516.883	419.088	-3.09471	1.29e-09	1.8e-07	DOWN	hypothetical protein	-	-	-
DJ50132300.1	DJ5_18	154330	155997	1471	-	DJ50132300.1	4.77326	6.49726	10.5579	0.978344	1.37413	0.556647	79.5719	120.083	178.73	18.3561	25.4839	9.90198	72.0211	2.81256	1.73e-09	2.38e-07	UP	DDE superfamily endonuclease	-	-	Transcription factor OS=Ganoderma sinense ZZ0214-1 OX=1077348 GN=GSI_04970 PE=4 SV=1
DJ50011790.1	DJ5_2	342688	343868	1122	+	DJ50011790.1	32.9745	25.7042	29.5679	13.7717	9.1412	15.0337	464.373	358.14	423.75	203.57	133.274	211.488	299.099	1.18567	2.28e-07	1.47e-05	UP	White collar 2	-	-	-
DJ50088580.1	DJ5_8	575857	578766	2474	-	DJ50088580.1	2.9818	7.11636	2.81408	17.0838	38.8847	31.0784	83.6009	221.205	80.1203	539.09	1212.85	929.796	511.11	-2.80113	2.45e-09	3.26e-07	DOWN	hypothetical protein	-	-	-
DJ50125790.1	DJ5_14	680550	681563	886	+	DJ50125790.1	216.179	125.283	368.815	1233.97	1322.04	797.295	2170.6	1394.64	3760.52	13944.9	14767.5	8542.44	7430.09	-2.34636	2.49e-09	3.28e-07	DOWN	hypothetical protein	-	-	-
DJ50115210.1	DJ5_11	1200727	1202854	1723	-	DJ50115210.1	1.70227	6.27686	0.932459	53.4123	22.1595	58.5488	33.2389	135.883	18.4893	1173.83	481.363	1219.92	510.454	-3.93872	2.78e-09	3.57e-07	DOWN	The amino acid sequence converted into a structural homology model presents the general folding and conserved residues forming the active site of a typical dye-decolorizing-type	-	-	-
DJ50112360.1	DJ5_11	257788	258554	629	-	DJ50112360.1	3.39126	1.19958	2.55425	34.5606	27.4939	8.8522	24.1738	9.48021	18.4893	277.274	218.029	67.3334	102.463	-3.42984	2.81e-09	3.58e-07	DOWN	hypothetical protein	-	-	-
DJ50068900.1	DJ5_6	278208	281283	2618	-	DJ50068900.1	2.07091	1.69725	1.67059	7.98527	4.68975	5.47345	61.4416	55.8279	50.332	266.647	154.791	173.285	127.054	-1.82688	3e-09	3.78e-07	DOWN	cytochrome P450	-	-	Copper-fist domain-containing protein OS=Fomitopsis rosea OX=34475 GN=EVJ58_g8706 PE=4 SV=1
DJ50127980.1	DJ5_15	786432	789160	1899	+	DJ50127980.1	0.982867	2.25156	1.78608	8.89468	5.87404	8.02012	21.152	53.7212	39.033	215.443	140.634	184.177	109.027	-2.24781	3.29e-09	4.1e-07	DOWN	S-adenosyl-L-methionine-dependent methyltransferase	-	-	-
DJ50024090.1	DJ5_1	4185932	4187242	1254	-	DJ50024090.1	27.7836	26.0739	28.0441	55.8117	60.8348	46.9488	394.838	410.809	404.71	892.687	961.783	711.952	629.463	-1.08453	3.47e-09	4.28e-07	DOWN	MYND finger	-	-	-
DJ50075820.1	DJ5_6	2372149	2374216	1632	-	DJ50075820.1	39.3204	32.3637	38.8859	103.174	93.9016	67.3326	727.227	663.614	730.327	2147.67	1932.06	1328.85	1254.96	-1.35041	4.1e-09	5.01e-07	DOWN	Clathrin adaptor mu subunit	[GO:0003674:molecular_function][GO:0005488:binding][GO:0005515:protein binding][GO:0005575:cellular_component][GO:0005622:intracellular][GO:0005623:cell][GO:0005737:cytoplasm][GO:0006810:transport][GO:0006892:post-Golgi vesicle-mediated transport][GO:0006896:Golgi to vacuole transport][GO:0007034:vacuolar transport][GO:0008150:biological_process][GO:0016020:membrane][GO:0016192:vesicle-mediated t…	[ko04142:Lysosome]	Uncharacterized protein OS=Phialemoniopsis curvata OX=1093900 GN=E0L32_006715 PE=3 SV=1
DJ50010380.1	DJ5_0	3492597	3493712	759	-	DJ50010380.1	15.5744	46.5028	23.0492	262.261	168.272	126.87	133.963	443.463	201.328	2538.94	1610.21	1164.47	1015.4	-2.77079	4.49e-09	5.42e-07	DOWN	hypothetical protein	-	-	-
DJ50113950.1	DJ5_11	764512	765091	472	+	DJ50113950.1	22.5964	2.66433	24.9617	0.320951	0.317222	0.693922	120.869	15.8003	135.588	1.93222	1.8877	3.96079	46.673	5.13397	6.81e-09	8.06e-07	UP	hypothetical protein	-	-	-
DJ50116400.1	DJ5_11	1675185	1676322	1017	+	DJ50116400.1	108.63	52.5942	132.613	383.042	290.624	340.253	1252	672.041	1552.07	4968.71	3726.32	4184.58	2725.95	-1.88947	7.11e-09	8.33e-07	DOWN	hypothetical protein	-	-	-
DJ50113720.1	DJ5_11	713327	714070	683	-	DJ50113720.1	2.60261	1.47299	3.78983	13.0861	11.5092	9.71085	20.1448	12.6403	29.7883	114.001	99.1042	80.206	59.3141	-2.22734	7.59e-09	8.73e-07	DOWN	hypothetical protein	-	-	-
DJ50101590.1	DJ5_9	1622336	1625076	2594	-	DJ50101590.1	86.9263	103.359	97.2055	48.1797	39.0773	43.4036	2555.37	3368.63	2901.79	1594.08	1277.97	1361.52	2176.56	1.05982	1.28e-08	1.44e-06	UP	Class II aldolase adducin domain-containing protein	-	-	Aldolase_II domain-containing protein OS=Aspergillus niger OX=5061 GN=ABL_08234 PE=4 SV=1
DJ50046190.1	DJ5_3	3616506	3618084	1143	-	DJ50046190.1	10.8864	7.40821	7.49665	22.1335	29.2777	19.4857	141.014	106.389	98.6096	322.681	421.901	269.334	226.655	-1.55086	1.29e-08	1.44e-06	DOWN	hypothetical protein	-	-	-
DJ50009570.1	DJ5_0	3103185	3104164	878	-	DJ50009570.1	15.3868	52.1359	30.8028	184.53	140.349	219.442	153.1	575.132	311.237	2066.51	1553.58	2329.94	1164.92	-2.51731	1.49e-08	1.65e-06	DOWN		-	-	-
DJ50118810.1	DJ5_12	644363	645252	722	+	DJ50118810.1	2.46203	1.16118	3.46149	51.6153	10.369	17.5787	20.1448	10.5336	28.7611	475.327	94.385	153.481	130.439	-3.60388	1.52e-08	1.66e-06	DOWN	hypothetical protein	-	-	-
DJ50048890.1	DJ5_4	972518	974051	1429	+	DJ50048890.1	31.3472	5.0455	36.6647	2.12021	2.51469	1.71902	507.649	90.5886	602.957	38.6445	45.3048	29.7059	219.142	3.40141	1.69e-08	1.83e-06	UP	Deoxyribonuclease NucA/NucB	-	-	-
DJ50023440.1	DJ5_1	3903115	3904482	1238	-	DJ50023440.1	262.187	185.689	316.437	602.835	523.567	540.242	3678.44	2888.3	4508.31	9519.09	8171.85	8087.94	6142.32	-1.21886	2.19e-08	2.35e-06	DOWN	Acid phosphatase Vanadium-dependent haloperoxidase	-	-	-
DJ50007110.1	DJ5_0	2303334	2304863	1367	-	DJ50007110.1	49.6736	44.8932	47.7953	21.0001	11.6103	12.7586	769.531	771.057	751.898	366.156	200.096	210.912	511.608	1.56064	2.3e-08	2.45e-06	UP	Ricin-type beta-trefoil	-	-	-
DJ50049630.1	DJ5_4	1172431	1173119	575	-	DJ50049630.1	39.8797	43.3039	52.0019	94.5817	93.613	82.3101	259.868	312.847	344.106	693.668	678.628	572.334	476.909	-1.08509	2.34e-08	2.47e-06	DOWN		-	-	-
DJ50004230.1	DJ5_0	1417310	1419737	2368	-	DJ50004230.1	10.4718	6.16036	13.7956	33.9058	26.5882	29.0809	281.02	183.284	375.949	1024.08	793.778	832.756	581.811	-1.65718	2.61e-08	2.71e-06	DOWN	F-box-like	-	-	-
DJ50001190.1	DJ5_0	448048	452580	3838	-	DJ50001190.1	11.4167	14.6137	8.41872	2.76295	3.35505	4.22428	496.569	704.695	371.84	135.256	162.342	196.059	344.46	1.6721	3.64e-08	3.72e-06	UP	Expressed protein	-	-	Uncharacterized protein OS=Exidia glandulosa HHB12029 OX=1314781 GN=EXIGLDRAFT_653952 PE=4 SV=1
DJ50106350.1	DJ5_10	724238	727373	2683	-	DJ50106350.1	50.5847	13.4677	35.6296	5.7874	6.47355	6.71421	1538.06	453.997	1100.11	198.053	218.973	217.844	621.172	2.28418	3.72e-08	3.77e-06	UP	Family S53	-	[ko04142:Lysosome]	Peptidase-like protein OS=Purpureocillium lilacinum OX=33203 GN=VFPFJ_04489 PE=4 SV=1
DJ50075190.1	DJ5_6	2230640	2234258	3344	-	DJ50075190.1	12.8641	5.3652	11.9312	68.8585	53.7528	25.417	487.504	225.418	459.151	2936.98	2266.18	1027.83	1233.84	-2.41028	4.1e-08	4.07e-06	DOWN	hypothetical protein	-	-	-
DJ50019670.1	DJ5_1	2531231	2533235	1757	+	DJ50019670.1	279.487	328.002	247.247	580.175	682.344	554.212	5565	7240.77	4999.3	13001.9	15114.8	11775.4	9616.21	-1.16384	4.13e-08	4.07e-06	DOWN	Uncharacterized conserved protein (DUF2340)	[GO:0005575:cellular_component][GO:0005622:intracellular][GO:0005623:cell][GO:0005737:cytoplasm][GO:0044424:intracellular part][GO:0044464:cell part]	-	-
DJ50130310.1	DJ5_17	86958	89037	1947	+	DJ50130310.1	3.01286	3.35867	2.79644	6.38011	8.03629	7.1495	66.4778	82.1618	62.6582	158.442	197.265	168.334	122.556	-1.31149	4.89e-08	4.75e-06	DOWN	hypothetical protein	-	-	-
DJ50004560.1	DJ5_0	1521045	1524195	2823	-	DJ50004560.1	137.113	59.2772	136.431	487.12	379.016	294.494	4386.53	2102.5	4432.3	17539.8	13489.5	10053.5	8667.34	-1.91136	5.44e-08	5.24e-06	DOWN	C-terminal, D2-small domain, of ClpB protein	[GO:0000166:nucleotide binding][GO:0000302:response to reactive oxygen species][GO:0001302:replicative cell aging][GO:0001306:age-dependent response to oxidative stress][GO:0001315:age-dependent response to reactive oxygen species][GO:0001316:age-dependent response to reactive oxygen species involved in replicative cell aging][GO:0001317:accumulation of oxidatively modified proteins involved in r…	-	Putative HSP100 protein OS=Syncephalastrum racemosum OX=13706 GN=BCR43DRAFT_491807 PE=3 SV=1
DJ50069940.1	DJ5_6	609971	611335	1252	-	DJ50069940.1	12.4942	10.3792	16.1832	33.4558	24.8153	30.608	177.274	163.27	233.171	534.26	391.698	463.413	327.181	-1.27579	6.12e-08	5.85e-06	DOWN	Expressed protein	-	-	-
DJ50007440.1	DJ5_0	2386014	2388220	1672	-	DJ50007440.1	2.07314	2.05582	2.13533	0.407715	0.313427	0.342811	39.2823	43.1876	41.0873	8.695	6.60695	6.93138	24.2984	2.47442	6.31e-08	5.97e-06	UP	Polysaccharide deacetylase	[GO:0000003:reproduction][GO:0003006:developmental process involved in reproduction][GO:0003674:molecular_function][GO:0003824:catalytic activity][GO:0004099:chitin deacetylase activity][GO:0005575:cellular_component][GO:0005618:cell wall][GO:0005619:ascospore wall][GO:0005623:cell][GO:0005628:prospore membrane][GO:0005631:chitosan layer of spore wall][GO:0007049:cell cycle][GO:0008150:biological…	-	NodB homology domain-containing protein OS=Wallemia ichthyophaga OX=245174 GN=E3P86_00308 PE=4 SV=1
DJ50108770.1	DJ5_10	1484347	1484981	533	-	DJ50108770.1	0.667011	0	0.167462	3.97907	16.7146	6.45231	4.02896	0	1.02718	27.0511	112.318	41.5883	31.0023	-5.14606	6.37e-08	5.99e-06	DOWN		-	-	-
DJ50065080.1	DJ5_5	2435579	2437916	2106	-	DJ50065080.1	3.29183	3.38375	3.30581	7.37303	7.00298	6.57085	78.5647	89.5353	80.1203	198.053	185.938	167.343	133.259	-1.15203	6.43e-08	5.99e-06	DOWN	hypothetical protein	-	-	-
DJ50047330.1	DJ5_4	342741	347091	3080	+	DJ50047330.1	0.0865707	0.29942	0.289795	2.2379	2.35774	1.03683	3.02172	11.5869	10.2718	87.9161	91.5534	38.6177	40.4946	-3.13691	7e-08	6.47e-06	DOWN	Uncharacterized alpha/beta hydrolase domain (DUF2235)	-	-	Regulatory protein CAT8 OS=Talaromyces islandicus OX=28573 GN=PISL3812_08306 PE=4 SV=1
DJ50034040.1	DJ5_2	3361676	3364461	2261	-	DJ50034040.1	5.73922	6.74853	5.36884	11.2561	14.2709	13.0013	147.057	191.711	139.697	324.613	406.799	355.481	260.893	-1.18441	7.46e-08	6.85e-06	DOWN	Aldo keto reductase	-	-	Uncharacterized protein (Fragment) OS=Scytalidium lignicola OX=5539 GN=B7463_g4144 PE=4 SV=1
DJ50060090.1	DJ5_5	892764	894351	1071	-	DJ50060090.1	21.5767	24.4233	33.5026	59.761	101.707	65.3687	261.882	328.647	412.928	816.364	1373.3	846.619	673.29	-1.5975	7.9e-08	7.19e-06	DOWN	hypothetical protein	-	-	-
DJ50032110.1	DJ5_2	2751055	2756155	4951	+	DJ50032110.1	10.6993	19.9137	10.6366	47.1509	52.7876	38.1877	600.315	1238.75	606.038	2977.56	3294.98	2286.37	1834	-1.80768	1.05e-07	9.38e-06	DOWN	hypothetical protein	-	-	-
DJ50134000.1	DJ5_19	286745	291063	3530	+	DJ50134000.1	8.6865	4.7975	9.48198	2.23156	1.54819	0.835066	347.498	212.778	385.194	100.476	68.901	35.6471	191.749	2.20474	1.13e-07	1e-05	UP	hypothetical protein	-	-	-
DJ50010470.1	DJ5_0	3523726	3524399	548	+	DJ50010470.1	230.794	132.947	123.461	482.663	456.7	364.588	1433.3	915.367	778.605	3373.66	3155.29	2416.08	2012.05	-1.51611	1.28e-07	1.09e-05	DOWN	CVNH domain	-	-	-
DJ50118130.1	DJ5_12	442591	443903	949	+	DJ50118130.1	4.68279	4.77052	3.00972	17.24	15.5409	10.0089	50.362	56.8812	32.8699	208.68	185.938	114.863	108.266	-1.86321	1.4e-07	1.18e-05	DOWN	hypothetical protein	-	-	-
DJ50007070.1	DJ5_0	2294149	2295135	777	-	DJ50007070.1	19.5603	9.27931	29.178	1.94966	2.11971	4.74225	172.238	90.5886	260.905	19.3222	20.7647	44.5589	101.396	2.63125	1.48e-07	1.23e-05	UP	Heme-thiolate peroxidase	-	-	-
DJ50097310.1	DJ5_9	334846	336617	1140	-	DJ50097310.1	20.463	20.2194	22.5029	8.02265	8.26449	10.8716	466.352	510.878	520.782	205.782	209.535	264.383	362.952	1.14046	1.04e-09	1.51e-07	UP	tyrosinase central domain protein	-
DJ50067950.1	DJ5_5	3371121	3372151	864	-	DJ50067950.1	13.8874	21.2505	13.9464	32.5245	130.493	121.782	135.977	230.685	138.67	358.427	1421.44	1272.4	592.934	-2.5948	1.55e-07	1.28e-05	DOWN	hypothetical protein	-	-	Zn(2)-C6 fungal-type domain-containing protein OS=Exidia glandulosa HHB12029 OX=1314781 GN=EXIGLDRAFT_778274 PE=4 SV=1
DJ50059790.1	DJ5_5	820900	823206	924	+	DJ50059790.1	34.1473	20.9594	23.3768	125.585	115.132	51.4869	357.57	243.325	248.578	1480.08	1341.21	575.305	707.679	-1.99937	1.66e-07	1.35e-05	DOWN	50S ribosome-binding GTPase	-	-	Fungal-specific transcription factor domain protein OS=Rhizoctonia solani 123E OX=1423351 GN=V565_135800 PE=4 SV=1
DJ50039250.1	DJ5_3	1218665	1225361	5620	-	DJ50039250.1	24.5928	12.752	34.6629	5.02511	7.14725	6.22734	172.238	99.0155	246.524	39.6106	55.6871	46.5393	109.936	1.86802	2.01e-06	0.000117307	UP	domain present in phytochromes and cGMP-specific phosphodiesterases.	-	-	Uncharacterized protein OS=Aspergillus thermomutatus OX=41047 GN=CDV56_106951 PE=4 SV=1
DJ50080150.1	DJ5_7	774833	776766	1371	-	DJ50080150.1	0.388968	0.122301	0.130207	3.42535	2.56647	1.4334	6.04344	2.10671	2.05437	59.8989	44.3609	23.7647	23.0382	-3.64245	1.87e-07	1.5e-05	DOWN	RING finger protein	-	-	-
DJ50131890.1	DJ5_18	53711	57370	3126	-	DJ50131890.1	4.77662	4.13019	6.96696	11.2914	11.1123	12.1541	169.216	162.217	250.633	450.208	437.946	459.452	321.612	-1.21101	1.96e-07	1.56e-05	DOWN	Iron hydrogenase	[GO:0003674:molecular_function][GO:0003824:catalytic activity][GO:0003954:NADH dehydrogenase activity][GO:0005488:binding][GO:0005575:cellular_component][GO:0005622:intracellular][GO:0005623:cell][GO:0005737:cytoplasm][GO:0005829:cytosol][GO:0006790:sulfur compound metabolic process][GO:0006807:nitrogen compound metabolic process][GO:0008150:biological_process][GO:0008152:metabolic process][GO:00…	-	Transcription factor protein OS=Ceratobasidium theobromae OX=1582974 GN=CTheo_558 PE=4 SV=1
DJ50051810.1	DJ5_4	1738309	1739465	1053	-	DJ50051810.1	86.4315	58.0413	103.921	183.067	168.925	173.097	1031.41	767.897	1259.33	2458.75	2242.59	2204.18	1660.69	-1.17478	2.14e-07	1.69e-05	DOWN	Glycosyltransferase family 20	[GO:0000003:reproduction][GO:0000302:response to reactive oxygen species][GO:0001101:response to acid chemical][GO:0003006:developmental process involved in reproduction][GO:0003674:molecular_function][GO:0003824:catalytic activity][GO:0003825:alpha,alpha-trehalose-phosphate synthase (UDP-forming) activity][GO:0005575:cellular_component][GO:0005622:intracellular][GO:0005623:cell][GO:0005737:cytop…	[ko00500:Starch and sucrose metabolism]	Fungal specific transcription factor domain family protein OS=Aspergillus niger OX=5061 GN=CAN33_0017955 PE=4 SV=1
DJ50035640.1	DJ5_2	3840478	3844140	3096	+	DJ50035640.1	7.11953	1.92263	13.5788	1.05201	0.556163	0.687647	249.795	74.7883	483.803	41.5428	21.7085	25.7451	149.564	3.18351	2.16e-07	1.69e-05	UP	hypothetical protein	-	-	Transcription factor tau subunit sfc3 OS=Trametes pubescens OX=154538 GN=TRAPUB_3400 PE=4 SV=1
DJ50081510.1	DJ5_7	1286205	1289509	2847	-	DJ50081510.1	82.6668	44.6427	132.929	333.414	277.053	276.509	2667.17	1596.89	4355.26	12107.3	9944.4	9519.76	6698.46	-1.87296	2.25e-07	1.75e-05	DOWN	hypothetical protein	-	-	-
DJ50118540.1	DJ5_12	568198	573145	4130	-	DJ50118540.1	2.06596	2.13146	2.50698	5.83213	10.6949	5.09537	96.695	110.602	119.153	307.223	556.871	254.481	240.838	-1.77715	2.68e-07	2.07e-05	DOWN	hypothetical protein	-	-	-
DJ50003390.1	DJ5_0	1161038	1163269	1753	+	DJ50003390.1	19.2158	12.865	21.6396	35.9926	34.5068	36.8543	381.744	283.353	436.553	804.771	762.63	781.266	575.053	-1.0919	2.78e-07	2.12e-05	DOWN	CDP-alcohol phosphatidyltransferase	-	[ko00440:Phosphonate and phosphinate metabolism][ko00564:Glycerophospholipid metabolism][ko00565:Ether lipid metabolism]	Zn(2)-C6 fungal-type domain-containing protein (Fragment) OS=Dentipellis fragilis OX=205917 GN=EVG20_g5383 PE=3 SV=1
DJ50004290.1	DJ5_0	1442912	1444756	1615	-	DJ50004290.1	6.43893	3.37426	4.47667	17.4939	10.4764	28.9505	117.847	68.4682	83.2018	360.36	213.31	565.403	234.765	-2.07863	3.06e-07	2.32e-05	DOWN	Stearyl-CoA desaturase that utilizes O(2) and electrons from reduced cytochrome b5 to introduce the first double bond into saturated fatty acyl-CoA substrates	[GO:0000001:mitochondrion inheritance][GO:0003674:molecular_function][GO:0003824:catalytic activity][GO:0004768:stearoyl-CoA 9-desaturase activity][GO:0005575:cellular_component][GO:0005622:intracellular][GO:0005623:cell][GO:0005737:cytoplasm][GO:0005783:endoplasmic reticulum][GO:0005789:endoplasmic reticulum membrane][GO:0006082:organic acid metabolic process][GO:0006091:generation of precursor …	[ko01040:Biosynthesis of unsaturated fatty acids][ko04152:AMPK signaling pathway]	-
DJ50037080.1	DJ5_3	372103	375980	3303	-	DJ50037080.1	4.95119	6.4217	4.29666	11.4889	14.2566	11.4284	185.332	266.499	163.322	484.022	593.681	456.481	358.223	-1.31904	3.08e-07	2.32e-05	DOWN	hypothetical protein	-	-	-
DJ50113740.1	DJ5_11	715520	715950	375	+	DJ50113740.1	41.477	11.1783	72.1197	427.804	267.116	176.867	176.267	52.6678	311.237	2046.22	1262.87	802.06	775.221	-2.92787	4.09e-07	3.05e-05	DOWN	hypothetical protein	-	-	-
DJ50024300.1	DJ5_1	4273230	4274081	852	-	DJ50024300.1	0.312955	1.27921	0.419047	4.8896	4.56919	4.51701	3.02172	13.6936	4.10873	53.1361	49.0802	46.5393	28.2633	-2.84536	4.74e-07	3.46e-05	DOWN		-	-	-
DJ50001830.1	DJ5_0	677259	679135	1563	-	DJ50001830.1	1.87653	2.52103	1.99872	7.26913	6.03513	4.97688	33.2389	49.5077	35.9514	144.917	118.925	94.0688	79.4348	-1.59407	5.21e-07	3.76e-05	DOWN	hypothetical protein	-	-	-
DJ50065100.1	DJ5_5	2442230	2443368	786	-	DJ50065100.1	1279.14	530.651	1403.36	3718.22	3882.47	2719.74	11393.9	5240.45	12693.9	37276.4	38473.2	25851.1	21821.5	-1.79254	5.63e-07	4.01e-05	DOWN	RNA recognition motif	-	-	-
DJ50043790.1	DJ5_3	2778124	2780727	2437	-	DJ50043790.1	9.44593	4.88507	14.7968	33.3499	31.9794	29.7359	260.875	149.577	414.982	1036.64	982.547	876.325	620.157	-1.81041	5.86e-07	4.13e-05	DOWN	hypothetical protein	-	-	-
DJ50073490.1	DJ5_6	1779542	1780137	539	+	DJ50073490.1	66.6182	71.3941	103.333	182.967	167.368	154.803	406.925	483.49	640.962	1257.88	1137.34	1009.01	822.601	-1.15259	6.06e-07	4.22e-05	DOWN	Conidiation protein 6	-	-	-
DJ50050890.1	DJ5_4	1498611	1501435	2765	-	DJ50050890.1	2.08939	2.48632	2.71161	4.68437	5.84836	5.18246	65.4706	86.3752	86.2834	165.205	203.872	173.285	130.082	-1.18857	6.21e-07	4.28e-05	DOWN	hypothetical protein	-	-	-
DJ50111910.1	DJ5_11	90105	90758	492	+	DJ50111910.1	3.43233	1.53361	2.72125	12.778	10.1949	8.155	19.1376	9.48021	15.4077	80.1872	63.2379	48.5197	39.3284	-2.12152	6.28e-07	4.3e-05	DOWN	hypothetical protein	-	-	-
DJ50001200.1	DJ5_0	455508	459079	2823	-	DJ50001200.1	29.2801	56.2183	25.4207	7.43223	7.21329	12.5304	936.733	1994	825.855	267.613	256.727	427.765	784.783	1.98033	6.34e-07	4.32e-05	UP	cytochrome P450	-	-	Fungal_trans domain-containing protein OS=Byssochlamys spectabilis (strain No. 5 / NBRC 109023) OX=1356009 GN=PVAR5_0589 PE=4 SV=1
DJ50096020.1	DJ5_8	2937853	2939324	1252	+	DJ50096020.1	19.6642	26.5843	28.0889	53.4809	49.511	47.9394	279.005	418.182	404.71	854.042	781.507	725.815	577.21	-1.09997	6.43e-07	4.35e-05	DOWN		-	-	-
DJ50042510.1	DJ5_3	2272111	2274450	2106	-	DJ50042510.1	97.1933	69.1878	135.666	230.254	216.701	224.342	2319.67	1830.73	3288.01	6185.04	5753.71	5713.44	4181.77	-1.24676	6.65e-07	4.48e-05	DOWN		-	-	-
DJ50105280.1	DJ5_10	307948	308657	540	-	DJ50105280.1	19.5864	16.9228	25.4548	76.0249	38.8186	57.7729	119.862	114.816	158.186	523.632	264.278	377.265	259.673	-1.56826	6.86e-07	4.59e-05	DOWN	hypothetical protein	-	-	-
DJ50013370.1	DJ5_1	362804	365714	2248	-	DJ50013370.1	18.187	32.4833	11.4351	81.0007	65.7062	91.8268	463.33	917.473	295.829	2322.53	1862.22	2496.29	1392.94	-1.99464	7.45e-07	4.9e-05	DOWN	hypothetical protein	-	-	-
DJ50059660.1	DJ5_5	780484	781958	1050	+	DJ50059660.1	5.75599	11.5776	10.3708	25.8974	28.9476	24.4089	68.4923	152.737	125.316	346.834	383.203	309.932	231.086	-1.58641	7.56e-07	4.95e-05	DOWN	Mitochondrial carrier	[GO:0003674:molecular_function][GO:0005215:transporter activity][GO:0005315:inorganic phosphate transmembrane transporter activity][GO:0005575:cellular_component][GO:0005622:intracellular][GO:0005623:cell][GO:0005737:cytoplasm][GO:0005739:mitochondrion][GO:0005740:mitochondrial envelope][GO:0005743:mitochondrial inner membrane][GO:0006810:transport][GO:0006811:ion transport][GO:0006817:phosphate …	-	Zn(2)-C6 fungal-type domain-containing protein OS=Verticillium longisporum OX=100787 GN=BN1708_010720 PE=3 SV=1
DJ50050920.1	DJ5_4	1503271	1503719	399	+	DJ50050920.1	102.467	117.457	115.206	208.629	280.319	195.37	463.33	588.826	528.999	1061.76	1410.11	942.668	832.615	-1.11096	8.06e-07	5.24e-05	DOWN	hypothetical protein	-	-	-
DJ50015190.1	DJ5_1	1106028	1108245	1719	-	DJ50015190.1	0.775561	1.41436	0.623086	2.68785	5.09548	7.1451	15.1086	30.5473	12.3262	58.9328	110.43	148.53	62.6458	-2.45699	1.04e-06	6.59e-05	DOWN	exonucleolytic nuclear-transcribed mRNA catabolic process involved in deadenylation-dependent decay	-	-	C6 transcription factor OS=Fusarium longipes OX=694270 GN=FLONG3_4172 PE=4 SV=1
DJ50066940.1	DJ5_5	3013933	3016259	1691	-	DJ50066940.1	68.0654	16.6584	93.3213	359.282	276.834	270.054	1304.38	353.928	1816.06	7749.18	5901.89	5522.33	3774.63	-2.46424	1.08e-06	6.82e-05	DOWN	NAD-P-binding protein	-	-	-
DJ50080140.1	DJ5_7	771966	774796	2389	+	DJ50080140.1	18.5274	16.2481	16.1402	38.8392	38.388	26.5288	501.605	487.704	443.743	1183.49	1156.22	766.413	756.528	-1.11612	1.14e-06	7.09e-05	DOWN	NADH flavin oxidoreductase	-	-	Uncharacterized protein (Fragment) OS=Scytalidium lignicola OX=5539 GN=B7463_g12607 PE=4 SV=1
DJ50083030.1	DJ5_7	1789374	1790498	1020	+	DJ50083030.1	11.6763	9.37007	10.7633	4.15852	4.40379	5.13775	134.97	120.083	126.344	54.1022	56.631	63.3727	92.5837	1.13213	1.28e-06	7.84e-05	UP	Putative cyclase	-	-	Fungal_trans domain-containing protein OS=Fusarium sp. AF-4 OX=1325735 GN=CEP52_011487 PE=4 SV=1
DJ50128400.1	DJ5_16	46134	47663	1414	+	DJ50128400.1	43.1197	51.9389	55.7383	21.8555	25.7313	18.2412	690.966	922.74	907.003	394.173	458.711	311.912	614.251	1.11338	1.4e-06	8.52e-05	UP	hypothetical protein	-	-	-
DJ50020540.1	DJ5_1	2965572	2965835	156	+	DJ50020540.1	39.312	20.422	31.4688	310.261	289.38	48.8148	69.4995	40.0275	56.4951	617.345	569.141	92.0884	240.766	-2.94481	1.45e-06	8.76e-05	DOWN	hypothetical protein	-	-	-
DJ50007430.1	DJ5_0	2383657	2386529	2233	+	DJ50007430.1	25.3135	9.96164	27.2831	8.24429	6.4509	6.90712	632.547	275.979	692.322	231.867	179.331	184.177	366.037	1.42713	0.000107947	0.00330228	UP	laccase	[GO:0000041:transition metal ion transport][GO:0000322:storage vacuole][GO:0000323:lytic vacuole][GO:0000324:fungal-type vacuole][GO:0000329:fungal-type vacuole membrane][GO:0003674:molecular_function][GO:0003824:catalytic activity][GO:0004322:ferroxidase activity][GO:0005575:cellular_component][GO:0005622:intracellular][GO:0005623:cell][GO:0005737:cytoplasm][GO:0005773:vacuole][GO:0005774:vacuol…	-	Iron multicopper oxidase fer1 OS=Ustilago maydis (strain 521 / FGSC 9021) OX=237631 GN=fer1 PE=2 SV=1
DJ50058830.1	DJ5_5	507115	507641	390	+	DJ50058830.1	11.6227	2.79458	8.69684	33.5994	36.0885	26.0345	51.3692	13.6936	39.033	167.137	177.444	122.785	95.2436	-2.16462	1.72e-06	0.000102736	DOWN	hypothetical protein	-	-	-
DJ50099680.1	DJ5_9	1017238	1021323	3241	-	DJ50099680.1	18.5382	11.6664	18.2039	33.794	28.9202	51.2873	680.894	475.064	678.968	1397	1181.7	2010.1	1070.62	-1.32221	1.84e-06	0.000108927	DOWN	Major Facilitator Superfamily	-	-	Uncharacterized protein OS=Aspergillus thermomutatus OX=41047 GN=CDV56_100984 PE=4 SV=1
DJ50022150.1	DJ5_1	3479606	3485333	5244	+	DJ50022150.1	16.2708	4.94008	16.5272	36.2111	57.9471	47.2653	966.95	325.487	997.395	2422.04	3831.09	2997.33	1923.38	-2.01419	1.87e-06	0.00011005	DOWN	hypothetical protein	-	-	Uncharacterized protein OS=Stagonospora sp. SRC1lsM3a OX=765868 GN=IQ06DRAFT_381819 PE=4 SV=1
DJ50081480.1	DJ5_7	1278175	1279035	808	+	DJ50081480.1	89.8693	50.9458	109.031	295.478	162.608	242.811	822.915	517.198	1013.83	3045.18	1656.46	2372.51	1571.35	-1.58738	1.88e-06	0.00011005	DOWN	hypothetical protein	-	-	-
DJ50046920.1	DJ5_4	196410	198160	618	+	DJ50046920.1	24.5928	12.752	34.6629	5.02511	7.14725	6.22734	172.238	99.0155	246.524	39.6106	55.6871	46.5393	109.936	1.86802	2.01e-06	0.000117307	UP	PPIases accelerate the folding of proteins. It catalyzes the cis-trans isomerization of proline imidic peptide bonds in oligopeptides	-	-	Uncharacterized protein OS=Dactylellina haptotyla (strain CBS 200.50) OX=1284197 GN=H072_3494 PE=4 SV=1
DJ50051180.1	DJ5_12	1096180	1098896	2538	+	DJ50051180.1	3.9273	3.95712	4.9915	1.73096	1.03241	1.74219	93.2513	93.2002	129.397	57.8779	34.0482	55.4387	77.2022	1.10144	0.000396939	0.00767976	UP	phytochrome region	-	-	-
DJ50066040.1	DJ5_5	2715705	2719574	3296	-	DJ50066040.1	11.5953	5.69769	9.15318	42.813	21.0556	21.2408	433.113	235.952	347.188	1799.87	874.949	846.619	756.281	-1.79272	2.21e-06	0.000127112	DOWN	Alpha-L-fucosidase	-	[ko00511:Other glycan degradation]	-
DJ50105810.1	DJ5_10	555277	555972	576	+	DJ50105810.1	5.55496	2.03772	10.8472	31.8232	24.175	30.9904	36.2606	14.747	71.9028	233.799	175.556	215.863	124.688	-2.34579	2.31e-06	0.000131461	DOWN	hypothetical protein	-	-	-
DJ50003900.1	DJ5_0	1317376	1318844	1303	+	DJ50003900.1	12.278	23.7422	12.7412	29.8211	106.35	109.093	181.303	388.688	191.056	495.615	1747.07	1718.98	787.119	-2.38025	2.58e-06	0.000145362	DOWN	hypothetical protein	-	-	GATA-type domain-containing protein OS=Wallemia mellicola (strain ATCC MYA-4683 / CBS 633.66) OX=671144 GN=WALSEDRAFT_59492 PE=4 SV=1
DJ50062420.1	DJ5_5	1578959	1580600	1272	-	DJ50062420.1	35.0067	40.5346	29.7523	77.7095	68.2137	61.8627	504.627	647.814	435.526	1260.78	1093.92	951.58	815.707	-1.05823	2.93e-06	0.000162923	DOWN	Nucleotide exchange factors-like protein	[GO:0000166:nucleotide binding][GO:0000774:adenyl-nucleotide exchange factor activity][GO:0002181:cytoplasmic translation][GO:0003674:molecular_function][GO:0005488:binding][GO:0005575:cellular_component][GO:0005622:intracellular][GO:0005623:cell][GO:0005737:cytoplasm][GO:0005829:cytosol][GO:0005840:ribosome][GO:0006412:translation][GO:0006508:proteolysis][GO:0006511:ubiquitin-dependent protein c…	-	-
DJ50110780.1	DJ5_10	2090553	2091455	732	+	DJ50110780.1	15.0561	10.9951	25.4846	51.3241	39.1709	47.3175	124.898	101.122	214.681	479.191	361.494	418.854	283.373	-1.51476	2.97e-06	0.000164264	DOWN	hypothetical protein	-	-	-
DJ50037320.1	DJ5_3	452126	455515	3007	+	DJ50037320.1	133.895	128.084	257.204	454.643	366.031	497.152	4562.8	4839.12	8900.54	17437.3	13876.5	18078	11282.4	-1.43223	3.03e-06	0.000165985	DOWN	present in yeast cell wall integrity and stress response component proteins	-	-	Uncharacterized protein OS=Pseudogymnoascus sp. VKM F-4520 (FW-2644) OX=1420915 GN=V502_04028 PE=4 SV=1
DJ50015050.1	DJ5_1	1055353	1057664	1923	-	DJ50015050.1	6.65555	6.97556	5.29137	10.95	14.4045	12.7317	145.043	168.537	117.099	268.579	349.224	296.069	224.092	-1.0859	3.1e-06	0.000169363	DOWN	P-loop containing nucleoside triphosphate hydrolase protein	-	-	Fungal specific transcription factor domain family protein OS=Aspergillus niger OX=5061 GN=ATCC64974_40190 PE=3 SV=1
DJ50084670.1	DJ5_7	2321074	2322001	822	+	DJ50084670.1	0.324377	1.12191	1.52019	6.26596	7.01284	3.88495	3.02172	11.5869	14.3806	65.6956	72.6764	38.6177	34.3298	-2.61417	3.2e-06	0.000173536	DOWN	hypothetical protein	-	-	-
DJ50003260.1	DJ5_0	1107926	1111676	3476	+	DJ50003260.1	19.3305	17.1486	16.9989	32.0323	51.41	31.5188	761.473	748.936	679.995	1420.18	2252.97	1324.88	1198.07	-1.19024	3.34e-06	0.000179759	DOWN	Piwi-domain-containing protein	-	-	Protein argonaute OS=Schizosaccharomyces pombe (strain 972 / ATCC 24843) OX=284812 GN=ago1 PE=1 SV=1
DJ50100380.1	DJ5_9	1255901	1259348	3237	+	DJ50100380.1	6.20535	6.83754	8.21705	12.1444	18.8722	13.7863	227.636	278.086	306.101	501.412	770.181	539.658	437.179	-1.15805	3.89e-06	0.000207415	DOWN	Nucleolar protein 12 (25kDa)	-	-	-
DJ50058990.1	DJ5_5	550239	552056	1706	+	DJ50058990.1	28.0288	11.2045	33.2752	69.7061	92.9442	64.3159	541.895	240.165	653.289	1516.79	1999.07	1326.87	1046.35	-1.7543	3.94e-06	0.000209294	DOWN	geranylgeranyl pyrophosphate synthetase	-	-	Histone transcription regulator 3 homolog [Aspergillus nidulans FGSC A4] OS=Rhizoctonia solani OX=456999 GN=RSOLAG22IIIB_07149 PE=4 SV=1
DJ50115460.1	DJ5_11	1286575	1289034	1640	+	DJ50115460.1	3.95621	6.33893	2.23143	17.2272	17.9857	11.4336	73.5285	130.616	42.1145	360.36	371.877	226.755	200.875	-1.96222	4.59e-06	0.000240343	DOWN	hypothetical protein	-	-	-
DJ50084970.1	DJ5_7	2414290	2415270	930	+	DJ50084970.1	7.93224	3.60591	11.9969	59.6996	47.2531	16.2005	83.6009	42.1342	128.398	708.16	554.04	182.196	283.088	-2.50656	4.68e-06	0.000243557	DOWN	hypothetical protein	-	-	-
DJ50116480.1	DJ5_11	1700773	1701895	1002	-	DJ50116480.1	33.618	24.5154	56.7432	109.005	94.2156	88.5838	381.744	308.633	654.316	1393.13	1190.19	1073.37	833.566	-1.4432	4.69e-06	0.000243557	DOWN	hypothetical protein	-	-	-
DJ50055980.1	DJ5_4	3116380	3122403	5240	+	DJ50055980.1	20.8798	12.0156	19.8614	33.767	34.0604	32.4719	1239.91	791.07	1197.7	2256.84	2250.14	2057.63	1632.21	-1.02365	4.98e-06	0.000253216	DOWN	Glycosyl transferase family 41	-	-	-
DJ50066400.1	DJ5_5	2832538	2833852	1268	+	DJ50066400.1	1.12151	0.859533	0.140784	7.52665	21.8453	1.87271	16.1158	13.6936	2.05437	121.73	349.224	28.7157	88.589	-3.97102	5.19e-06	0.000262445	DOWN	hypothetical protein	-	-	-
DJ50060160.1	DJ5_5	916188	919666	3371	-	DJ50060160.1	13.9475	13.5045	14.8276	29.008	36.3995	21.6184	532.83	571.972	575.223	1247.25	1546.97	881.276	892.587	-1.1296	5.26e-06	0.000265083	DOWN	hypothetical protein	-	-	-
DJ50129120.1	DJ5_16	292132	293587	1193	-	DJ50129120.1	22.2757	3.93537	26.4105	3.11104	2.07085	1.09818	301.165	58.9879	362.596	47.3395	31.147	15.8432	136.18	2.93731	5.79e-06	0.000290697	UP	hypothetical protein	-	-	-
DJ50105390.1	DJ5_10	337840	341336	3393	-	DJ50105390.1	3.66729	14.8007	3.99855	38.0396	58.1617	32.3622	141.014	630.96	156.132	1646.25	2487.99	1327.86	1065.03	-2.55736	5.99e-06	0.00029915	DOWN		-	-	-
DJ50088880.1	DJ5_8	711176	714981	3419	-	DJ50088880.1	1.53375	0.858237	1.04425	3.10155	2.5619	2.56258	59.4271	36.8675	41.0873	135.256	110.43	105.951	81.5032	-1.35435	6.14e-06	0.000305648	DOWN	NAD-P-binding protein	-	-	Short-chain dehydrogenase OS=Trichoderma gamsii OX=398673 GN=TGAM01_v207350 PE=4 SV=1
DJ50029950.1	DJ5_2	2012713	2014215	1030	-	DJ50029950.1	5.00485	2.84885	5.8927	0.514768	0.508787	1.43096	58.4199	36.8675	69.8485	6.76278	6.60695	17.8236	32.7215	2.40969	6.34e-06	0.00031224	UP	Pectinesterase	-	-	-
DJ50056000.1	DJ5_4	3125889	3128993	2281	+	DJ50056000.1	23.2621	30.5799	24.7697	43.3015	66.692	53.8826	601.322	876.392	650.207	1259.81	1917.9	1486.29	1131.99	-1.1323	6.36e-06	0.00031224	DOWN	Expressed protein	-	-	-
DJ50051870.1	DJ5_4	1754666	1757004	1478	+	DJ50051870.1	61.3977	30.2904	68.6639	19.1155	15.7023	21.7172	1028.39	562.492	1167.91	360.36	292.593	388.158	633.317	1.40613	7.01e-06	0.000339509	UP	Oxidoreductase family, NAD-binding Rossmann fold	-	[ko00040:Pentose and glucuronate interconversions]	-
DJ50003620.1	DJ5_0	1229087	1231837	2447	-	DJ50003620.1	37.3387	22.0643	33.7039	66.7987	72.7228	51.3315	1035.44	678.361	949.117	2084.87	2243.53	1518.96	1418.38	-1.13471	7.05e-06	0.000339509	DOWN	alcohol oxidase	-	-	Dehydrogenase pkfF OS=Emericella nidulans (strain FGSC A4 / ATCC 38163 / CBS 112.46 / NRRL 194 / M139) OX=227321 GN=pkfF PE=2 SV=1
DJ50081010.1	DJ5_7	1135989	1137417	1301	-	DJ50081010.1	4.16728	9.66612	6.58622	18.5722	19.68	19.8256	61.4416	158.003	98.6096	308.19	322.797	311.912	210.159	-1.5689	7.05e-06	0.000339509	DOWN	hypothetical protein	-	-	-
DJ50113710.1	DJ5_11	710272	711309	925	+	DJ50113710.1	35.1674	39.3357	46.6066	144.528	275.258	67.0997	368.65	457.157	496.13	1705.19	3210.03	750.57	1164.62	-2.0997	7.66e-06	0.000364257	DOWN	hypothetical protein	-	-	-
DJ50051080.1	DJ5_4	1538628	1540619	1524	-	DJ50051080.1	17.8458	10.7272	13.8805	48.4585	38.7585	23.6407	308.215	205.404	243.442	941.959	744.697	435.687	479.901	-1.48705	7.71e-06	0.000365272	DOWN	Glutathione S-transferase, N-terminal domain	-	-	-
DJ50001780.1	DJ5_0	657008	662179	4797	-	DJ50001780.1	0.537315	1.24087	1.11641	4.57909	4.43225	2.1337	29.21	74.7883	61.631	280.172	268.053	123.775	139.605	-2.02179	7.76e-06	0.000366155	DOWN	hypothetical protein	-	-	-
DJ50045020.1	DJ5_3	3191333	3192849	1151	-	DJ50045020.1	12.1234	22.0702	14.1912	77.258	32.9768	49.7273	158.137	319.167	187.975	1134.21	478.532	692.148	495.029	-1.79295	7.8e-06	0.00036665	DOWN	Alpha beta-hydrolase	-	-	-
DJ50023160.1	DJ5_1	3822919	3823981	915	+	DJ50023160.1	1234.89	1864.58	1715.3	399.417	788.163	482.527	12805	21435.8	18062	4661.49	9092.1	5339.15	11899.3	1.45385	8.56e-06	0.00039892	UP	Enoyl-(Acyl carrier protein) reductase	-	-	-
DJ50114350.1	DJ5_11	907063	908289	1032	-	DJ50114350.1	45.9037	44.6808	64.2616	22.1655	15.3066	26.4215	536.859	579.346	763.197	291.766	199.152	329.736	450.009	1.19578	8.92e-06	0.000412574	UP	Alpha beta-hydrolase	-	-	Fungal specific transcription factor domain family protein OS=Aspergillus niger OX=5061 GN=CAN33_0046365 PE=4 SV=1
DJ50102220.1	DJ5_9	1861298	1862011	714	-	DJ50102220.1	25.0206	17.2607	17.7514	50.4963	33.0284	41.8589	202.455	154.843	145.86	459.869	297.313	361.422	270.294	-1.15216	9.25e-06	0.000426078	DOWN	CCAAT-Binding transcription Factor	[GO:0000429:carbon catabolite regulation of transcription from RNA polymerase II promoter][GO:0000436:carbon catabolite activation of transcription from RNA polymerase II promoter][GO:0000976:transcription regulatory region sequence-specific DNA binding][GO:0000977:RNA polymerase II regulatory region sequence-specific DNA binding][GO:0000978:RNA polymerase II proximal promoter sequence-specific D…	-	Uncharacterized protein OS=Exidia glandulosa HHB12029 OX=1314781 GN=EXIGLDRAFT_618285 PE=4 SV=1
DJ50000940.1	DJ5_0	344110	346008	1755	+	DJ50000940.1	2.78539	1.43312	1.06803	5.13594	4.86299	5.92542	55.3982	31.6007	21.5708	114.967	107.599	125.755	76.1485	-1.68001	9.57e-06	0.000436142	DOWN	DEAD/DEAH box helicase	-	-	-
DJ50078660.1	DJ5_7	132950	133400	327	-	DJ50078660.1	148.948	43.8416	292.337	936.497	627.304	794.789	551.967	180.124	1100.11	3905.99	2586.15	3142.89	1911.2	-2.39464	9.58e-06	0.000436142	DOWN	Mismatched base pair and cruciform DNA recognition protein	-	-	-
DJ50056400.1	DJ5_4	3256308	3257886	1287	-	DJ50056400.1	2.27896	5.21134	2.08058	11.5353	23.2679	9.47983	33.2389	84.2685	30.8155	189.358	377.54	147.539	143.793	-2.26954	9.7e-06	0.000438786	DOWN	hypothetical protein	-	-	-
DJ50001840.1	DJ5_0	679288	681110	1029	+	DJ50001840.1	5.78709	7.65863	6.76584	28.855	24.3728	11.4588	67.4851	99.0155	80.1203	378.716	316.19	142.588	180.686	-1.76445	9.71e-06	0.000438786	DOWN	ATP binding	-	-	-
DJ50042110.1	DJ5_3	2149483	2150027	390	-	DJ50042110.1	9.57161	3.22452	8.23911	24.0828	19.388	21.2056	42.3041	15.8003	36.9786	119.798	95.3288	100.01	68.3699	-1.72623	1.04e-05	0.000466238	DOWN	Hsp20/alpha crystallin family	-	[ko04141:Protein processing in endoplasmic reticulum]	-
DJ50062070.1	DJ5_5	1467683	1475483	6663	-	DJ50062070.1	87.3319	53.6771	105.855	183.398	159.201	161.554	6594.4	4493.62	8116.8	15586.3	13373.4	13017.1	10196.9	-1.12811	1.06e-05	0.000473419	DOWN	Protein of unknown function (DUF4449)	-	-	-
DJ50004920.1	DJ5_0	1654283	1654712	375	+	DJ50004920.1	5.45126	4.6949	10.7108	22.2184	22.9584	17.4683	23.1665	22.1205	46.2232	106.272	108.543	79.2158	64.2568	-1.68402	1.18e-05	0.000518172	DOWN	hypothetical protein	-	-	-
DJ50044690.1	DJ5_3	3086541	3088300	1705	+	DJ50044690.1	2.50217	1.96686	2.14636	14.4825	35.7417	2.78546	48.3475	42.1342	42.1145	314.952	768.294	57.4315	212.212	-3.10484	1.19e-05	0.000518227	DOWN	hypothetical protein	-	-	-
DJ50067080.1	DJ5_5	3065093	3066920	1669	+	DJ50067080.1	7.40217	6.27902	8.82409	11.4365	29.2909	67.1155	140.006	131.67	169.485	243.46	616.334	1354.59	442.591	-2.32742	1.34e-05	0.00057972	DOWN		-	-	-
DJ50025780.1	DJ5_2	630775	633215	2281	-	DJ50025780.1	36.783	17.8628	31.9697	68.0072	65.8058	53.9185	950.834	511.931	839.209	1978.6	1892.42	1487.28	1276.71	-1.21878	1.38e-05	0.00059465	DOWN	piRNA metabolic process	[GO:0000003:reproduction][GO:0000226:microtubule cytoskeleton organization][GO:0000578:embryonic axis specification][GO:0001709:cell fate determination][GO:0002164:larval development][GO:0002165:instar larval or pupal development][GO:0002168:instar larval development][GO:0003002:regionalization][GO:0003006:developmental process involved in reproduction][GO:0003674:molecular_function][GO:0003676:n…	-	-
DJ50120340.1	DJ5_12	1201158	1202117	960	+	DJ50120340.1	11.9432	14.4096	10.3203	30.6923	25.0328	21.9207	129.934	173.804	114.017	375.817	302.976	254.481	225.171	-1.16026	1.43e-05	0.000615676	DOWN	Expressed protein	-	-	-
DJ50131420.1	DJ5_17	451700	454851	2372	-	DJ50131420.1	1.87351	3.88791	2.48354	5.81175	10.6363	8.69919	50.362	115.869	67.7941	175.832	318.077	249.53	162.911	-1.66875	1.55e-05	0.000659841	DOWN	Inorganic pyrophosphatase	[GO:0003674:molecular_function][GO:0003824:catalytic activity][GO:0004427:inorganic diphosphatase activity][GO:0005575:cellular_component][GO:0005576:extracellular region][GO:0005618:cell wall][GO:0005622:intracellular][GO:0005623:cell][GO:0005634:nucleus][GO:0005737:cytoplasm][GO:0005829:cytosol][GO:0006793:phosphorus metabolic process][GO:0006796:phosphate-containing compound metabolic process]…	[ko00190:Oxidative phosphorylation]	-
DJ50001800.1	DJ5_0	667205	668890	1686	+	DJ50001800.1	6.53679	8.55282	7.67631	8.67062	62.6534	58.231	124.898	181.177	148.942	186.459	1331.77	1187.25	526.749	-2.572	1.55e-05	0.000659841	DOWN	Methyltransferase domain	-	-	-
DJ50069590.1	DJ5_6	497014	500325	3050	-	DJ50069590.1	4.31283	4.94779	3.16058	17.0859	17.7956	6.60432	149.071	189.604	110.936	664.685	684.291	243.589	340.363	-1.82491	1.77e-05	0.000734764	DOWN	14-3-3 protein	-	[ko04110:Cell cycle][ko04114:Oocyte meiosis][ko04151:PI3K-Akt signaling pathway][ko04390:Hippo signaling pathway]	DNA damage checkpoint protein rad25 OS=Schizosaccharomyces pombe (strain 972 / ATCC 24843) OX=284812 GN=rad25 PE=1 SV=1
DJ50004150.1	DJ5_0	1401686	1402105	420	-	DJ50004150.1	338.588	174.861	423.121	119.929	108.375	120.68	1611.58	922.74	2045.12	642.464	573.861	612.932	1068.12	1.32398	1.78e-05	0.000738313	UP	Cerato-platanin	[GO:0005575:cellular_component][GO:0005576:extracellular region]	-	-
DJ50033950.1	DJ5_2	3334859	3337507	1911	+	DJ50033950.1	1.58132	4.78194	2.89583	14.9031	12.3403	7.92691	34.2462	114.816	63.6854	363.258	297.313	183.187	176.084	-1.98892	1.81e-05	0.000748173	DOWN	alcohol oxidase	-	-	Fungal specific transcription factor domain family protein OS=Aspergillus niger OX=5061 GN=ATCC64974_35660 PE=3 SV=1
DJ50009770.1	DJ5_0	3253179	3255524	2024	+	DJ50009770.1	18.1359	11.0596	17.5515	36.0759	27.2234	27.7528	415.99	281.246	408.819	931.331	694.673	679.276	568.556	-1.05927	1.84e-05	0.000756667	DOWN	hypothetical protein	-	-	-
DJ50063080.1	DJ5_5	1818084	1822583	4071	-	DJ50063080.1	87.8968	125.272	79.3688	41.3608	47.335	37.9545	4055.15	6407.57	3718.4	2147.67	2429.47	1868.5	3437.79	1.13753	1.88e-05	0.000769822	UP	Tetratricopeptide repeats	[GO:0005575:cellular_component][GO:0005623:cell][GO:0005886:plasma membrane][GO:0006810:transport][GO:0006886:intracellular protein transport][GO:0006897:endocytosis][GO:0008104:protein localization][GO:0008150:biological_process][GO:0015031:protein transport][GO:0015833:peptide transport][GO:0016020:membrane][GO:0016192:vesicle-mediated transport][GO:0032991:protein-containing complex][GO:003303…	-	Transcription and mRNA export factor SUS1 OS=Thanatephorus cucumeris (strain AG1-IB / isolate 7/3/14) OX=1108050 GN=SUS1 PE=3 SV=1
DJ50039520.1	DJ5_3	1288699	1289283	585	-	DJ50039520.1	6.83687	3.00955	5.03501	10.4877	23.4191	15.3968	45.3258	22.1205	33.897	78.255	172.724	108.922	76.8741	-1.82717	1.9e-05	0.000773701	DOWN	acyl-CoA N-acyltransferase	-	-	-
DJ50004740.1	DJ5_0	1584538	1589144	4143	-	DJ50004740.1	43.721	55.8714	51.124	123.023	109.667	76.6651	2052.75	2908.32	2437.51	6500.96	5728.22	3840.98	3911.46	-1.11911	1.97e-05	0.000799109	DOWN	heat shock factor	[GO:0000156:phosphorelay response regulator activity][GO:0000160:phosphorelay signal transduction system][GO:0000228:nuclear chromosome][GO:0000302:response to reactive oxygen species][GO:0000304:response to singlet oxygen][GO:0000785:chromatin][GO:0000790:nuclear chromatin][GO:0000976:transcription regulatory region sequence-specific DNA binding][GO:0000977:RNA polymerase II regulatory region se…	[ko02020:Two-component system]	CheY-like protein OS=Exidia glandulosa HHB12029 OX=1314781 GN=EXIGLDRAFT_748410 PE=4 SV=1
DJ50133870.1	DJ5_19	222401	224777	1949	-	DJ50133870.1	8.25405	5.93616	9.61722	1.20476	3.49546	1.68051	182.31	145.363	215.708	29.9495	85.8903	39.6079	116.472	1.80427	2.2e-05	0.000886954	UP	Carbohydrate esterase family 16	-	-	-
DJ50083060.1	DJ5_7	1795307	1798433	2440	-	DJ50083060.1	15.5174	6.83757	14.4128	31.7257	27.1844	25.8401	429.084	209.618	404.71	987.366	836.251	762.452	604.914	-1.30917	2.26e-05	0.000903043	DOWN	hypothetical protein	-	-	-
DJ50077470.1	DJ5_6	2874112	2876970	2591	+	DJ50077470.1	4.4937	5.63015	5.40847	9.35477	14.7937	9.48084	131.948	183.284	161.268	309.156	483.251	297.059	260.994	-1.19373	2.36e-05	0.000931784	DOWN	protein kinase activity	-	-	-
DJ50110830.1	DJ5_10	2113079	2115537	2273	+	DJ50110830.1	69.7974	33.5276	64.6357	26.059	15.1837	15.4904	1797.92	957.501	1690.74	755.499	435.115	425.785	1010.43	1.45982	2.36e-05	0.000931784	UP	high mobility group	-	-	Transcription factor OS=Ganoderma sinense ZZ0214-1 OX=1077348 GN=GSI_14346 PE=4 SV=1
DJ50056730.1	DJ5_4	3397377	3401405	3474	-	DJ50056730.1	4.93774	6.08148	6.29475	14.3901	11.8094	9.1688	194.397	265.446	251.66	637.633	517.23	385.187	375.259	-1.11442	2.42e-05	0.000952572	DOWN	hypothetical protein	-	-	-
DJ50002110.1	DJ5_0	776141	778453	1949	-	DJ50002110.1	299.198	119.153	265.069	660.402	597.494	461.09	6608.5	2917.8	5945.34	16417.1	14681.6	10867.4	9572.96	-1.43958	2.5e-05	0.000977878	DOWN	Belongs to the group II decarboxylase family	[GO:0003674:molecular_function][GO:0003824:catalytic activity][GO:0004351:glutamate decarboxylase activity][GO:0005575:cellular_component][GO:0005622:intracellular][GO:0005623:cell][GO:0005737:cytoplasm][GO:0006082:organic acid metabolic process][GO:0006520:cellular amino acid metabolic process][GO:0006536:glutamate metabolic process][GO:0006538:glutamate catabolic process][GO:0006807:nitrogen co…	[ko00250:Alanine, aspartate and glutamate metabolism][ko00410:beta-Alanine metabolism][ko00430:Taurine and hypotaurine metabolism][ko00650:Butanoate metabolism][ko02024:Quorum sensing]	Glutamate decarboxylase OS=Byssochlamys spectabilis (strain No. 5 / NBRC 109023) OX=1356009 GN=PVAR5_7542 PE=3 SV=1
DJ50067320.1	DJ5_5	3143780	3144362	420	-	DJ50067320.1	0.846469	0	1.06258	6.13169	4.09972	4.87398	4.02896	0	5.13592	32.8478	21.7085	24.7549	14.746	-3.10384	2.53e-05	0.000986632	DOWN	hypothetical protein	-	-	-
DJ50036990.1	DJ5_3	342267	342823	442	+	DJ50036990.1	0	0.569033	0.201939	2.74188	5.25067	3.70511	0	3.16007	1.02718	15.4578	29.2593	19.804	11.4514	-3.96517	2.63e-05	0.00101945	DOWN		-	-	-
DJ50113320.1	DJ5_11	595766	597248	1122	-	DJ50113320.1	13.1497	17.5595	12.7283	5.33316	4.27034	7.37092	167.202	247.539	164.349	76.3228	60.4064	100.01	135.971	1.29109	2.69e-05	0.00103823	UP	NAD-P-binding protein	-	-	Zn(II)2Cys6 transcription factor OS=Aspergillus ustus OX=40382 GN=HK57_00295 PE=4 SV=1
DJ50069920.1	DJ5_6	606166	607704	1437	-	DJ50069920.1	255.195	166.975	349.45	581.603	519.258	493.519	4155.87	3014.71	5778.93	10660.1	9407.35	8576.1	6932.17	-1.1453	2.79e-05	0.00107061	DOWN	Expressed protein	-	-	-
DJ50132420.1	DJ5_18	198951	200013	897	+	DJ50132420.1	9.01674	3.08432	16.0205	39.941	52.163	26.1076	91.6588	34.7608	165.377	456.971	589.906	283.197	270.312	-2.18818	3.03e-05	0.00115047	DOWN	NmrA-like family	-	-	Transcription factor OS=Penicillium sp. 'occitanis' OX=290292 GN=PENO1_053650 PE=4 SV=1
DJ50103590.1	DJ5_9	2412001	2415074	2516	+	DJ50103590.1	7.55968	14.6282	9.11727	20.6822	27.1964	29.2578	215.549	462.423	263.986	663.718	862.679	890.188	559.757	-1.35959	3.11e-05	0.00117403	DOWN	regulation of canonical Wnt signaling pathway involved in osteoblast differentiation	-	-	-
DJ50043140.1	DJ5_3	2495801	2498323	2185	+	DJ50043140.1	230.435	96.5378	306.497	64.7554	47.7625	77.7981	5706.01	2650.24	7706.96	1804.7	1315.73	2055.65	3539.88	1.63387	3.17e-05	0.00118843	UP	Starch binding domain	[GO:0000272:polysaccharide catabolic process][GO:0000322:storage vacuole][GO:0000323:lytic vacuole][GO:0000324:fungal-type vacuole][GO:0003674:molecular_function][GO:0003824:catalytic activity][GO:0004339:glucan 1,4-alpha-glucosidase activity][GO:0004553:hydrolase activity, hydrolyzing O-glycosyl compounds][GO:0005575:cellular_component][GO:0005622:intracellular][GO:0005623:cell][GO:0005737:cytop…	[ko00500:Starch and sucrose metabolism]	Glucoamylase OS=Ajellomyces capsulatus (strain H143) OX=544712 GN=HCDG_06000 PE=4 SV=1
DJ50000660.1	DJ5_0	237346	243243	4337	-	DJ50000660.1	7.25462	3.57619	5.70076	15.2641	9.35589	12.7629	356.563	194.871	284.53	844.381	511.566	669.374	476.881	-1.27625	3.17e-05	0.00118843	DOWN	Cation transporter/ATPase, N-terminus	-	[ko00190:Oxidative phosphorylation]	Plasma membrane ATPase OS=Valsa mali var. pyri OX=694573 GN=PMA1 PE=2 SV=1
DJ50092480.1	DJ5_8	1755207	1766463	9747	+	DJ50092480.1	17.599	8.99703	18.3514	33.0425	32.0979	28.2352	1943.97	1101.81	2058.48	4107.91	3944.35	3328.05	2747.43	-1.15671	3.25e-05	0.00120764	DOWN	BTB/POZ domain	-	-	-
DJ50126560.1	DJ5_15	140961	143475	2403	-	DJ50126560.1	2.66305	0.52333	1.82006	3.56185	14.2999	9.16624	72.5213	15.8003	50.332	109.171	433.227	266.363	157.902	-2.54326	3.28e-05	0.00121288	DOWN	response to heat	[GO:0003674:molecular_function][GO:0005488:binding][GO:0005515:protein binding][GO:0005575:cellular_component][GO:0005622:intracellular][GO:0005623:cell][GO:0005634:nucleus][GO:0005737:cytoplasm][GO:0006457:protein folding][GO:0006950:response to stress][GO:0006986:response to unfolded protein][GO:0008150:biological_process][GO:0009266:response to temperature stimulus][GO:0009408:response to heat…	[ko04141:Protein processing in endoplasmic reticulum]	-
DJ50128800.1	DJ5_16	174736	201604	3561	+	DJ50128800.1	128.464	98.9523	139.011	69.9588	38.7462	49.4838	5184.26	4427.26	5696.76	3177.54	1739.51	2130.91	3726.04	1.11906	3.4e-05	0.00124918	UP	Glycosyl hydrolases family 18	-	-	Zn(2)-C6 fungal-type domain-containing protein OS=Talaromyces amestolkiae OX=1196081 GN=BHQ10_007675 PE=4 SV=1
DJ50105690.1	DJ5_10	505068	505783	549	+	DJ50105690.1	164.16	122.32	125.675	301.46	337.367	197.175	1021.34	843.738	794.013	2110.95	2335.08	1309.04	1402.36	-1.11392	3.49e-05	0.00127757	DOWN	MAPEG family	-	[ko00480:Glutathione metabolism][ko00980:Metabolism of xenobiotics by cytochrome P450]	-
DJ50000300.1	DJ5_0	126575	127217	414	+	DJ50000300.1	49.3774	45.1588	38.5918	120.386	79.0235	75.5537	231.665	234.898	183.866	635.701	412.462	378.256	346.141	-1.133	3.58e-05	0.00130408	DOWN		-	-	-
DJ50075960.1	DJ5_6	2409316	2411637	1801	+	DJ50075960.1	1.7766	1.48962	1.93283	5.38328	3.78271	3.36443	36.2606	33.7074	40.0601	123.662	85.8903	73.2746	65.4759	-1.36201	3.78e-05	0.00137166	DOWN	hypothetical protein	-	-	-
DJ50012600.1	DJ5_1	74740	77886	2818	-	DJ50012600.1	14.1929	25.8831	16.9455	36.797	51.7781	43.5275	453.258	916.42	549.543	1322.61	1839.56	1483.32	1094.12	-1.27552	3.94e-05	0.00140764	DOWN	hypothetical protein	-	-	-
DJ50061810.1	DJ5_5	1411205	1413124	1454	-	DJ50061810.1	8.31333	11.2437	8.04172	16.2012	22.5005	46.8546	136.985	205.404	134.561	300.461	412.462	823.845	335.62	-1.68809	3.95e-05	0.00140911	DOWN	Alternative oxidase	[GO:0005575:cellular_component][GO:0005622:intracellular][GO:0005623:cell][GO:0005737:cytoplasm][GO:0005739:mitochondrion][GO:0005740:mitochondrial envelope][GO:0005743:mitochondrial inner membrane][GO:0016020:membrane][GO:0019866:organelle inner membrane][GO:0031090:organelle membrane][GO:0031966:mitochondrial membrane][GO:0031967:organelle envelope][GO:0031975:envelope][GO:0043226:organelle][GO…	-	-
DJ50007420.1	DJ5_0	2381291	2383928	1545	-	DJ50007420.1	9.83712	3.1473	9.01236	26.1796	16.6204	22.1004	172.238	61.0947	160.241	515.903	323.74	412.912	274.355	-1.66952	4.09e-05	0.00143998	DOWN	Iron permease FTR1	[GO:0000041:transition metal ion transport][GO:0003674:molecular_function][GO:0005215:transporter activity][GO:0005381:iron ion transmembrane transporter activity][GO:0005575:cellular_component][GO:0005623:cell][GO:0005886:plasma membrane][GO:0005887:integral component of plasma membrane][GO:0006810:transport][GO:0006811:ion transport][GO:0006812:cation transport][GO:0006820:anion transport][GO:0…	-	High affinity iron permease ftrA OS=Neosartorya fumigata (strain ATCC MYA-4609 / Af293 / CBS 101355 / FGSC A1100) OX=330879 GN=ftrA PE=2 SV=1
DJ50118020.1	DJ5_12	395819	399533	3551	+	DJ50118020.1	110.955	23.2082	95.4153	14.654	22.7271	14.5042	4465.09	1035.45	3899.19	663.718	1017.47	622.834	1950.63	2.02845	4.32e-05	0.00150731	UP	Zinc-dependent metalloprotease	-	-	-
DJ50046120.1	DJ5_3	3591433	3592866	1066	-	DJ50046120.1	0.416882	1.41564	0.837308	3.90801	18.0489	2.53483	5.0362	18.9604	10.2718	53.1361	242.569	32.6765	60.4417	-3.26328	4.33e-05	0.00150745	DOWN	hypothetical protein	-	-	-
DJ50029410.1	DJ5_2	1855605	1856138	315	+	DJ50029410.1	558.105	326.301	740.691	1097.45	1164.56	1141.16	1992.32	1291.41	2685.06	4409.33	4624.86	4346.97	3224.99	-1.16466	4.39e-05	0.00152314	DOWN	Proteolipid membrane potential modulator	[GO:0005575:cellular_component][GO:0005623:cell][GO:0005886:plasma membrane][GO:0016020:membrane][GO:0044464:cell part][GO:0071944:cell periphery]	-	-
DJ50010160.1	DJ5_0	3429260	3431069	1457	-	DJ50010160.1	3.11108	2.81952	3.55313	5.61455	8.73504	6.18196	51.3692	51.6145	59.5766	104.34	160.454	108.922	89.3794	-1.20159	4.41e-05	0.00152685	DOWN		-	-	-
DJ50049480.1	DJ5_4	1142514	1144059	1321	-	DJ50049480.1	3.76778	3.61752	4.05407	1.49081	1.19012	0.557869	56.4054	60.0413	61.631	25.1189	19.8208	8.91178	38.6549	1.72275	4.66e-05	0.00160939	UP	Dihydrodipicolinate synthetase	-	-	Zn(2)-C6 fungal-type domain-containing protein OS=Talaromyces atroroseus OX=1441469 GN=UA08_01770 PE=4 SV=1
DJ50033050.1	DJ5_2	3064440	3067965	2219	+	DJ50033050.1	40.2941	20.2132	42.2754	77.4852	66.7336	68.5986	1013.28	563.546	1079.57	2193.07	1866.93	1840.78	1426.2	-1.15132	4.84e-05	0.00166613	DOWN	Acetyl-CoA hydrolase/transferase N-terminal domain	[GO:0003674:molecular_function][GO:0003824:catalytic activity][GO:0003986:acetyl-CoA hydrolase activity][GO:0005575:cellular_component][GO:0005622:intracellular][GO:0005623:cell][GO:0005737:cytoplasm][GO:0005739:mitochondrion][GO:0005829:cytosol][GO:0006082:organic acid metabolic process][GO:0006083:acetate metabolic process][GO:0006084:acetyl-CoA metabolic process][GO:0006139:nucleobase-containi…	[ko00620:Pyruvate metabolism]	-
DJ50011480.1	DJ5_0	4010645	4011361	489	+	DJ50011480.1	0	0	0	1.85876	2.90884	1.0047	0	0	0	11.5933	17.9331	5.94119	5.91128	-5.96637	5.01e-05	0.00171587	DOWN	hypothetical protein	-	-	-
DJ50039300.1	DJ5_3	1239304	1241578	1509	+	DJ50039300.1	2.47378	3.22238	2.30684	6.07361	5.55654	5.31777	42.3041	61.0947	40.0601	116.899	105.711	97.0394	77.1848	-1.15749	5.52e-05	0.00186578	DOWN	hypothetical protein	-	-	-
DJ50126450.1	DJ5_15	111235	112384	861	+	DJ50126450.1	7.32919	14.6058	8.708	33.9574	22.9549	24.1559	71.514	158.003	86.2834	372.919	249.176	251.51	198.234	-1.46887	5.52e-05	0.00186578	DOWN	hypothetical protein	-	-	-
DJ50099450.1	DJ5_9	950720	954673	3633	-	DJ50099450.1	10.006	5.72301	8.4761	19.9108	16.7945	12.6667	411.961	261.232	354.378	922.636	769.237	556.491	545.989	-1.12947	5.75e-05	0.00193442	DOWN	SET domain	-	-	Transcription factor OS=Ganoderma sinense ZZ0214-1 OX=1077348 GN=GSI_01047 PE=4 SV=1
DJ50108960.1	DJ5_10	1544316	1546068	1089	+	DJ50108960.1	2.85654	5.15805	1.06551	0.139108	0.412476	0.451145	35.2534	70.5749	13.3534	1.93222	5.6631	5.94119	22.1197	3.13781	5.79e-05	0.00193546	UP	hypothetical protein	-	-	-
DJ50119150.1	DJ5_12	761768	764745	2496	+	DJ50119150.1	7.51343	6.07956	12.5875	43.9111	22.7952	15.8779	212.528	190.657	361.569	1397.96	717.326	479.256	559.883	-1.7624	5.79e-05	0.00193546	DOWN	Phenylalanine ammonia-lyase	-	[ko00360:Phenylalanine metabolism][ko00940:Phenylpropanoid biosynthesis]	Zn(2)-C6 fungal-type domain-containing protein OS=Botrytis tulipae OX=87230 GN=BTUL_0167g00220 PE=3 SV=1
DJ50063700.1	DJ5_5	2020136	2021643	1403	-	DJ50063700.1	22.299	33.3438	22.4574	56.3089	45.5163	52.9933	354.548	587.773	362.596	1007.65	805.104	899.1	669.462	-1.05558	5.88e-05	0.00195515	DOWN	FAD binding domain	[GO:0003674:molecular_function][GO:0003824:catalytic activity][GO:0005575:cellular_component][GO:0005622:intracellular][GO:0005623:cell][GO:0005737:cytoplasm][GO:0005739:mitochondrion][GO:0005783:endoplasmic reticulum][GO:0005829:cytosol][GO:0005886:plasma membrane][GO:0006139:nucleobase-containing compound metabolic process][GO:0006457:protein folding][GO:0006725:cellular aromatic compound metab…	-	Fungal specific transcription factor domain family protein OS=Aspergillus niger OX=5061 GN=CAN33_0053000 PE=4 SV=1
DJ50001860.1	DJ5_0	686965	688621	1461	+	DJ50001860.1	5.84012	5.50883	4.88745	13.7387	12.3493	8.23873	96.695	101.122	82.1747	256.019	227.468	145.559	151.506	-1.16826	6.11e-05	0.00202496	DOWN	hypothetical protein	-	-	-
DJ50059440.1	DJ5_5	704908	709321	2292	+	DJ50059440.1	3.10224	5.85253	3.11543	8.19573	22.2437	11.2893	80.5792	168.537	82.1747	239.596	642.762	312.903	254.425	-1.85183	6.16e-05	0.00203593	DOWN	alpha beta-hydrolase	-	-	SRF-type transcription factor (DNA-binding and dimerization domain) family protein OS=Aspergillus niger OX=5061 GN=ATCC64974_22170 PE=4 SV=1
DJ50035540.1	DJ5_2	3811029	3812576	1500	-	DJ50035540.1	42.9583	27.1634	50.8765	124.574	97.2239	62.886	730.249	511.931	878.242	2383.4	1838.62	1140.71	1247.19	-1.33858	6.56e-05	0.00216485	DOWN	FAD NAD-P-binding domain-containing protein	-	-	Aromatic hydroxylase fmpF OS=Neosartorya fumigata (strain ATCC MYA-4609 / Af293 / CBS 101355 / FGSC A1100) OX=330879 GN=fmpF PE=2 SV=1
DJ50110020.1	DJ5_10	1868387	1869392	945	-	DJ50110020.1	208.137	88.5395	365.056	716.165	734.859	594.409	2229.02	1051.25	3970.06	8632.2	8755.15	6792.76	5238.41	-1.73768	6.69e-05	0.00219918	DOWN	Heat shock protein 9/12	[GO:0003674:molecular_function][GO:0005488:binding][GO:0005575:cellular_component][GO:0005622:intracellular][GO:0005623:cell][GO:0005634:nucleus][GO:0005737:cytoplasm][GO:0005886:plasma membrane][GO:0007346:regulation of mitotic cell cycle][GO:0008150:biological_process][GO:0008289:lipid binding][GO:0009892:negative regulation of metabolic process][GO:0010389:regulation of G2/M transition of mito…	-	-
DJ50025180.1	DJ5_2	413509	414066	369	-	DJ50025180.1	0.240865	1.13601	0.967556	8.62131	13.5933	2.21905	1.00724	5.26678	4.10873	40.5767	63.2379	9.90198	20.6832	-3.45991	6.76e-05	0.00220944	DOWN		-	-	-
DJ50102030.1	DJ5_9	1796207	1798038	1660	+	DJ50102030.1	54.6661	12.2726	53.7155	12.0005	6.04327	3.30491	1028.39	255.966	1026.16	254.087	126.476	66.3433	459.57	2.3701	7.27e-05	0.00235851	UP	MFS general substrate transporter	-	-	MFS domain-containing protein OS=Cytospora leucostoma OX=1230097 GN=VPNG_04198 PE=4 SV=1
DJ50034320.1	DJ5_2	3465964	3469441	2083	+	DJ50034320.1	2.00544	1.69043	1.15696	4.61812	6.68496	2.90894	47.3403	44.241	27.7339	122.696	175.556	73.2746	81.807	-1.63925	8.52e-05	0.00272282	DOWN	amino acid	[GO:0003333:amino acid transmembrane transport][GO:0003674:molecular_function][GO:0005215:transporter activity][GO:0005342:organic acid transmembrane transporter activity][GO:0005575:cellular_component][GO:0005623:cell][GO:0005886:plasma membrane][GO:0005887:integral component of plasma membrane][GO:0006810:transport][GO:0006811:ion transport][GO:0006820:anion transport][GO:0006865:amino acid tra…	-	Amino acid/polyamine transporter I OS=Penicillium expansum OX=27334 GN=PEX2_087700 PE=4 SV=1
DJ50103450.1	DJ5_9	2363787	2364786	891	-	DJ50103450.1	9.97523	15.2432	8.0141	33.7492	35.1216	19.6666	100.724	170.644	82.1747	383.546	394.529	211.902	223.92	-1.48626	8.53e-05	0.00272282	DOWN	hypothetical protein	-	-	-
DJ50058170.1	DJ5_5	277803	279761	1804	+	DJ50058170.1	9.65651	14.732	12.1714	25.1502	32.1203	20.153	197.419	333.914	252.687	578.701	730.54	439.648	422.151	-1.15798	9.17e-05	0.00287892	DOWN	hypothetical protein	-	-	-
DJ50056690.1	DJ5_4	3388814	3389700	650	-	DJ50056690.1	3.2817	7.09394	3.98224	12.0026	14.2818	12.3454	24.1738	57.9346	29.7883	99.5095	117.037	97.0394	70.9138	-1.48931	0.000105194	0.00325871	DOWN	hypothetical protein	-	-	-
DJ50074360.1	DJ5_6	2033736	2036188	1806	+	DJ50074360.1	201.578	116.565	279.781	478.708	380.291	419.706	4125.65	2644.98	5814.88	11027.2	8658.88	9166.26	6906.31	-1.19691	0.000107085	0.00328946	DOWN	Pkinase-domain-containing protein	[GO:0000166:nucleotide binding][GO:0003674:molecular_function][GO:0003824:catalytic activity][GO:0004672:protein kinase activity][GO:0004674:protein serine/threonine kinase activity][GO:0004683:calmodulin-dependent protein kinase activity][GO:0005488:binding][GO:0005515:protein binding][GO:0005516:calmodulin binding][GO:0005524:ATP binding][GO:0005575:cellular_component][GO:0005622:intracellular]…	-	Protein kinase domain-containing protein OS=Hericium alpestre OX=135208 GN=EWM64_g1790 PE=4 SV=1
DJ50074730.1	DJ5_6	2116515	2120102	2205	-	DJ50074730.1	25.3135	9.96164	27.2831	8.24429	6.4509	6.90712	632.547	275.979	692.322	231.867	179.331	184.177	366.037	1.42713	0.000107947	0.00330228	UP	Belongs to the major facilitator superfamily. Sugar transporter (TC 2.A.1.1) family	[GO:0005575:cellular_component][GO:0016020:membrane]	-	Uncharacterized protein OS=Moniliophthora roreri OX=221103 GN=WG66_12589 PE=3 SV=1
DJ50021280.1	DJ5_1	3196270	3197734	1257	-	DJ50021280.1	9.68692	9.07072	8.947	31.2137	22.9894	13.0934	137.992	143.256	129.425	500.446	364.326	199.03	245.746	-1.37338	0.000109557	0.00331724	DOWN	hypothetical protein	[GO:0000151:ubiquitin ligase complex][GO:0000209:protein polyubiquitination][GO:0003674:molecular_function][GO:0003824:catalytic activity][GO:0004842:ubiquitin-protein transferase activity][GO:0005488:binding][GO:0005575:cellular_component][GO:0005622:intracellular][GO:0005623:cell][GO:0005634:nucleus][GO:0005737:cytoplasm][GO:0006355:regulation of transcription, DNA-templated][GO:0006357:regulat…	-	-
DJ50023640.1	DJ5_1	3992425	3993856	1204	-	DJ50023640.1	1.03348	2.08897	2.00161	8.55584	3.04681	7.20895	14.1014	31.6007	27.7339	131.391	46.2486	104.961	59.3395	-1.94536	0.000115398	0.00348518	DOWN	hypothetical protein	-	-	-
DJ50054060.1	DJ5_4	2408020	2409332	1254	+	DJ50054060.1	6.30802	5.28163	5.62305	2.7181	2.74622	2.5466	89.6443	83.2151	81.1475	43.475	43.4171	38.6177	63.2528	1.01672	0.000118821	0.00357036	UP	hypothetical protein	-	-	-
DJ50104180.1	DJ5_9	2607187	2608449	1032	+	DJ50104180.1	19.0333	10.8046	16.3465	7.70655	5.36818	7.14095	222.6	140.096	194.138	101.442	69.8449	89.1178	136.206	1.09742	0.000123952	0.00371511	UP	structural constituent of cell wall	-	-	-
DJ50045830.1	DJ5_3	3478132	3478431	300	+	DJ50045830.1	216.865	117.373	254.382	504.71	512.821	312.792	737.299	442.41	878.242	1931.26	1939.61	1134.77	1177.26	-1.28229	0.00013535	0.00402036	DOWN	hypothetical protein	-	-	-
DJ50130620.1	DJ5_17	164009	165327	1104	+	DJ50130620.1	3.54229	2.20225	4.77008	1.16635	0.678119	0.296677	44.3185	30.5473	60.6038	16.4239	9.4385	3.96079	27.5488	2.18156	0.000137909	0.00406145	UP	ras GEF	-	-	Fungal specific transcription factor domain family protein OS=Aspergillus niger OX=5061 GN=CAN33_0022495 PE=4 SV=1
DJ50130340.1	DJ5_17	93327	96292	2599	+	DJ50130340.1	10.1567	3.8064	19.7815	76.1233	40.3559	25.2674	299.15	124.296	591.658	2523.48	1322.33	794.139	942.51	-2.19241	0.000140549	0.0041187	DOWN	Cytochrome P450	-	[ko00362:Benzoate degradation][ko00627:Aminobenzoate degradation]	Transcription initiation factor tfiid subunit tsm1 OS=Stemphylium lycopersici OX=183478 GN=DDE83_006799 PE=4 SV=1
DJ50061750.1	DJ5_5	1390635	1393302	2460	+	DJ50061750.1	5.70851	4.3282	9.5788	2.21691	2.86067	2.36329	159.144	133.776	271.176	69.56	88.7219	70.304	132.114	1.30295	0.000141927	0.00414883	UP	Hydrophobic surface binding protein	-	-	-
DJ50111960.1	DJ5_11	105758	106592	650	-	DJ50111960.1	11.3492	3.74044	16.8902	37.8722	44.6883	25.0687	83.6009	30.5473	126.344	313.986	366.214	197.049	186.29	-1.86656	0.000143765	0.00417354	DOWN	hypothetical protein	-	-	-
DJ50065720.1	DJ5_5	2618807	2623473	4028	-	DJ50065720.1	55.1413	99.2188	56.9711	153.256	158.483	141.994	2517.09	5021.35	2640.89	7873.81	8048.21	6916.53	5502.98	-1.16587	0.00014383	0.00417354	DOWN	Phosphoribosylaminoimidazole carboxylase	[GO:0003674:molecular_function][GO:0003824:catalytic activity][GO:0004638:phosphoribosylaminoimidazole carboxylase activity][GO:0005575:cellular_component][GO:0005622:intracellular][GO:0005623:cell][GO:0005737:cytoplasm][GO:0006139:nucleobase-containing compound metabolic process][GO:0006144:purine nucleobase metabolic process][GO:0006163:purine nucleotide metabolic process][GO:0006164:purine nuc…	[ko00230:Purine metabolism]	Zn(2)-C6 fungal-type domain-containing protein (Fragment) OS=Exidia glandulosa HHB12029 OX=1314781 GN=EXIGLDRAFT_617542 PE=4 SV=1
DJ50002210.1	DJ5_0	805364	807918	1936	-	DJ50002210.1	186.252	367.352	219.362	92.7243	109.203	118.552	4086.37	8935.62	4887.34	2289.68	2665.43	2775.52	4273.33	1.21203	0.000160435	0.004544	UP	Phosphotransferase enzyme family	-	-	-
DJ50037400.1	DJ5_3	480556	483132	2521	+	DJ50037400.1	58.5242	230.561	109.332	364.601	572.04	443.454	1672.02	7302.92	3171.94	11723.8	18181.4	13519.2	9261.86	-1.83794	0.000163412	0.00460628	DOWN	hypothetical protein	-	-	-
DJ50058610.1	DJ5_5	442652	443739	969	+	DJ50058610.1	1.46756	1.12475	1.10535	3.75204	3.01312	3.21109	16.1158	13.6936	12.3262	46.3733	36.8101	37.6275	27.1578	-1.51872	0.000165842	0.00465262	DOWN	hypothetical protein	-	-	-
DJ50062750.1	DJ5_5	1665648	1666192	435	-	DJ50062750.1	13.0765	47.797	18.6722	82.187	90.0094	100.895	64.4633	261.232	93.4737	456.005	493.633	530.746	316.592	-1.82103	0.000168356	0.00470085	DOWN	hypothetical protein	-	-	-
DJ50017330.1	DJ5_1	1857702	1860205	1996	-	DJ50017330.1	28.1421	17.3471	37.1159	59.0472	49.247	51.7716	636.576	435.036	852.562	1503.27	1239.27	1249.63	986.058	-1.05283	0.000177523	0.00490114	DOWN	MBOAT, membrane-bound O-acyltransferase family	[GO:0003674:molecular_function][GO:0003824:catalytic activity][GO:0004772:sterol O-acyltransferase activity][GO:0005575:cellular_component][GO:0005622:intracellular][GO:0005623:cell][GO:0005737:cytoplasm][GO:0005783:endoplasmic reticulum][GO:0005789:endoplasmic reticulum membrane][GO:0006066:alcohol metabolic process][GO:0006629:lipid metabolic process][GO:0006694:steroid biosynthetic process][GO…	[ko00100:Steroid biosynthesis]	-
DJ50084210.1	DJ5_7	2109876	2113629	3057	-	DJ50084210.1	1.07574	0.603345	0.905125	2.18041	2.27752	1.55355	37.2679	23.1738	31.8427	85.0178	87.778	57.4315	53.7519	-1.31796	0.000179497	0.004942	DOWN	single-stranded DNA-dependent ATPase activity	-	-	Zn(2)-C6 fungal-type domain-containing protein OS=[Candida] pseudohaemulonis OX=418784 GN=C7M61_001169 PE=4 SV=1
DJ50004130.1	DJ5_0	1398628	1399685	810	+	DJ50004130.1	11.8506	4.34713	11.2398	2.05725	2.68033	3.33597	108.782	44.241	104.773	21.2544	27.3716	32.6765	56.5164	1.66616	0.000183132	0.00503039	UP	secreted protein	-	-	-
DJ50015390.1	DJ5_1	1155739	1156580	780	-	DJ50015390.1	141.979	71.6918	189.614	53.0211	52.1171	55.5334	1255.02	702.589	1702.04	527.497	512.51	523.815	870.579	1.2267	0.000189232	0.00515647	UP	PAP2-domain-containing protein	[GO:0003674:molecular_function][GO:0003824:catalytic activity][GO:0005575:cellular_component][GO:0005622:intracellular][GO:0005623:cell][GO:0005737:cytoplasm][GO:0005783:endoplasmic reticulum][GO:0005789:endoplasmic reticulum membrane][GO:0006464:cellular protein modification process][GO:0006486:protein glycosylation][GO:0006487:protein N-linked glycosylation][GO:0006629:lipid metabolic process][…	[ko00510:N-Glycan biosynthesis]	-
DJ50113350.1	DJ5_11	606474	608029	1107	-	DJ50113350.1	2.72981	11.1329	2.58015	21.0059	438.366	46.2301	34.2462	154.843	32.8699	296.596	6118.03	618.874	1209.24	-4.98606	0.000189464	0.00515647	DOWN	hypothetical protein	-	-	-
DJ50061530.1	DJ5_5	1330908	1333338	1963	+	DJ50061530.1	9.5535	4.69798	11.0491	22.6886	22.6538	14.0156	212.528	115.869	249.606	568.073	560.647	332.706	339.905	-1.33802	0.000195908	0.00530744	DOWN	MFS general substrate transporter	-	-	MFS domain-containing protein OS=Monascus purpureus OX=5098 GN=MPDQ_004505 PE=4 SV=1
DJ50118080.1	DJ5_12	413581	415617	1613	-	DJ50118080.1	46.3958	69.3362	39.6206	104.342	117.472	92.3911	848.096	1405.18	735.463	2146.7	2388.88	1802.16	1554.41	-1.08456	0.000209194	0.00562873	DOWN	cytochrome p450	-	-	Copper-fist domain-containing protein OS=Fomitopsis rosea OX=34475 GN=EVJ58_g8706 PE=4 SV=1
DJ50091340.1	DJ5_8	1445628	1448754	2896	+	DJ50091340.1	15.8976	9.6691	16.6124	19.7992	33.0375	28.5007	521.75	351.821	553.652	731.346	1206.24	998.119	727.155	-1.04038	0.000215176	0.00577658	DOWN	hypothetical protein	-	-	-
DJ50131090.1	DJ5_17	344441	346498	1731	+	DJ50131090.1	70.2408	38.1652	71.9316	162.778	136.322	88.7892	1377.9	830.045	1432.92	3593.93	2975.01	1858.6	2011.4	-1.21079	0.000222687	0.00593783	DOWN	kinase-like protein	-	-	Kinase-like protein OS=Schizopora paradoxa OX=27342 GN=SCHPADRAFT_278293 PE=4 SV=1
DJ50115000.1	DJ5_11	1149800	1150853	913	-	DJ50115000.1	16.3546	2.29566	16.1308	2.73775	0.655986	1.52465	169.216	26.3339	169.485	31.8817	7.5508	16.8334	70.2169	2.6987	0.000225447	0.00598446	UP	Glycoside-hydrolase family GH114	-	-	-
DJ50081060.1	DJ5_7	1145906	1146802	897	-	DJ50081060.1	1.08994	1.02811	1.09457	2.11105	4.67381	3.83398	11.0796	11.5869	11.299	24.1528	52.8556	41.5883	25.427	-1.80467	0.000237159	0.00623938	DOWN	NAD dependent epimerase dehydratase	[GO:0003674:molecular_function][GO:0003824:catalytic activity][GO:0004031:aldehyde oxidase activity][GO:0008150:biological_process][GO:0008152:metabolic process][GO:0009636:response to toxic substance][GO:0009987:cellular process][GO:0016491:oxidoreductase activity][GO:0016623:oxidoreductase activity, acting on the aldehyde or oxo group of donors, oxygen as acceptor][GO:0016903:oxidoreductase act…	-	-
DJ50013420.1	DJ5_1	372636	373921	1128	-	DJ50013420.1	0.315175	1.26351	1.1078	1.88018	12.3447	3.99251	4.02896	17.9071	14.3806	27.0511	175.556	54.4609	48.8974	-2.82613	0.000238907	0.00627144	DOWN	hypothetical protein	-	-	-
DJ50002560.1	DJ5_0	896545	897840	973	-	DJ50002560.1	32.1537	9.5642	33.3911	7.86247	8.00195	6.81656	354.548	116.923	373.895	97.5772	98.1604	80.206	186.885	1.61529	0.000240782	0.00630594	UP	thaumatin-like protein	-	-	-
DJ50109970.1	DJ5_10	1861337	1862017	681	+	DJ50109970.1	4.82898	7.14035	4.71843	1.44593	1.97879	1.92383	37.2679	61.0947	36.9786	12.5594	16.9893	15.8432	30.1222	1.57454	0.000243127	0.00634004	UP	SET domain	-	-	-
DJ50080730.1	DJ5_7	985209	987403	1846	+	DJ50080730.1	5.29617	6.49445	5.17362	14.8534	17.4792	7.80681	110.796	150.63	109.909	349.732	406.799	174.275	217.024	-1.32637	0.000245621	0.00639102	DOWN	hypothetical protein	-	-	-
DJ50037070.1	DJ5_3	370127	371721	1321	+	DJ50037070.1	2.42215	1.96742	2.43244	9.17419	5.55391	3.71913	36.2606	32.654	36.9786	154.578	92.4973	59.4119	68.73	-1.53328	0.000255039	0.00660702	DOWN	Sure-like protein	-	-	SurE domain-containing protein OS=Magnaporthe oryzae (strain P131) OX=1143193 GN=OOW_P131scaffold00357g14 PE=4 SV=1
DJ50055910.1	DJ5_4	3085616	3087312	1470	-	DJ50055910.1	38.9981	15.855	43.4141	12.3149	9.82913	13.9814	649.67	292.833	734.436	230.901	182.163	248.54	389.757	1.34209	0.00025645	0.00662713	UP	glycoside hydrolase family 7	[GO:0000272:polysaccharide catabolic process][GO:0003674:molecular_function][GO:0003824:catalytic activity][GO:0004553:hydrolase activity, hydrolyzing O-glycosyl compounds][GO:0005575:cellular_component][GO:0005576:extracellular region][GO:0005975:carbohydrate metabolic process][GO:0005976:polysaccharide metabolic process][GO:0008150:biological_process][GO:0008152:metabolic process][GO:0009056:ca…	[ko00500:Starch and sucrose metabolism]	Exoglucanase 1 OS=Colletotrichum spinosum OX=1347390 GN=CBH-1-3 PE=4 SV=1
DJ50025790.1	DJ5_2	633573	638669	4819	+	DJ50025790.1	116.286	52.3484	141.229	249.474	220.103	209.643	6350.65	3169.55	7832.27	15334.1	13372.5	12217.1	9712.68	-1.23778	0.000256935	0.00662713	DOWN	Aspartyl-tRNA synthetase	[GO:0002181:cytoplasmic translation][GO:0003674:molecular_function][GO:0003676:nucleic acid binding][GO:0003723:RNA binding][GO:0003824:catalytic activity][GO:0004812:aminoacyl-tRNA ligase activity][GO:0004815:aspartate-tRNA ligase activity][GO:0005488:binding][GO:0005575:cellular_component][GO:0005622:intracellular][GO:0005623:cell][GO:0005634:nucleus][GO:0005737:cytoplasm][GO:0006082:organic ac…	[ko00970:Aminoacyl-tRNA biosynthesis]	Uncharacterized protein (Fragment) OS=Bifiguratus adelaidae OX=1938954 GN=BZG36_05103 PE=3 SV=1
DJ50120590.1	DJ5_12	1270571	1271014	444	-	DJ50120590.1	7.00625	8.87469	6.835	14.6712	17.873	14.016	35.2534	49.5077	34.9242	83.0856	100.048	75.255	63.0123	-1.11231	0.000265671	0.00683756	DOWN	hypothetical protein	-	-	-
DJ50079460.1	DJ5_7	422157	424539	1678	+	DJ50079460.1	4.23739	5.44594	3.40432	1.85073	1.73999	1.80552	80.5792	114.816	65.7397	39.6106	36.8101	36.6373	62.3655	1.20696	0.000268512	0.00688076	UP	Expressed protein	-	-	-
DJ50057450.1	DJ5_4	3642473	3643465	711	+	DJ50057450.1	0	0.589575	0.251075	2.45024	4.52766	1.38199	0	5.26678	2.05437	22.2206	40.5855	11.8824	13.6683	-3.36424	0.000289519	0.00730835	DOWN	Class I glutamine amidotransferase-like protein	-	-	-
DJ50079440.1	DJ5_7	403795	404486	577	-	DJ50079440.1	0.154037	1.01709	0.618766	1.31273	10.1203	5.10881	1.00724	7.37349	4.10873	9.66111	73.6203	35.6471	21.903	-3.25777	0.000290235	0.00731084	DOWN		-	-	-
DJ50066960.1	DJ5_5	3020283	3021494	930	+	DJ50066960.1	5.06516	3.51577	4.12694	1.22168	1.69049	1.76092	53.3837	41.0809	44.1689	14.4917	19.8208	19.804	32.125	1.35789	0.000294876	0.00738063	UP	hypothetical protein	-	-	-
DJ50004350.1	DJ5_0	1457992	1459886	1359	-	DJ50004350.1	11.1181	28.4394	9.06362	59.9155	88.7465	31.7529	171.231	485.597	141.751	1038.57	1520.54	521.834	646.587	-1.94816	0.000296461	0.00740465	DOWN	iron ion binding	-	-	Copper-fist domain-containing protein OS=Fomitopsis rosea OX=34475 GN=EVJ58_g8706 PE=4 SV=1
DJ50009220.1	DJ5_0	2973106	2975117	1425	+	DJ50009220.1	26.7573	11.296	36.2039	10.4182	6.98734	6.66555	432.106	202.244	593.712	189.358	125.532	114.863	276.302	1.51489	0.000306379	0.00760423	UP	hypothetical protein	[GO:0003674:molecular_function][GO:0003676:nucleic acid binding][GO:0003723:RNA binding][GO:0003824:catalytic activity][GO:0004518:nuclease activity][GO:0004519:endonuclease activity][GO:0004521:endoribonuclease activity][GO:0004525:ribonuclease III activity][GO:0004540:ribonuclease activity][GO:0005488:binding][GO:0005575:cellular_component][GO:0005622:intracellular][GO:0005623:cell][GO:0005634:…	-	-
DJ50018610.1	DJ5_1	2222319	2225990	3015	+	DJ50018610.1	30.5403	13.4585	34.4002	69.2628	46.4085	57.7661	1043.5	509.824	1193.59	2663.57	1764.05	2106.15	1546.78	-1.25001	0.000328355	0.0080819	DOWN	Protein kinase C conserved region 2 (CalB)	[GO:0003674:molecular_function][GO:0005488:binding][GO:0005543:phospholipid binding][GO:0005575:cellular_component][GO:0005622:intracellular][GO:0005623:cell][GO:0005737:cytoplasm][GO:0005783:endoplasmic reticulum][GO:0005886:plasma membrane][GO:0005938:cell cortex][GO:0008150:biological_process][GO:0008289:lipid binding][GO:0009987:cellular process][GO:0012505:endomembrane system][GO:0016020:mem…	-	-
DJ50078670.1	DJ5_7	133856	134597	690	+	DJ50078670.1	2.70502	2.43007	2.58716	7.46466	5.20796	5.45886	21.152	21.0671	20.5437	65.6956	45.3048	45.5491	36.552	-1.31864	0.000331506	0.00814253	DOWN	hypothetical protein	-	-	-
DJ50013900.1	DJ5_1	543320	544000	626	-	DJ50013900.1	5.82117	1.87496	4.27749	3.14593	40.1828	31.0004	41.2968	14.747	30.8155	25.1189	317.133	234.677	110.631	-2.73088	0.000337955	0.0082496	DOWN	hypothetical protein	-	-	-
DJ50074720.1	DJ5_6	2115787	2116273	321	+	DJ50074720.1	1959.22	732.076	1362.21	2845.72	2900.12	2669.99	7127.23	2952.56	5032.17	11651.3	11736.8	10364.4	8144.07	-1.15928	0.000351593	0.00852973	DOWN	Protein of unknown function (DUF3759)	-	-	-
DJ50121620.1	DJ5_13	263670	265646	1845	-	DJ50121620.1	183.296	186.699	164.559	52.0933	19.1671	28.6508	2082.61	2144.65	1642.65	1367.12	496.131	715.57	1408.12	1.18667	0.000156673	0.00372373	UP	putative flavohemoglobin	[GO:0000166:nucleotide binding][GO:0001505:regulation of neurotransmitter levels][GO:0003674:molecular_function][GO:0003824:catalytic activity][GO:0005488:binding][GO:0005575:cellular_component][GO:0005622:intracellular][GO:0005623:cell][GO:0005634:nucleus][GO:0005737:cytoplasm][GO:0005739:mitochondrion][GO:0005759:mitochondrial matrix][GO:0005829:cytosol][GO:0006807:nitrogen compound metabolic p…	-	Uncharacterized protein OS=Leptosphaeria maculans (strain JN3 / isolate v23.1.3 / race Av1-4-5-6-7-8) OX=985895 GN=LEMA_P014880.1 PE=3 SV=1
DJ50034620.1	DJ5_2	3563936	3565757	1397	-	DJ50034620.1	0	0.120025	0.0638919	1.35548	2.0364	0.234453	0	2.10671	1.02718	24.1528	35.8663	3.96079	11.1856	-4.36681	0.000366316	0.00883262	DOWN	Heme-thiolate peroxidase	-	-	HEME_HALOPEROXIDASE domain-containing protein OS=Aureobasidium pullulans OX=5580 GN=D6D21_05447 PE=4 SV=1
DJ50065110.1	DJ5_5	2444006	2444781	609	-	DJ50065110.1	18.3888	6.05723	14.5098	32.2131	51.9994	24.2018	126.912	46.3477	101.691	250.223	399.248	178.236	183.776	-1.58944	0.000373107	0.0089493	DOWN	S-adenosyl-L-methionine-dependent methyltransferase	[GO:0003674:molecular_function][GO:0003824:catalytic activity][GO:0005575:cellular_component][GO:0005622:intracellular][GO:0005623:cell][GO:0005737:cytoplasm][GO:0008150:biological_process][GO:0008152:metabolic process][GO:0008168:methyltransferase activity][GO:0008757:S-adenosylmethionine-dependent methyltransferase activity][GO:0016740:transferase activity][GO:0016741:transferase activity, tran…	-	-
DJ50046100.1	DJ5_3	3586272	3587632	1193	-	DJ50046100.1	21.8287	50.949	30.8995	98.601	87.8543	65.4788	295.121	763.683	424.227	1500.37	1321.39	944.649	874.907	-1.34488	0.000373423	0.0089493	DOWN	hypothetical protein	-	-	-
DJ50038540.1	DJ5_3	932796	933261	358	+	DJ50038540.1	19.613	8.43059	22.9376	6.55887	4.39149	4.11701	79.5719	37.9208	94.5009	29.9495	19.8208	17.8236	46.5979	1.64947	0.00037553	0.00896351	UP		-	-	-
DJ50037710.1	DJ5_3	613703	615191	1322	+	DJ50037710.1	16.0682	7.7369	12.288	5.84412	5.09667	5.01703	240.73	128.509	186.947	98.5434	84.9465	80.206	136.647	1.07716	0.000386473	0.00916924	UP	hypothetical protein	-	-	-
DJ50068390.1	DJ5_6	110377	113609	2664	+	DJ50068390.1	8.10723	11.2665	5.79634	3.55407	3.23176	4.05726	244.759	377.102	177.703	120.764	108.543	130.706	193.263	1.15108	0.000393429	0.00930113	UP	Expressed protein	-	-	-
DJ50047010.1	DJ5_4	237998	238931	835	-	DJ50047010.1	4.47057	3.81536	4.48957	7.25695	9.77272	7.45281	42.3041	40.0275	43.1417	77.2889	102.88	75.255	63.4828	-1.02606	0.000393603	0.00930113	DOWN	hypothetical protein	-	-	-
DJ50049680.1	DJ5_4	1179667	1180530	546	-	DJ50049680.1	23.929	14.5871	31.714	86.565	42.2312	44.2407	148.064	100.069	199.274	602.853	290.706	292.108	272.179	-1.40581	0.000403704	0.00952082	DOWN	Cupin domain protein	-	-	Zinc finger protein OS=Cercospora zeina OX=348901 GN=BST61_czeina13g001000 PE=4 SV=1
DJ50038550.1	DJ5_3	933412	936051	1580	-	DJ50038550.1	160.376	83.8906	181.452	62.2734	58.707	75.923	2871.64	1665.36	3299.31	1254.98	1169.43	1450.64	1951.89	1.01603	0.000423429	0.00992669	UP	MFS general substrate transporter	-	-	Fungal_trans domain-containing protein OS=Penicillium antarcticum OX=416450 GN=PENANT_c016G01861 PE=4 SV=1
DJ50107100.1	DJ5_10	956833	958121	1228	+	DJ50107100.1	4.27026	4.16457	4.14304	1.35698	1.82893	2.20043	59.4271	64.2547	58.5494	21.2544	28.3155	32.6765	44.0796	1.1483	0.000425161	0.00994759	UP	cytochrome p450	-	-	-
DJ50057040.1	DJ5_4	3499124	3500374	1146	-	DJ50057040.1	1.16334	2.12154	1.24617	3.43692	5.48744	3.57255	15.1086	30.5473	16.4349	50.2378	79.2834	49.5099	40.187	-1.53121	0.000448555	0.0104126	DOWN	hypothetical protein	-	-	-
DJ50078810.1	DJ5_7	195078	195532	303	+	DJ50078810.1	11.1466	9.13082	13.256	22.4983	22.484	18.9168	38.2751	34.7608	46.2232	86.95	85.8903	69.3138	60.2355	-1.02191	0.000455611	0.010533	DOWN	B-cell receptor-associated protein 31-like	[GO:0005575:cellular_component][GO:0005622:intracellular][GO:0005623:cell][GO:0005737:cytoplasm][GO:0005783:endoplasmic reticulum][GO:0005789:endoplasmic reticulum membrane][GO:0006810:transport][GO:0006888:endoplasmic reticulum to Golgi vesicle-mediated transport][GO:0008104:protein localization][GO:0008150:biological_process][GO:0012505:endomembrane system][GO:0016020:membrane][GO:0016021:integ…	-	Endoplasmic reticulum protein OS=Pyrenophora tritici-repentis OX=45151 GN=Ptr86124_05914 PE=4 SV=1
DJ50107630.1	DJ5_10	1123465	1125254	1400	-	DJ50107630.1	732.746	93.2992	638.761	141.317	41.1219	93.4634	11625.6	1641.13	10291.3	2523.48	725.82	1582.34	4731.61	2.28565	0.000477322	0.0109492	UP		-	-	-
DJ50035650.1	DJ5_7	1379314	1381116	1633	+	DJ50035650.1	6.94369	11.7896	4.6488	1.38076	2.53447	0.852946	30.2172	56.8812	20.5437	6.76278	12.27	3.96079	21.7726	2.22135	0.000497764	0.011311	UP	Belongs to the multicopper oxidase family	-	-	-
DJ50111160.1	DJ5_10	2226849	2228585	1089	+	DJ50111160.1	0.73454	2.07862	0.655699	4.2428	5.15595	3.23321	9.06516	28.4406	8.21747	58.9328	70.7887	42.5785	36.3372	-1.91838	0.000506667	0.0114693	DOWN	hypothetical protein	-	-	-
DJ50000310.1	DJ5_0	127595	128500	510	+	DJ50000310.1	4.00828	8.87691	8.05063	32.9711	12.6242	18.4638	23.1665	56.8812	47.2504	214.477	81.1711	113.873	89.4698	-1.68676	0.000507977	0.011477	DOWN	hypothetical protein	-	-	-
DJ50089330.1	DJ5_8	863738	865700	1128	-	DJ50089330.1	0.709143	1.11486	0.791285	4.3647	2.92024	1.74219	9.06516	15.8003	10.2718	62.7972	41.5294	23.7647	27.2048	-1.86906	0.000513715	0.0115625	DOWN	CAF1 family ribonuclease	[GO:0000175:3'-5'-exoribonuclease activity][GO:0000288:nuclear-transcribed mRNA catabolic process, deadenylation-dependent decay][GO:0000289:nuclear-transcribed mRNA poly(A) tail shortening][GO:0000291:nuclear-transcribed mRNA catabolic process, exonucleolytic][GO:0000932:P-body][GO:0000956:nuclear-transcribed mRNA catabolic process][GO:0003674:molecular_function][GO:0003676:nucleic acid binding]…	[ko03018:RNA degradation]	Uncharacterized protein (Fragment) OS=Panaeolus cyanescens OX=181874 GN=CVT24_011039 PE=4 SV=1
DJ50124360.1	DJ5_14	64590	65482	683	-	DJ50124360.1	2.47248	5.64645	1.17615	0.332699	0.438444	0.479548	19.1376	48.4544	9.24465	2.89833	3.7754	3.96079	14.5785	2.8519	0.000516034	0.0115926	UP	hypothetical protein	-	-	-
DJ50018030.1	DJ5_1	2036296	2038657	1852	+	DJ50018030.1	131.351	71.117	180.201	275.657	225.806	265.102	2756.82	1654.82	3840.64	6511.59	5272.34	5937.23	4328.91	-1.10258	0.000545001	0.0121585	DOWN	General substrate transporter	-	-	MFS domain-containing protein OS=Aspergillus thermomutatus OX=41047 GN=CDV56_108784 PE=3 SV=1
DJ50127020.1	DJ5_15	379990	381077	825	+	DJ50127020.1	2.04692	1.72756	3.24571	6.05955	4.80947	5.26035	19.1376	17.9071	30.8155	63.7633	50.024	52.4805	39.0213	-1.29235	0.000545563	0.0121585	DOWN		-	-	-
DJ50083200.1	DJ5_7	1839555	1841514	1854	-	DJ50083200.1	4.74598	4.74808	5.44015	12.7466	21.3206	6.22734	99.7167	110.602	116.072	301.427	498.353	139.618	210.965	-1.5255	0.000546358	0.0121585	DOWN	HAD-like protein	-	-	Fungal_trans domain-containing protein OS=Aspergillus mulundensis OX=1810919 GN=DSM5745_01395 PE=4 SV=1
DJ50114040.1	DJ5_11	791375	794453	2602	+	DJ50114040.1	10.8623	10.1816	7.20368	19.6493	24.1396	12.9968	320.302	332.861	215.708	652.125	791.89	408.952	453.64	-1.09282	0.000550961	0.012238	DOWN	hypothetical protein	-	-	-
DJ50032990.1	DJ5_2	3018833	3021838	1988	+	DJ50032990.1	36.2134	24.5861	62.0489	104.739	88.6849	70.8855	815.864	614.107	1419.57	2655.84	2222.77	1704.13	1572.05	-1.20794	0.000553357	0.0122452	DOWN	Phenol hydroxylase, C-terminal dimerisation domain	-	[ko00623:Toluene degradation][ko00627:Aminobenzoate degradation]	Phenol 2-monooxygenase OS=Pochonia chlamydosporia 123 OX=1052797 GN=I1G_00010506 PE=4 SV=1
DJ50132150.1	DJ5_18	115200	115654	324	+	DJ50132150.1	99.5777	46.3176	117.356	36.2357	22.4131	40.1832	365.628	188.551	437.58	149.747	91.5534	157.441	231.75	1.31511	0.000556699	0.0122733	UP	Expressed protein	-	-	-
DJ50010350.1	DJ5_0	3482658	3484404	1242	-	DJ50010350.1	71.2752	219.922	95.4374	365.854	343.219	347.639	1003.21	3431.83	1364.1	5795.7	5374.28	5221.31	3698.41	-1.49907	0.000568485	0.0124635	DOWN	Belongs to the RNase T2 family	-	-	Rna, Ribonuclease I OS=Pyrenophora tritici-repentis OX=45151 GN=A1F99_07432 PE=3 SV=1
DJ50079200.1	DJ5_7	324114	325726	1553	-	DJ50079200.1	4.40676	1.7275	2.47138	6.4868	7.18274	5.58891	77.5575	33.7074	44.1689	128.493	140.634	104.961	88.2535	-1.26565	0.000584627	0.0127466	DOWN	hypothetical protein	-	-	-
DJ50029320.1	DJ5_2	1830895	1832114	1052	-	DJ50029320.1	215.439	90.9302	303.576	528.123	448.688	440.86	2568.46	1201.88	3675.26	7086.43	5950.97	5608.48	4348.58	-1.32437	0.000599077	0.0130137	DOWN	hypothetical protein	-	-	Transcription elongation factor SPT6 OS=Sparassis crispa OX=139825 GN=SCP_0403280 PE=4 SV=1
DJ50002690.1	DJ5_0	931632	935553	2895	+	DJ50002690.1	13.9689	16.3331	11.6543	20.5386	42.2292	24.8336	458.294	594.093	388.275	758.397	1541.31	869.394	768.293	-1.13751	0.000604206	0.0131011	DOWN	Glyco_18	-	[ko00520:Amino sugar and nucleotide sugar metabolism]	-
DJ50084110.1	DJ5_7	2087194	2088893	1487	+	DJ50084110.1	794.295	350.573	868.5	1412.81	1288.91	1283.64	13385.2	6549.77	14862.3	26796.1	24163.5	23082.5	18139.9	-1.08936	0.000667509	0.0142647	DOWN	Putative stress-responsive nuclear envelope protein	[GO:0000003:reproduction][GO:0000280:nuclear division][GO:0005575:cellular_component][GO:0005622:intracellular][GO:0005623:cell][GO:0005634:nucleus][GO:0005635:nuclear envelope][GO:0005737:cytoplasm][GO:0005739:mitochondrion][GO:0005783:endoplasmic reticulum][GO:0005886:plasma membrane][GO:0006139:nucleobase-containing compound metabolic process][GO:0006259:DNA metabolic process][GO:0006310:DNA r…	-	-
DJ50010420.1	DJ5_0	3503373	3504275	903	-	DJ50010420.1	174.51	284.101	180.59	332	559.286	405.424	1785.84	3223.27	1876.66	3823.87	6367.21	4427.17	3584	-1.08614	0.000676848	0.0144382	DOWN	hypothetical protein	-	-	-
DJ50083530.1	DJ5_7	1933974	1934408	327	+	DJ50083530.1	13.3183	18.9724	10.9183	53.2759	32.5099	24.039	49.3547	77.9484	41.0873	222.206	134.027	95.059	103.28	-1.42323	0.000682441	0.0145052	DOWN	hypothetical protein	-	-	-
DJ50101980.1	DJ5_9	1778598	1779893	1070	+	DJ50101980.1	502.376	218.213	624.966	1087.11	905.719	886.248	6091.79	2933.6	7695.66	14836.6	12218.1	11467.5	9207.2	-1.20401	0.00068972	0.0146075	DOWN	hypothetical protein	-	-	-
DJ50024770.1	DJ5_2	223690	223926	183	+	DJ50024770.1	0.971358	0.458128	0.487743	2.89733	11.8638	5.81681	2.01448	1.05336	1.02718	6.76278	27.3716	12.8726	8.517	-3.51757	0.000718303	0.015078	DOWN	hypothetical protein	-	-	-
DJ50134280.1	DJ5_19	422773	424881	1881	+	DJ50134280.1	0.42526	2.98624	0.521971	4.71137	14.6465	4.74494	9.06516	70.5749	11.299	113.035	347.337	107.932	109.874	-2.64555	0.000729624	0.0152885	DOWN	copper radical oxidase	-	-	Nitrogen assimilation transcription factor nit-4 OS=Ganoderma boninense OX=34458 GN=G4MT25 PE=4 SV=1
DJ50110050.1	DJ5_10	1883791	1884702	619	+	DJ50110050.1	9.62021	6.09481	9.80529	3.79334	3.74927	2.2488	67.4851	47.401	69.8485	29.9495	29.2593	16.8334	43.4628	1.27935	0.000755311	0.0157432	UP		-	-	-
DJ50034830.1	DJ5_2	3622306	3625952	3437	+	DJ50034830.1	0.620629	1.04888	0.701175	2.31398	2.00393	1.35796	24.1738	45.2943	27.7339	101.442	86.8342	56.4413	56.9865	-1.33442	0.000772574	0.0160465	DOWN	hypothetical protein	-	-	-
DJ50132530.1	DJ5_18	233794	235801	840	+	DJ50132530.1	34.3878	50.5021	31.7712	91.1638	86.2723	56.1482	327.353	532.998	307.128	976.739	913.646	570.354	604.703	-1.07599	0.00079083	0.0163969	DOWN	Component of the microsomal membrane bound fatty acid elongation system, which produces the 26-carbon very long-chain fatty acids (VLCFA) from palmitate. Catalyzes the reduction of the 3-ketoacyl-CoA intermediate that is formed in each cycle of fatty acid elongation. VLCFAs serve as precursors for ceramide and sphingolipids	[GO:0000038:very long-chain fatty acid metabolic process][GO:0003674:molecular_function][GO:0003824:catalytic activity][GO:0005575:cellular_component][GO:0005622:intracellular][GO:0005623:cell][GO:0005737:cytoplasm][GO:0005783:endoplasmic reticulum][GO:0005789:endoplasmic reticulum membrane][GO:0006082:organic acid metabolic process][GO:0006629:lipid metabolic process][GO:0006631:fatty acid metab…	[ko00062:Fatty acid elongation][ko00140:Steroid hormone biosynthesis][ko01040:Biosynthesis of unsaturated fatty acids]	-
DJ50067580.1	DJ5_5	3232419	3234948	2000	+	DJ50067580.1	3.51073	2.0121	3.92731	17.3455	6.85009	4.79015	79.5719	50.5611	90.3921	442.479	172.724	115.853	158.597	-1.72878	0.000805848	0.0166791	DOWN	Velvet factor	-	-	-
DJ50005410.1	DJ5_0	1825080	1827761	2232	-	DJ50005410.1	1.15479	1.01416	0.799794	2.10401	3.08581	1.72424	29.21	28.4406	20.5437	59.8989	86.8342	46.5393	45.2444	-1.3066	0.000812731	0.0167922	DOWN	Beta-lactamase transpeptidase-like protein	-	-	-
DJ50004580.1	DJ5_0	1529765	1531716	1780	-	DJ50004580.1	3.64505	5.60487	3.20924	6.51061	16.5711	9.20032	73.5285	125.349	65.7397	147.815	371.877	198.04	163.725	-1.44036	0.000818066	0.016873	DOWN	NAD-P-binding protein	-	-	-
DJ50087370.1	DJ5_8	112321	112593	168	-	DJ50087370.1	3.17426	2.9942	2.65646	5.41031	32.5304	11.6975	6.04344	6.32014	5.13592	11.5933	68.901	23.7647	20.2931	-2.57617	0.000854875	0.0174238	DOWN	Enoyl-(Acyl carrier protein) reductase	-	-	-
DJ50025640.1	DJ5_2	594851	595263	252	-	DJ50025640.1	35.6223	17.6325	68.3595	125.639	97.4425	91.9557	101.731	55.8279	198.246	403.835	309.583	280.226	224.908	-1.48135	0.000855076	0.0174238	DOWN	hypothetical protein	-	-	-
DJ50065430.1	DJ5_5	2513030	2514178	1031	+	DJ50065430.1	11.4655	6.8306	10.2156	26.0073	15.7571	14.9311	133.963	88.4819	121.208	342.003	204.815	186.157	179.438	-1.09238	0.000867087	0.0175968	DOWN	hypothetical protein	-	-	-
DJ50088780.1	DJ5_8	665413	668468	2569	+	DJ50088780.1	3.56347	12.14	1.9804	1.50368	0.932526	1.40243	103.746	391.848	58.5494	49.2717	30.2032	43.5687	112.865	2.17103	0.00086784	0.0175968	UP	Acyl-CoA dehydrogenase NM domain-like protein	-	-	-
DJ50131070.1	DJ5_17	339742	341436	1550	+	DJ50131070.1	2.63771	1.18995	1.32446	5.17994	5.84425	2.74704	46.333	23.1738	23.6252	102.408	114.206	51.4903	60.206	-1.5245	0.000870788	0.0176227	DOWN	kinase-like protein	-	-	Kinase-like protein OS=Calocera viscosa (strain TUFC12733) OX=1330018 GN=CALVIDRAFT_585587 PE=4 SV=1
DJ50050800.1	DJ5_4	1481997	1482960	864	+	DJ50050800.1	153.276	49.7785	171.696	56.896	33.6197	24.7354	1500.79	540.372	1707.18	627.006	366.214	258.442	833.333	1.58241	0.000939623	0.0189187	UP	hypothetical protein	-	-	-
DJ50071050.1	DJ5_6	948012	950296	1713	-	DJ50071050.1	11.4147	4.209	11.0985	22.1087	16.957	18.3555	221.593	90.5886	218.79	483.056	366.214	380.236	293.413	-1.21087	0.000943884	0.0189722	DOWN	Subtilisin-like protein	-	[ko04142:Lysosome]	Aorsin OS=Grifola frondosa OX=5627 GN=aorO_3 PE=4 SV=1
DJ50113980.1	DJ5_11	775833	778366	2086	+	DJ50113980.1	2.55645	14.2676	3.80818	17.7923	87.1384	80.352	60.4344	373.941	91.4193	473.395	2291.67	2026.93	886.299	-3.18822	0.00097262	0.0194508	DOWN	Expressed protein	-	-	-
DJ50069000.1	DJ5_6	315175	316277	858	+	DJ50069000.1	9.323	17.002	16.2285	30.5449	33.593	22.3317	90.6516	183.284	160.241	334.275	363.382	231.706	227.257	-1.09874	0.00100261	0.0199551	DOWN	hypothetical protein	-	-	-
DJ50044240.1	DJ5_3	2920219	2923584	2644	+	DJ50044240.1	9.21064	2.5684	5.70516	13.3212	14.0158	13.0071	275.984	85.3218	173.594	449.242	467.206	415.883	311.205	-1.31607	0.00100289	0.0199551	DOWN	monooxygenase activity	-	-	Copper-fist domain-containing protein OS=Fomitopsis rosea OX=34475 GN=EVJ58_g8706 PE=4 SV=1
DJ50005830.1	DJ5_0	1929560	1930711	1039	+	DJ50005830.1	98.6312	63.5842	93.8101	228.108	103.326	170.543	1161.35	830.045	1121.68	3022.96	1353.48	2142.79	1605.38	-1.06629	0.0010545	0.0207724	DOWN	hypothetical protein	-	-	-
DJ50009580.1	DJ5_0	3105817	3108305	2266	-	DJ50009580.1	14.1595	75.254	30.2907	131.099	111.636	159.971	363.614	2142.53	789.904	3789.09	3189.27	4383.61	2443	-1.78548	0.00107916	0.0211526	DOWN	hypothetical protein	-	-	-
DJ50062650.1	DJ5_5	1644208	1644714	396	+	DJ50062650.1	26.7087	71.3466	29.7523	111.704	112.297	97.5977	119.862	354.981	135.588	564.209	560.647	467.373	367.11	-1.38367	0.00114832	0.022214	DOWN	hypothetical protein	-	-	-
DJ50067230.1	DJ5_5	3119815	3122569	1920	+	DJ50067230.1	3.93476	5.06518	3.34714	1.97251	1.67665	2.13237	85.6154	122.189	73.9572	48.3056	40.5855	49.5099	70.0271	1.02549	0.00116672	0.022387	UP	NUDIX domain	-	-	Uncharacterized protein OS=Verticillium longisporum OX=100787 GN=BN1723_006476 PE=4 SV=1
DJ50105020.1	DJ5_10	212382	214573	918	+	DJ50105020.1	2.71091	8.40202	5.34764	19.3074	23.5684	8.65211	28.2027	96.9088	56.4951	226.07	272.773	96.0492	129.416	-1.71307	0.00121579	0.0232532	DOWN	Methyltransferase domain	-	-	-
DJ50127970.1	DJ5_15	785180	786223	888	+	DJ50127970.1	44.9401	14.5394	33.1698	71.7354	66.2651	58.8302	452.251	162.217	338.97	812.5	741.866	631.746	523.258	-1.19686	0.00123389	0.0235613	DOWN	S-adenosyl-L-methionine-dependent methyltransferase	-	-	-
DJ50002840.1	DJ5_0	981650	985860	3351	+	DJ50002840.1	732.746	93.2992	638.761	141.317	41.1219	93.4634	11625.6	1641.13	10291.3	2523.48	725.82	1582.34	4731.61	2.28565	0.000477322	0.0109492	UP	Dehydrogenase	-	[ko00250:Alanine, aspartate and glutamate metabolism][ko00310:Lysine degradation][ko00350:Tyrosine metabolism][ko00650:Butanoate metabolism][ko00760:Nicotinate and nicotinamide metabolism]	Zn(2)-C6 fungal-type domain-containing protein OS=Pseudogymnoascus sp. VKM F-4518 (FW-2643) OX=1420913 GN=V500_03736 PE=3 SV=1
DJ50123620.1	DJ5_13	1078993	1080636	1533	-	DJ50123620.1	248.433	777.725	357.785	112.011	224.056	98.7615	4316.02	14979.8	6312.04	2190.17	4330.38	1830.88	5659.88	1.61646	0.00130842	0.0247315	UP	Protein of unknown function (DUF1275)	-	-	-
DJ50106190.1	DJ5_10	686430	689422	2454	+	DJ50106190.1	214.773	58.8297	274.063	70.312	43.6556	60.0941	5972.93	1813.88	7739.83	2200.8	1350.65	1783.35	3476.91	1.54126	0.0013219	0.0249203	UP	Family S53	-	[ko04142:Lysosome]	Peptidase-like protein OS=Purpureocillium lilacinum OX=33203 GN=VFPFJ_04489 PE=4 SV=1
DJ50088960.1	DJ5_8	731627	732416	524	-	DJ50088960.1	194.381	212.794	100.329	351.98	424.184	271.589	1154.3	1400.96	605.011	2352.48	2802.29	1720.96	1672.67	-1.12153	0.00137926	0.025594	DOWN	hypothetical protein	-	-	-
DJ50013590.1	DJ5_1	446055	449523	3069	-	DJ50013590.1	0.897771	1.47515	0.668919	1.65359	3.5127	2.72142	31.2244	56.8812	23.6252	64.7295	135.914	101	68.8958	-1.43451	0.00141045	0.0260504	DOWN		-	-	-
DJ50025630.1	DJ5_2	592052	593769	1242	-	DJ50025630.1	31.3439	29.2959	32.7707	62.9374	82.2785	35.799	441.171	457.157	468.396	997.027	1288.35	537.677	698.297	-1.04667	0.00146076	0.0268123	DOWN	Protein of unknown function (DUF2034)	[GO:0003674:molecular_function][GO:0003824:catalytic activity][GO:0004518:nuclease activity][GO:0004519:endonuclease activity][GO:0006139:nucleobase-containing compound metabolic process][GO:0006725:cellular aromatic compound metabolic process][GO:0006807:nitrogen compound metabolic process][GO:0008150:biological_process][GO:0008152:metabolic process][GO:0009987:cellular process][GO:0016787:hydro…	-	-
DJ50093550.1	DJ5_8	2084213	2085514	1095	+	DJ50093550.1	2.92206	5.35948	3.99415	1.17594	1.57249	1.86947	36.2606	73.7349	50.332	16.4239	21.7085	24.7549	37.2025	1.34948	0.00149197	0.0273005	UP		-	-	-
DJ50068480.1	DJ5_6	137295	138361	756	+	DJ50068480.1	3.76209	0	2.83356	0.100191	0	0	32.2317	0	24.6524	0.966111	0	0	9.6417	5.77569	0.00152486	0.0277735	UP	Peptidase A4 family	-	-	Fungal specific transcription factor domain family protein OS=Aspergillus niger OX=5061 GN=ATCC64974_26870 PE=4 SV=1
DJ50007880.1	DJ5_0	2530996	2533337	1697	+	DJ50007880.1	1.8331	0.839857	0.841551	4.32953	2.2499	2.60558	35.2534	17.9071	16.4349	93.7128	48.1363	53.4707	44.1525	-1.48675	0.00158005	0.0285155	DOWN	General substrate transporter	-	-	Uncharacterized protein OS=Saitozyma podzolica OX=1890683 GN=EHS25_000035 PE=3 SV=1
DJ50126980.1	DJ5_15	369564	370656	792	+	DJ50126980.1	1.34666	0.952699	0.901586	2.67783	2.45767	3.41179	12.0869	9.48021	8.21747	27.0511	24.5401	32.6765	19.0087	-1.49815	0.00160529	0.028883	DOWN	hypothetical protein	-	-	-
DJ50119960.1	DJ5_12	1096180	1098896	2538	+	DJ50119960.1	4.02723	2.4114	3.48166	1.73096	1.03241	1.74219	115.833	76.895	101.691	56.0345	33.0347	53.4707	72.8264	1.04829	0.00161747	0.029058	UP		-	-	-
DJ50092490.1	DJ5_8	1766594	1767165	399	+	DJ50092490.1	26.5079	40.553	18.7909	12.3393	11.6331	12.5184	119.862	203.298	86.2834	62.7972	58.5187	60.4021	98.5268	1.17145	0.00164046	0.0293819	UP	Endoribonuclease L-PSP	[GO:0005575:cellular_component][GO:0005622:intracellular][GO:0005623:cell][GO:0005634:nucleus][GO:0005737:cytoplasm][GO:0005739:mitochondrion][GO:0006082:organic acid metabolic process][GO:0006520:cellular amino acid metabolic process][GO:0006549:isoleucine metabolic process][GO:0006807:nitrogen compound metabolic process][GO:0008150:biological_process][GO:0008152:metabolic process][GO:0008652:ce…	-	-
DJ50024890.1	DJ5_2	270675	271396	668	+	DJ50024890.1	3.32632	4.39268	2.67237	1.47407	0.560362	0.735475	25.181	36.8675	20.5437	12.5594	4.71925	5.94119	17.6353	1.83043	0.001708	0.0302344	UP	Histone deacetylase (HDAC) interacting	[GO:0000118:histone deacetylase complex][GO:0000122:negative regulation of transcription by RNA polymerase II][GO:0000228:nuclear chromosome][GO:0000726:non-recombinational repair][GO:0000775:chromosome, centromeric region][GO:0000785:chromatin][GO:0000790:nuclear chromatin][GO:0000792:heterochromatin][GO:0003674:molecular_function][GO:0003712:transcription coregulator activity][GO:0003714:transc…	-	Transcription factor (Sin3), putative OS=Penicillium digitatum (strain PHI26 / CECT 20796) OX=1170229 GN=PDIG_89360 PE=4 SV=1
DJ50084820.1	DJ5_7	2373871	2376059	2189	-	DJ50084820.1	11.856	6.58751	14.7199	31.3843	19.118	17.3192	294.114	181.177	370.813	876.263	527.612	458.462	451.407	-1.13805	0.00172134	0.0304127	DOWN	Belongs to the glycosyl hydrolase 28 family	-	-	-
DJ50047120.1	DJ5_4	277459	278362	732	+	DJ50047120.1	21.127	39.7426	24.2652	52.2553	78.6485	47.0938	175.26	365.515	204.409	487.886	725.82	416.873	395.961	-1.13021	0.00172371	0.0304127	DOWN	Isochorismatase family	-	-	-
DJ50117780.1	DJ5_12	329935	331692	1593	+	DJ50117780.1	5.35619	12.7361	6.33148	2.09212	3.90066	2.77569	96.695	254.912	116.072	42.5089	78.3395	53.4707	107	1.42275	0.00173584	0.0305812	UP	PLP-dependent transferase	[GO:0000096:sulfur amino acid metabolic process][GO:0000097:sulfur amino acid biosynthetic process][GO:0003674:molecular_function][GO:0003824:catalytic activity][GO:0003962:cystathionine gamma-synthase activity][GO:0005575:cellular_component][GO:0005622:intracellular][GO:0005623:cell][GO:0005634:nucleus][GO:0005737:cytoplasm][GO:0006082:organic acid metabolic process][GO:0006520:cellular amino ac…	[ko00270:Cysteine and methionine metabolism][ko00450:Selenocompound metabolism][ko00920:Sulfur metabolism]	Transcription factor 25 (Basic helix-loop-helix) OS=Lentinula edodes OX=5353 GN=LENED_011573 PE=4 SV=1
DJ50131910.1	DJ5_18	57562	59403	1429	-	DJ50131910.1	5.53552	2.58142	6.24612	12.8803	5.86761	19.4823	89.6443	46.3477	102.718	234.765	105.711	336.667	152.642	-1.50341	0.00174778	0.0306871	DOWN	hypothetical protein	-	-	-
DJ50001790.1	DJ5_0	663454	666482	2982	-	DJ50001790.1	10.3722	5.56668	11.7932	9.83001	32.1601	27.0746	350.519	208.565	404.71	373.885	1209.07	976.335	587.181	-1.40886	0.00174963	0.0306871	DOWN	GDP-mannose 4,6 dehydratase	-	-	-
DJ50043750.1	DJ5_3	2762809	2764384	1100	-	DJ50043750.1	27.795	17.8345	28.7245	72.4392	79.8327	25.4581	346.49	246.485	363.623	1016.35	1107.14	338.648	569.789	-1.36393	0.0017556	0.0307463	DOWN	L domain-like protein	[GO:0000164:protein phosphatase type 1 complex][GO:0003674:molecular_function][GO:0004857:enzyme inhibitor activity][GO:0004864:protein phosphatase inhibitor activity][GO:0004865:protein serine/threonine phosphatase inhibitor activity][GO:0005575:cellular_component][GO:0005622:intracellular][GO:0005623:cell][GO:0005634:nucleus][GO:0005737:cytoplasm][GO:0007059:chromosome segregation][GO:0007088:r…	-	-
DJ50025470.1	DJ5_2	538574	541368	1970	-	DJ50025470.1	1.08279	1.1916	0.951471	2.19159	2.12812	1.99511	24.1738	29.494	21.5708	55.0683	52.8556	47.5295	38.4487	-1.04836	0.00176931	0.0309407	DOWN	cytochrome P450	-	-	Fungal_trans domain-containing protein OS=Aspergillus ochraceoroseus OX=138278 GN=AOCH_001611 PE=4 SV=1
DJ50133670.1	DJ5_19	162672	164684	1949	-	DJ50133670.1	2.55374	0.903329	1.60287	0.621811	0.499352	0.336102	56.4054	22.1205	35.9514	15.4578	12.27	7.92158	25.0211	1.68305	0.00177785	0.0310442	UP	hypothetical protein	-	-	-
DJ50122570.1	DJ5_13	587499	588834	1184	-	DJ50122570.1	64.9329	122.924	80.9645	157.694	215.425	148.067	871.262	1828.63	1103.19	2381.46	3215.7	2120.01	1920.04	-1.02101	0.00180269	0.0313393	DOWN	hypothetical protein	-	-	-
DJ50110200.1	DJ5_10	1924406	1925455	870	+	DJ50110200.1	102.467	35.1732	121.574	42.1383	24.1803	24.8472	1010.26	384.475	1217.21	467.598	265.222	261.412	601.03	1.39354	0.00185826	0.0322108	UP	KR domain	-	[ko00040:Pentose and glucuronate interconversions]	2-deoxy-D-gluconate 3-dehydrogenase OS=Purpureocillium lilacinum OX=33203 GN=VFPBJ_06497 PE=4 SV=1
DJ50010360.1	DJ5_0	3485170	3487702	2319	+	DJ50010360.1	5.40404	9.03811	5.69644	10.0927	12.203	16.4896	142.021	263.339	152.023	298.528	356.775	462.422	279.185	-1.00423	0.0018916	0.032693	DOWN	MYND finger	-	-	-
DJ50107340.1	DJ5_10	1022332	1023279	773	-	DJ50107340.1	4.02429	2.2776	3.81045	1.07786	0.677944	1.483	35.2534	22.1205	33.897	10.6272	6.60695	13.8628	20.3946	1.55801	0.00194195	0.0333198	UP		-	-	-
DJ50102530.1	DJ5_9	1962963	1963771	765	-	DJ50102530.1	3.60164	1.53428	2.21684	0.693086	0.685034	0.428146	31.2244	14.747	19.5165	6.76278	6.60695	3.96079	13.8031	1.917	0.00194765	0.0333224	UP	hypothetical protein	-	-	-
DJ50083040.1	DJ5_7	1791786	1792953	1015	-	DJ50083040.1	1.22592	1.32158	2.46226	3.2835	3.6879	4.35633	14.1014	16.8537	28.7611	42.5089	47.1925	53.4707	33.8147	-1.26159	0.00197649	0.0335767	DOWN	hypothetical protein	-	-	-
DJ50113630.1	DJ5_11	675189	676598	1226	-	DJ50113630.1	10.1493	30.9775	11.9398	5.86926	5.80107	6.87923	141.014	477.17	168.458	91.7806	89.6657	101.99	178.346	1.47242	0.00197677	0.0335767	UP	hypothetical protein	-	-	-
DJ50098880.1	DJ5_9	802408	804094	1574	-	DJ50098880.1	12.5357	29.7746	17.4091	45.1386	49.8462	34.4387	223.607	588.826	315.345	906.212	989.154	655.511	613.109	-1.17784	0.00198441	0.0336101	DOWN	hypothetical protein	-	-	-
DJ50129380.1	DJ5_16	382329	383493	989	+	DJ50129380.1	45.7427	11.3592	39.0781	92.7467	94.6213	55.2233	512.685	141.15	444.77	1169.96	1179.81	660.462	684.807	-1.45404	0.0019874	0.0336126	DOWN	NAD-P-binding protein	-	-	Zn(2)-C6 fungal-type domain-containing protein OS=Fusarium coffeatum OX=231269 GN=FIESC28_04525 PE=4 SV=1
DJ50068020.1	DJ5_5	3390942	3391387	342	+	DJ50068020.1	21.5701	91.9271	41.4967	94.7912	220.872	169.033	83.6009	395.009	163.322	413.496	952.344	699.08	451.142	-1.68598	0.00200462	0.0337592	DOWN		-	-	-
DJ50082580.1	DJ5_7	1659970	1662275	2104	+	DJ50082580.1	36.9204	15.6199	28.211	15.5161	9.99852	8.01705	880.328	412.916	683.077	416.394	265.222	203.981	476.986	1.15813	0.00204778	0.0343395	UP	STE3-like pheromone receptor	[GO:0000003:reproduction][GO:0000746:conjugation][GO:0000747:conjugation with cellular fusion][GO:0000749:response to pheromone triggering conjugation with cellular fusion][GO:0000750:pheromone-dependent signal transduction involved in conjugation with cellular fusion][GO:0000755:cytogamy][GO:0001653:peptide receptor activity][GO:0003674:molecular_function][GO:0004888:transmembrane signaling rece…	-	Pheromone B alpha 3 receptor [Schizophyllum commune H4-8] OS=Rhizoctonia solani OX=456999 GN=RSOLAG22IIIB_06631 PE=4 SV=1
DJ50123300.1	DJ5_13	929121	932542	2861	+	DJ50123300.1	4.19388	11.3698	5.83399	29.1223	11.0426	18.2025	135.977	408.702	192.083	1062.72	398.305	629.766	471.259	-1.50504	0.00207364	0.0345772	DOWN	hypothetical protein	-	-	-
DJ50067280.1	DJ5_5	3133157	3134794	1287	-	DJ50067280.1	12.2926	11.3998	11.0271	14.8311	35.3672	19.4686	179.289	184.337	163.322	243.46	573.861	303.001	274.545	-1.08844	0.00208918	0.0346983	DOWN	Alcohol dehydrogenase GroES-like domain	-	-	BZIP domain-containing protein OS=Fusarium sp. AF-6 OX=1325737 GN=CEP53_003401 PE=4 SV=1
DJ50086600.1	DJ5_7	2953466	2956005	1853	-	DJ50086600.1	34.0072	14.7949	31.4061	11.7316	14.3022	7.468	714.133	344.447	669.723	277.274	334.123	167.343	417.841	1.15	0.00213851	0.0352126	UP	zinc finger	-	-	-
DJ50103990.1	DJ5_9	2550010	2550843	834	-	DJ50103990.1	2.23797	1.90997	1.60534	5.35842	3.94968	3.43633	21.152	20.0138	15.4077	57.0006	41.5294	34.6569	31.6267	-1.2355	0.00221473	0.0363436	DOWN	hypothetical protein	-	-	-
DJ50009660.1	DJ5_0	3130951	3136729	5011	+	DJ50009660.1	4.34552	5.05267	4.15025	5.16954	18.9888	9.21611	246.774	318.114	239.334	330.41	1199.63	558.472	482.123	-1.37699	0.00221911	0.0363436	DOWN	repeat-like protein	-	-	Zn(2)-C6 fungal-type domain-containing protein OS=Mycena chlorophos OX=658473 GN=MCHLO_14626 PE=4 SV=1
DJ50067590.1	DJ5_5	3236623	3238681	1847	-	DJ50067590.1	42.9238	15.2968	30.8799	14.5583	13.0111	11.1719	898.458	354.981	656.37	342.97	302.976	249.53	467.547	1.09279	0.00221948	0.0363436	UP	hypothetical protein	-	-	-
DJ50034300.1	DJ5_2	3460270	3465600	4413	+	DJ50034300.1	10.5938	24.3172	5.88574	27.7541	54.0659	36.8686	529.808	1348.3	298.91	1562.2	3008.05	1967.52	1452.46	-1.58655	0.00231401	0.0377349	DOWN	Expressed protein	-	-	-
DJ50112590.1	DJ5_11	371299	371759	406	-	DJ50112590.1	10.0701	14.4547	8.79379	2.985	1.47516	5.84877	46.333	73.7349	41.0873	15.4578	7.5508	28.7157	35.4799	1.64245	0.00235405	0.0381734	UP		-	-	-
DJ50036380.1	DJ5_3	121049	121944	725	-	DJ50036380.1	0.122592	0.693828	1.10802	2.71635	2.06522	2.93649	1.00724	6.32014	9.24465	25.1189	18.877	25.7451	14.3855	-2.07704	0.00236877	0.0383051	DOWN		-	-	-
DJ50008700.1	DJ5_0	2794004	2795524	968	-	DJ50008700.1	3.39725	3.29114	2.3974	1.01723	1.16009	1.35344	37.2679	40.0275	26.7068	12.5594	14.1577	15.8432	24.4271	1.28936	0.00237162	0.0383051	UP	hypothetical protein	-	-	-
DJ50083270.1	DJ5_7	1857800	1859262	963	-	DJ50083270.1	31.7492	10.447	29.3816	41.0577	50.2983	58.4999	346.49	126.403	325.617	504.31	610.671	681.256	432.458	-1.16924	0.0024328	0.0391863	DOWN	Aldo keto reductase	[GO:0003674:molecular_function][GO:0003824:catalytic activity][GO:0004033:aldo-keto reductase (NADP) activity][GO:0005575:cellular_component][GO:0005622:intracellular][GO:0005623:cell][GO:0005634:nucleus][GO:0006081:cellular aldehyde metabolic process][GO:0006725:cellular aromatic compound metabolic process][GO:0006766:vitamin metabolic process][GO:0006767:water-soluble vitamin metabolic process]…	[ko00750:Vitamin B6 metabolism]	Aldo_ket_red domain-containing protein OS=Alternaria arborescens OX=156630 GN=AA0113_g10463 PE=4 SV=1
DJ50065950.1	DJ5_5	2693401	2694937	1353	+	DJ50065950.1	7.55441	2.72642	6.531	9.68498	12.4497	11.4987	115.833	46.3477	101.691	167.137	212.366	188.138	138.585	-1.10419	0.00246342	0.0396256	DOWN	The amino acid sequence converted into a structural homology model presents the general folding and conserved residues forming the active site of a typical dye-decolorizing-type	-	-	-
DJ50000380.1	DJ5_0	149551	149901	291	+	DJ50000380.1	0	0	0	2.34261	1.28633	1.12554	0	0	0	8.695	4.71925	3.96079	2.89584	-4.93558	0.00251775	0.0403898	DOWN		-	-	-
DJ50120740.1	DJ5_12	1316759	1318003	1135	+	DJ50120740.1	32.1845	4.7274	23.9067	7.80801	1.18728	2.59716	413.976	67.4148	312.264	113.035	16.9893	35.6471	159.888	2.26047	0.0026148	0.0416617	UP	Expressed protein	-	-	-
DJ50118040.1	DJ5_12	402743	403075	225	+	DJ50118040.1	14.2207	9.68789	21.025	30.6344	26.9512	28.0221	36.2606	27.3873	54.4407	87.9161	76.4518	76.2452	59.7836	-1.02601	0.00261919	0.0416617	DOWN	Mature-T-Cell Proliferation I type	-	-	-
DJ50068740.1	DJ5_6	225693	228196	2076	+	DJ50068740.1	13.1863	5.04802	12.4685	3.86749	2.88495	5.64029	310.23	131.67	297.883	102.408	75.508	141.598	176.549	1.21205	0.00284423	0.0445408	UP	Family S53	-	[ko04142:Lysosome]	Peptidase-like protein OS=Purpureocillium lilacinum OX=33203 GN=VFPBJ_02316 PE=4 SV=1
DJ50025580.1	DJ5_2	577506	580719	2557	+	DJ50025580.1	3.47592	1.18035	3.35106	1.00716	1.02474	0.928667	100.724	37.9208	98.6096	32.8478	33.0347	28.7157	55.3088	1.32709	0.00286415	0.0447344	UP	MAP kinase kinase kinase activity	-	-	Kinase-like protein OS=Exidia glandulosa HHB12029 OX=1314781 GN=EXIGLDRAFT_733903 PE=4 SV=1
DJ50048670.1	DJ5_4	907270	909959	2024	-	DJ50048670.1	15.0621	4.59781	11.9509	5.12697	3.62486	3.15556	345.483	116.923	278.367	132.357	92.4973	77.2354	173.81	1.29424	0.00287151	0.0447903	UP	Glycosyl hydrolase family 71	-	-	Alpha-1,3-glucanase/mutanase, putative OS=Byssochlamys spectabilis (strain No. 5 / NBRC 109023) OX=1356009 GN=PVAR5_1098 PE=3 SV=1
DJ50059580.1	DJ5_5	758485	759065	460	-	DJ50059580.1	185.294	288.875	90.2272	418.57	476.203	386.807	965.943	1669.57	477.64	2455.85	2761.7	2151.7	1747.07	-1.24321	0.00294816	0.0457449	DOWN	hypothetical protein	-	-	-
DJ50086980.1	DJ5_7	3108218	3109526	945	-	DJ50086980.1	15.9889	5.7666	20.5905	5.53054	3.96108	5.97875	171.231	68.4682	223.926	66.6617	47.1925	68.3236	107.634	1.34838	0.00301142	0.0464221	UP	carbohydrate esterase family 16 protein	-	-	Zn(2)-C6 fungal-type domain-containing protein OS=Pseudogymnoascus sp. VKM F-4246 OX=1420902 GN=V492_02393 PE=4 SV=1
DJ50033520.1	DJ5_2	3214147	3214772	528	+	DJ50033520.1	3.53497	3.8108	4.90237	1.00419	1.2761	1.86097	21.152	25.2805	29.7883	6.76278	8.49465	11.8824	17.2268	1.49154	0.00310344	0.0475927	UP	Hypothetical protein FLILHELTA	-	-	-
DJ50045780.1	DJ5_3	3461833	3465496	3098	-	DJ50045780.1	51.0955	11.393	63.5574	67.8717	174.595	123.564	1793.89	443.463	2265.97	2681.92	6819.31	4629.17	3105.62	-1.64971	0.00311206	0.0476017	DOWN	Belongs to the TRAFAC class dynamin-like GTPase superfamily. Dynamin Fzo YdjA family	-	-	Uncharacterized protein OS=Gibberella intermedia OX=948311 GN=BFJ72_g2670 PE=3 SV=1
DJ50111920.1	DJ5_11	92019	93029	738	+	DJ50111920.1	1.68606	7.04326	3.02361	23.2981	11.2601	7.10095	14.1014	65.3081	25.6796	219.307	104.767	63.3727	82.0894	-1.88405	0.00312025	0.0476142	DOWN	hypothetical protein	-	-	-
DJ50045740.1	DJ5_3	3453162	3455491	1944	+	DJ50045740.1	0.822956	0.603768	1.01011	3.11705	2.77276	0.968778	18.1303	14.747	22.598	77.2889	67.9572	22.7745	37.2493	-1.59902	0.00312092	0.0476142	DOWN	hypothetical protein	-	-	-
DJ50054460.1	DJ5_4	2535838	2538506	2250	+	DJ50054460.1	1.02705	0.931528	1.66613	1.48122	4.6915	3.12974	26.1882	26.3339	43.1417	42.5089	133.083	85.157	59.4021	-1.44695	0.00318799	0.0485124	DOWN	This protein promotes the GTP-dependent binding of aminoacyl-tRNA to the A-site of ribosomes during protein biosynthesis	[GO:0000166:nucleotide binding][GO:0000322:storage vacuole][GO:0000323:lytic vacuole][GO:0000324:fungal-type vacuole][GO:0000329:fungal-type vacuole membrane][GO:0001882:nucleoside binding][GO:0001883:purine nucleoside binding][GO:0002181:cytoplasmic translation][GO:0002182:cytoplasmic translational elongation][GO:0003674:molecular_function][GO:0003676:nucleic acid binding][GO:0003723:RNA binding…	[ko03013:RNA transport]	Unplaced genomic scaffold supercont1.19, whole genome shotgun sequence OS=Cladophialophora bantiana CBS 173.52 OX=1442370 GN=Z519_10651 PE=3 SV=1
DJ50049290.1	DJ5_4	1076657	1079124	2299	+	DJ50049290.1	8.15725	28.2254	9.08488	22.0743	76.8508	49.0442	212.528	815.298	240.361	647.295	2227.49	1363.5	917.745	-1.74088	0.00319744	0.0485672	DOWN	UbiA prenyltransferase family	-	-	Fungal_trans domain-containing protein OS=Gibberella intermedia OX=948311 GN=FPRO05_00493 PE=4 SV=1
DJ50022460.1	DJ5_1	3569788	3571780	1614	+	DJ50022460.1	0.826016	2.38942	0.663621	0.281578	0.0927688	0.35513	15.1086	48.4544	12.3262	5.79667	1.8877	6.93138	15.0842	2.37912	0.0031998	0.0485672	UP	lysr family regulatory protein	-	-	-
DJ50104150.1	DJ5_9	2599053	2602325	3045	-	DJ50104150.1	1.16754	0.881051	1.20182	0.422875	0.565478	0.349582	40.2896	33.7074	42.1145	16.4239	21.7085	12.8726	27.8528	1.18474	0.00322629	0.048844	UP	hypothetical protein	-	-	-
DJ50068100.1	DJ5_5	3416674	3418333	1305	+	DJ50068100.1	29.0816	13.2341	24.0071	7.08108	7.51512	14.3687	430.091	216.991	360.541	117.866	123.644	226.755	245.982	1.10623	0.00326311	0.0492127	UP	Pkinase-domain-containing protein	[GO:0000003:reproduction][GO:0003006:developmental process involved in reproduction][GO:0003674:molecular_function][GO:0003824:catalytic activity][GO:0004672:protein kinase activity][GO:0004674:protein serine/threonine kinase activity][GO:0004712:protein serine/threonine/tyrosine kinase activity][GO:0004713:protein tyrosine kinase activity][GO:0005575:cellular_component][GO:0005622:intracellular]…	[ko04012:ErbB signaling pathway][ko04110:Cell cycle][ko04150:mTOR signaling pathway][ko04151:PI3K-Akt signaling pathway][ko04310:Wnt signaling pathway][ko04340:Hedgehog signaling pathway][ko04390:Hippo signaling pathway][ko04510:Focal adhesion][ko04550:Signaling pathways regulating pluripotency of stem cells]	Glycogen synthase kinase-3 homolog YGK3 OS=Saccharomyces cerevisiae (strain ATCC 204508 / S288c) OX=559292 GN=YGK3 PE=1 SV=1
DJ50045110.1	DJ5_3	3215761	3216590	625	-	DJ50045110.1	7.96358	4.96318	2.5706	1.3331	1.79675	1.70316	56.4054	38.9742	18.4893	10.6272	14.1577	12.8726	25.2544	1.59661	0.00331427	0.0499207	UP	hypothetical protein	-	-	-
