# Supplementary material for: Mechanism Underlying Light Intensity-Induced Melanin Synthesis of Auricularia heimuer Revealed by Transcriptome Analysis
Source: Cells. 2022 Dec 23;12(1):56. doi: 10.3390/cells12010056 (PMC9818193; doi:10.3390/cells12010056)
Supplement: Supplementary file 1 [file cells-12-00056-s001.zip › Table S6.xlsx]

## Sheet: Sheet1
Table S6. Clustering analysis of significant DEGs in the B4 VS B1 comparison.
gene id	chr	start	end	length	strand	name	B4.1_FPKM	B4.2_FPKM	B4.3_FPKM	B1.1_FPKM	B1.2_FPKM	B1.3_FPKM	B4.1_counts_norm	B4.2_counts_norm	B4.3_counts_norm	B1.1_counts_norm	B1.2_counts_norm	B1.3_counts_norm	baseMean	log2FC	pvalue	padj	trend	Description	GO	Pathway	TF
DJ50058470.1	DJ5_5	394821	395833	899	-	DJ50058470.1	37.0079	34.0646	33.2963	201.957	237.584	250.203	403.797	354.501	385.818	2391.41	2788.14	2822.1	1524.3	-2.80654	4.72933e-84	5.60662e-80	DOWN	hypothetical protein	-	-	-
DJ50126660.1	DJ5_15	164292	167443	2154	-	DJ50126660.1	2.88508	2.10626	2.85606	50.2149	102.53	87.8131	75.4245	52.5186	79.2939	1424.67	2882.93	2373.16	1148	-5.01532	8.40613e-61	4.98274e-57	DOWN	family 18	-	[ko00520:Amino sugar and nucleotide sugar metabolism]	Uncharacterized protein OS=Pseudogymnoascus sp. VKM F-4519 (FW-2642) OX=1420914 GN=V501_00309 PE=3 SV=1
DJ50055910.1	DJ5_4	3085616	3087312	1470	-	DJ50055910.1	120.897	105.038	141.29	12.3149	9.82913	13.9814	2156.96	1787.38	2677.06	238.443	188.612	257.863	1217.72	3.27313	3.078e-51	1.21632e-47	UP	glycoside hydrolase family 7	[GO:0000272:polysaccharide catabolic process][GO:0003674:molecular_function][GO:0003824:catalytic activity][GO:0004553:hydrolase activity, hydrolyzing O-glycosyl compounds][GO:0005575:cellular_component][GO:0005576:extracellular region][GO:0005975:carbohydrate metabolic process][GO:0005976:polysaccharide metabolic process][GO:0008150:biological_process][GO:0008152:metabolic process][GO:0009056:ca…	[ko00500:Starch and sucrose metabolism]	Exoglucanase 1 OS=Colletotrichum spinosum OX=1347390 GN=CBH-1-3 PE=4 SV=1
DJ50106350.1	DJ5_10	724238	727373	2683	-	DJ50106350.1	29.8004	34.2705	34.9074	5.7874	6.47355	6.71421	970.401	1064.38	1207.16	204.522	226.726	226.015	649.867	2.3015	9.6665e-47	2.86491e-43	UP	Family S53	-	[ko04142:Lysosome]	Peptidase-like protein OS=Purpureocillium lilacinum OX=33203 GN=VFPFJ_04489 PE=4 SV=1
DJ50101780.1	DJ5_9	1702952	1705271	1768	-	DJ50101780.1	5.74397	5.38884	5.97246	23.0489	34.7645	36.8658	123.255	110.289	136.101	536.746	802.335	817.763	421.082	-2.54767	1.90108e-28	3.75621e-25	DOWN	cytochrome P450	-	-	Copper-fist domain-containing protein OS=Fomitopsis rosea OX=34475 GN=EVJ58_g8706 PE=4 SV=1
DJ50069640.1	DJ5_6	509366	509796	315	+	DJ50069640.1	35.1263	22.8045	49.2622	284.703	407.357	376.921	134.292	83.1545	200.01	1181.24	1675.03	1489.64	793.896	-3.38628	1.30813e-27	2.21541e-24	DOWN		-	-	-
DJ50129120.1	DJ5_16	292132	293587	1193	-	DJ50129120.1	24.0762	29.853	30.4784	3.11104	2.07085	1.09818	348.608	412.271	468.662	48.8858	32.2498	16.4375	221.186	3.65264	2.58882e-27	3.68008e-24	UP	hypothetical protein	-	-	-
DJ50108470.1	DJ5_10	1402599	1405307	2298	+	DJ50108470.1	1.71492	1.61233	1.47839	23.7649	50.3657	17.0322	47.8302	42.8902	43.7892	719.319	1510.85	491.069	475.958	-4.33828	2.79382e-27	3.68008e-24	DOWN	Alpha beta-hydrolase	-	-	BZIP domain-containing protein OS=Pseudogymnoascus sp. VKM F-3808 OX=1391699 GN=O988_01293 PE=4 SV=1
DJ50010470.1	DJ5_0	3523726	3524399	548	+	DJ50010470.1	117.966	126.945	126.169	482.663	456.7	364.588	784.599	805.286	891.168	3483.86	3267	2506.71	1956.44	-1.90028	3.22881e-27	3.82776e-24	DOWN	CVNH domain	-	-	-
DJ50115000.1	DJ5_11	1149800	1150853	913	-	DJ50115000.1	31.543	72.8818	47.3683	2.73775	0.655986	1.52465	349.528	770.273	557.424	32.9231	7.81812	17.4648	289.239	4.85023	1.00942e-26	1.08788e-23	UP	Glycoside-hydrolase family GH114	-	-	-
DJ50058990.1	DJ5_5	550239	552056	1706	+	DJ50058990.1	16.8364	14.9368	17.9227	69.7061	92.9442	64.3159	348.608	294.98	394.102	1566.34	2069.85	1376.64	1008.42	-2.27407	4.72719e-26	4.67007e-23	DOWN	geranylgeranyl pyrophosphate synthetase	-	-	Histone transcription regulator 3 homolog [Aspergillus nidulans FGSC A4] OS=Rhizoctonia solani OX=456999 GN=RSOLAG22IIIB_07149 PE=4 SV=1
DJ50007430.1	DJ5_0	2383657	2386529	2233	+	DJ50007430.1	20.8283	28.1541	18.6971	8.24429	6.4509	6.90712	557.406	718.63	531.387	239.441	185.68	191.085	403.938	1.55355	3.22301e-14	5.87827e-12	UP	Ferroxidase	[GO:0000041:transition metal ion transport][GO:0000322:storage vacuole][GO:0000323:lytic vacuole][GO:0000324:fungal-type vacuole][GO:0000329:fungal-type vacuole membrane][GO:0003674:molecular_function][GO:0003824:catalytic activity][GO:0004322:ferroxidase activity][GO:0005575:cellular_component][GO:0005622:intracellular][GO:0005623:cell][GO:0005737:cytoplasm][GO:0005773:vacuole][GO:0005774:vacuol…	-	Iron multicopper oxidase fer1 OS=Ustilago maydis (strain 521 / FGSC 9021) OX=237631 GN=fer1 PE=2 SV=1
DJ50048890.1	DJ5_4	972518	974051	1429	+	DJ50048890.1	26.4111	17.4089	34.5048	2.12021	2.51469	1.71902	458.066	287.977	635.535	39.9068	46.9087	30.8202	249.869	3.55091	2.54167e-25	2.15225e-22	UP	Deoxyribonuclease NucA/NucB	-	-	-
DJ50009570.1	DJ5_0	3103185	3104164	878	-	DJ50009570.1	18.7307	11.4542	25.9355	184.53	140.349	219.442	199.599	116.416	293.506	2134.01	1608.58	2417.33	1128.24	-3.3412	1.56038e-24	1.23322e-21	DOWN		-	-	-
DJ50105390.1	DJ5_10	337840	341336	3393	-	DJ50105390.1	5.36065	6.10624	2.73322	38.0396	58.1617	32.3622	220.755	239.835	119.533	1700.03	2576.07	1377.66	1038.98	-3.28132	4.15082e-24	3.0755e-21	DOWN		-	-	-
DJ50088580.1	DJ5_8	575857	578766	2474	-	DJ50088580.1	3.36963	2.65905	3.56295	17.0838	38.8847	31.0784	101.179	76.152	113.615	556.699	1255.79	964.673	511.351	-3.25823	5.40201e-24	3.76711e-21	DOWN	hypothetical protein	-	-	-
DJ50113950.1	DJ5_11	764512	765091	472	+	DJ50113950.1	28.2592	22.9087	22.955	0.320951	0.317222	0.693922	161.887	125.169	139.652	1.99534	1.95453	4.10936	72.4612	5.73553	7.0582e-24	4.64861e-21	UP	hypothetical protein	-	-	-
DJ50098070.1	DJ5_9	587503	595650	6231	-	DJ50098070.1	8.22202	9.53833	8.59109	27.3997	40.3097	29.3837	621.792	687.994	689.975	2248.75	3278.73	2297.13	1637.39	-1.96844	1.75528e-23	1.0952e-20	DOWN	P-loop containing nucleoside triphosphate hydrolase protein	-	-	p-loop containing nucleoside triphosphate hydrolase protein OS=Exidia glandulosa HHB12029 OX=1314781 GN=EXIGLDRAFT_492302 PE=4 SV=1
DJ50000220.1	DJ5_0	96004	96639	636	+	DJ50000220.1	3.9323	3.80452	2.88742	29.8928	23.5423	20.0845	30.3538	28.0099	23.6698	250.415	195.453	160.265	114.694	-2.87779	6.80699e-23	4.03484e-20	DOWN	BTB/POZ domain	-	-	-
DJ50059580.1	DJ5_5	758485	759065	460	-	DJ50059580.1	114.503	136.436	78.4463	418.57	476.203	386.807	639.269	726.508	465.112	2536.07	2859.48	2232.41	1576.48	-2.05708	1.49407e-22	8.43439e-20	DOWN	hypothetical protein	-	-	-
DJ50126820.1	DJ5_15	247418	254218	6328	-	DJ50126820.1	7.10196	8.1016	7.12447	14.9621	16.764	16.6276	545.448	593.46	581.094	1247.09	1384.78	1320.13	945.334	-1.20034	9.66456e-22	4.98145e-19	DOWN	hypothetical protein	-	-	-
DJ50045300.1	DJ5_3	3290192	3291559	1315	+	DJ50045300.1	36.5964	61.1244	34.0048	7.60324	7.85649	5.79095	584.08	930.455	576.36	131.692	134.863	95.5427	408.832	2.52992	2.37823e-21	1.17474e-18	UP	Glycosyl hydrolase family 61	-	-	Zn(2)-C6 fungal-type domain-containing protein OS=Fomitopsis rosea OX=34475 GN=EVJ58_g308 PE=4 SV=1
DJ50121460.1	DJ5_13	222209	224159	1340	+	DJ50121460.1	2.77128	2.25716	2.46681	21.4798	25.2528	12.7102	45.0708	35.0124	42.6057	379.114	441.724	213.687	192.869	-3.07861	3.14755e-21	1.49257e-18	DOWN	hypothetical protein	-	-	-
DJ50038550.1	DJ5_3	933412	936051	1580	-	DJ50038550.1	181.359	201.911	157.954	62.2734	58.707	75.923	3477.81	3692.93	3216.73	1295.97	1210.83	1505.05	2399.89	1.37283	5.14751e-21	2.34707e-18	UP	MFS general substrate transporter	-	-	Fungal_trans domain-containing protein OS=Penicillium antarcticum OX=416450 GN=PENANT_c016G01861 PE=4 SV=1
DJ50057530.1	DJ5_4	3680698	3685275	4518	+	DJ50057530.1	3.25421	3.38075	4.75562	44.8297	29.8596	19.9542	178.443	176.813	276.937	2667.77	1761.03	1131.1	1032.02	-3.13913	6.71335e-21	2.94766e-18	DOWN	hypothetical protein	-	-	-
DJ50130580.1	DJ5_17	156267	157618	1209	+	DJ50130580.1	8.65053	7.56774	10.4807	31.2626	39.197	47.2062	126.934	105.913	163.322	497.837	618.609	716.056	371.445	-2.21548	7.10877e-21	3.0098e-18	DOWN	protein kinase activity	-	-	-
DJ50126670.1	DJ5_15	168236	173189	3901	+	DJ50126670.1	7.24641	4.86525	5.62548	27.6687	56.1915	34.7598	343.09	219.703	282.854	1421.68	2861.43	1701.28	1138.34	-2.8234	9.1934e-21	3.7582e-18	DOWN	Lysin motif	-	-	-
DJ50121170.1	DJ5_13	129569	132561	2560	+	DJ50121170.1	3.7005	4.785	3.80192	18.7586	30.5306	49.8014	114.976	141.8	125.45	632.522	1020.26	1599.57	605.764	-3.08848	1.00637e-20	3.97683e-18	DOWN	hypothetical protein	-	-	-
DJ50014800.1	DJ5_1	962634	965958	2951	+	DJ50014800.1	8.32081	12.6068	9.02332	2.00205	2.33396	2.38628	298.019	430.653	343.212	77.8182	89.9084	88.3513	221.327	2.06633	1.86003e-20	7.1131e-18	UP	Peroxidase, family 2	-	-	HEME_HALOPEROXIDASE domain-containing protein OS=Aureobasidium pullulans OX=5580 GN=D6D21_05447 PE=4 SV=1
DJ50102170.1	DJ5_9	1844354	1845784	1380	-	DJ50102170.1	22.4063	21.8626	31.9374	197.978	163.508	108.88	375.283	349.249	568.076	3598.59	2945.48	1885.17	1620.31	-2.70679	2.46197e-20	9.12082e-18	DOWN	hypothetical protein	-	-	-
DJ50005820.1	DJ5_0	1926327	1929406	2929	+	DJ50005820.1	4.16578	4.98248	4.42015	11.1199	11.4508	11.7694	148.09	168.935	166.872	428.998	437.815	432.51	297.203	-1.42602	2.99765e-20	1.07688e-17	DOWN	hypothetical protein	-	-	-
DJ50133570.1	DJ5_19	133195	137118	3182	-	DJ50133570.1	432.035	521.082	511.752	43.3723	36.8886	12.9959	2142.24	2428.99	1611.91	659.459	257.998	377.034	1246.27	2.2562	2.49025e-11	2.95219e-09	UP	Putative serine/threonine phosphatase
DJ50110660.1	DJ5_10	2053503	2054468	814	-	DJ50110660.1	5.30689	2.601	3.04563	20.0992	21.0614	22.8346	52.4292	24.5087	31.9542	215.497	223.794	233.206	130.231	-2.62395	5.59429e-19	1.89487e-16	DOWN	hypothetical protein	-	-	-
DJ50034090.1	DJ5_2	3395118	3398156	2070	-	DJ50034090.1	3.55133	2.7762	2.97195	18.8446	11.3201	14.2801	89.2217	66.5236	79.2939	513.8	305.884	370.87	237.599	-2.3417	9.32662e-19	3.07131e-16	DOWN	The model conserved GMC regions and catalytic active site residues	-	[ko00680:Methane metabolism]	Phenylacetate 2-hydroxylase OS=Talaromyces islandicus OX=28573 GN=pahA PE=3 SV=1
DJ50033950.1	DJ5_2	3334859	3337507	1911	+	DJ50033950.1	1.74495	2.25539	1.48949	14.9031	12.3403	7.92691	40.4717	49.8927	36.6882	375.124	307.839	190.058	166.679	-2.77508	2.15598e-18	6.90788e-16	DOWN	alcohol oxidase	-	-	Fungal specific transcription factor domain family protein OS=Aspergillus niger OX=5061 GN=ATCC64974_35660 PE=3 SV=1
DJ50097310.1	DJ5_9	334846	336617	1140	-	DJ50097310.1	55.8278	65.8795	49.8394	21.0001	11.6103	12.7586	926.25	1042.49	878.15	378.117	207.18	218.824	608.503	1.82413	2.79231e-12	3.84917e-10	UP	tyrosinase central domain protein	-
DJ50010350.1	DJ5_0	3482658	3484404	1242	-	DJ50010350.1	110.872	150.012	144.901	365.854	343.219	347.639	1671.3	2156.76	2319.64	5985.02	5564.55	5417.17	3852.41	-1.46496	3.01518e-18	9.16537e-16	DOWN	Belongs to the RNase T2 family	-	-	Rna, Ribonuclease I OS=Pyrenophora tritici-repentis OX=45151 GN=A1F99_07432 PE=3 SV=1
DJ50062650.1	DJ5_5	1644208	1644714	396	+	DJ50062650.1	38.4672	39.335	25.7374	111.704	112.297	97.5977	184.882	180.314	131.367	582.639	580.496	484.905	357.434	-1.72547	4.90752e-18	1.45447e-15	DOWN	hypothetical protein	-	-	-
DJ50010050.1	DJ5_0	3373632	3377613	3622	+	DJ50010050.1	5.06357	4.48846	5.45039	17.1063	19.1398	13.8355	222.594	188.192	254.451	816.093	904.948	628.733	502.502	-1.82364	8.8245e-18	2.55157e-15	DOWN	WD40 repeat-like protein	-	-	-
DJ50004350.1	DJ5_0	1457992	1459886	1359	-	DJ50004350.1	7.24959	8.45729	7.90504	59.9155	88.7465	31.7529	119.575	133.047	138.468	1072.49	1574.37	541.409	596.561	-3.02792	2.16542e-17	5.97e-15	DOWN	iron ion binding	-	-	Copper-fist domain-containing protein OS=Fomitopsis rosea OX=34475 GN=EVJ58_g8706 PE=4 SV=1
DJ50024090.1	DJ5_1	4185932	4187242	1254	-	DJ50024090.1	20.3063	15.6174	17.6464	55.8117	60.8348	46.9488	309.057	226.705	285.221	921.846	995.833	738.658	579.553	-1.69525	3.32657e-17	8.76366e-15	DOWN	MYND finger	-	-	-
DJ50010380.1	DJ5_0	3492597	3493712	759	-	DJ50010380.1	21.0683	40.049	21.2916	262.261	168.272	126.87	194.08	351.875	208.294	2621.87	1667.21	1208.15	1041.92	-2.86421	3.66982e-17	9.45777e-15	DOWN	hypothetical protein	-	-	-
DJ50034300.1	DJ5_2	3460270	3465600	4413	+	DJ50034300.1	9.58275	9.62963	9.34222	27.7541	54.0659	36.8686	513.255	491.924	531.387	1613.23	3114.54	2041.33	1384.28	-2.13953	6.52299e-17	1.64532e-14	DOWN	Expressed protein	-	-	-
DJ50014640.1	DJ5_1	887835	889028	1074	-	DJ50014640.1	44.3144	39.8492	40.182	16.0093	12.6865	14.7908	577.641	495.426	556.241	226.471	177.862	199.304	372.158	1.43226	6.76092e-17	1.66981e-14	UP	pyroglutamyl-peptidase activity	-	-	Proteophosphoglycan ppg4 OS=Mycena chlorophos OX=658473 GN=MCHLO_14153 PE=4 SV=1
DJ50059930.1	DJ5_5	854696	856074	1161	-	DJ50059930.1	5.0263	5.99188	5.69427	22.8995	59.6465	34.8408	70.8255	80.5286	85.2113	350.182	903.97	507.506	333.037	-2.89806	1.44216e-16	3.41937e-14	DOWN	Alcohol dehydrogenase GroES-like domain	-	-	Alcohol dehydrogenase patD OS=Penicillium expansum OX=27334 GN=patD PE=1 SV=1
DJ50037080.1	DJ5_3	372103	375980	3303	-	DJ50037080.1	4.63482	5.15088	4.80923	11.4889	14.2566	11.4284	185.802	196.945	204.744	499.832	614.7	473.604	362.604	-1.43612	6.7839e-16	1.5466e-13	DOWN	hypothetical protein	-	-	-
DJ50047120.1	DJ5_4	277459	278362	732	+	DJ50047120.1	16.0476	16.0114	15.5542	52.2553	78.6485	47.0938	142.571	135.673	146.753	503.823	751.517	432.51	352.141	-1.99074	1.74364e-15	3.90017e-13	DOWN	Isochorismatase family	-	-	-
DJ50122060.1	DJ5_13	407790	409693	1209	-	DJ50122060.1	55.8523	28.0194	48.834	192.587	184.901	274.636	819.552	392.139	760.985	3066.83	2918.11	4165.87	2020.58	-2.36402	2.04567e-15	4.49101e-13	DOWN	NAD-P-binding protein	-	-	HTH marR-type domain-containing protein OS=Didymella rabiei OX=5454 GN=ST47_g1249 PE=4 SV=1
DJ50084660.1	DJ5_7	2319823	2321006	1076	-	DJ50084660.1	0.563466	0.140548	0.938681	12.9526	15.2373	6.08794	7.35849	1.75062	13.0184	183.571	214.021	82.1873	83.6512	-4.49094	3.25204e-15	7.00961e-13	DOWN	hypothetical protein	-	-	-
DJ50056000.1	DJ5_4	3125889	3128993	2281	+	DJ50056000.1	14.619	10.4091	16.464	43.3015	66.692	53.8826	404.717	274.847	484.048	1300.96	1985.8	1542.04	998.736	-2.05502	4.26133e-15	9.02107e-13	DOWN	Expressed protein	-	-	-
DJ50084290.1	DJ5_7	2136117	2137479	1182	+	DJ50084290.1	19.3633	15.6092	16.0802	40.7559	50.733	41.5649	277.783	213.576	244.983	634.518	782.79	616.404	461.675	-1.46624	5.44015e-15	1.13146e-12	DOWN	hypothetical protein	-	-	-
DJ50015050.1	DJ5_1	1055353	1057664	1923	-	DJ50015050.1	4.9263	3.85349	3.91536	10.95	14.4045	12.7317	114.976	85.7804	97.0462	277.352	361.588	307.175	207.32	-1.66794	5.59519e-15	1.14364e-12	DOWN	P-loop containing nucleoside triphosphate hydrolase protein	-	-	Fungal specific transcription factor domain family protein OS=Aspergillus niger OX=5061 GN=ATCC64974_40190 PE=3 SV=1
DJ50115460.1	DJ5_11	1286575	1289034	1640	+	DJ50115460.1	3.37341	3.55021	4.36705	17.2272	17.9857	11.4336	67.1462	67.3989	92.3123	372.131	385.043	235.261	203.215	-2.1362	6.80869e-15	1.36809e-12	DOWN	hypothetical protein	-	-	-
DJ50022150.1	DJ5_1	3479606	3485333	5244	+	DJ50022150.1	8.90242	12.0113	14.8131	36.2111	57.9471	47.2653	566.604	729.134	1001.23	2501.16	3966.72	3109.76	1979.1	-2.06097	8.96439e-15	1.77121e-12	DOWN	hypothetical protein	-	-	Uncharacterized protein OS=Stagonospora sp. SRC1lsM3a OX=765868 GN=IQ06DRAFT_381819 PE=4 SV=1
DJ50084920.1	DJ5_7	2396326	2398320	1995	-	DJ50084920.1	3.15301	3.5249	3.77406	10.9345	22.5907	15.6378	76.3443	81.4039	97.0462	287.329	588.314	391.417	253.642	-2.31742	1.34137e-14	2.60688e-12	DOWN	hypothetical protein	-	-	-
DJ50055220.1	DJ5_19	479664	480362	588	-	DJ50055220.1	135.719	161.646	111.183	34.0077	32.3394	51.5249	968.561	1100.27	842.645	263.385	248.225	380.116	633.866	1.70818	1.38753e-14	2.6531e-12	UP	tyrosinase	-	-	-
DJ50126560.1	DJ5_15	140961	143475	2403	-	DJ50126560.1	0.315381	0.534937	0.840633	3.56185	14.2999	9.16624	9.19811	14.8803	26.0368	112.737	448.565	276.355	147.962	-4.08184	1.69189e-14	3.18371e-12	DOWN	response to heat	[GO:0003674:molecular_function][GO:0005488:binding][GO:0005515:protein binding][GO:0005575:cellular_component][GO:0005622:intracellular][GO:0005623:cell][GO:0005634:nucleus][GO:0005737:cytoplasm][GO:0006457:protein folding][GO:0006950:response to stress][GO:0006986:response to unfolded protein][GO:0008150:biological_process][GO:0009266:response to temperature stimulus][GO:0009408:response to heat…	[ko04141:Protein processing in endoplasmic reticulum]	-
DJ50084830.1	DJ5_7	2377116	2379775	2554	-	DJ50084830.1	5.57862	3.37514	12.7268	98.788	80.639	55.7855	172.925	99.7854	418.956	3323.24	2688.46	1787.57	1415.16	-3.49846	2.80488e-14	5.1956e-12	DOWN	BAG domain	-	-	-
DJ50074730.1	DJ5_6	2116515	2120102	2205	-	DJ50074730.1	20.8283	28.1541	18.6971	8.24429	6.4509	6.90712	557.406	718.63	531.387	239.441	185.68	191.085	403.938	1.55355	3.22301e-14	5.87827e-12	UP	Belongs to the major facilitator superfamily. Sugar transporter (TC 2.A.1.1) family	[GO:0005575:cellular_component][GO:0016020:membrane]	-	Uncharacterized protein OS=Moniliophthora roreri OX=221103 GN=WG66_12589 PE=3 SV=1
DJ50131420.1	DJ5_17	451700	454851	2372	-	DJ50131420.1	1.53362	2.19959	1.00646	5.81175	10.6363	8.69919	44.1509	60.3964	30.7708	181.576	329.338	258.89	150.854	-2.49671	5.6063e-14	1.00701e-11	DOWN	Inorganic pyrophosphatase	[GO:0003674:molecular_function][GO:0003824:catalytic activity][GO:0004427:inorganic diphosphatase activity][GO:0005575:cellular_component][GO:0005576:extracellular region][GO:0005618:cell wall][GO:0005622:intracellular][GO:0005623:cell][GO:0005634:nucleus][GO:0005737:cytoplasm][GO:0005829:cytosol][GO:0006793:phosphorus metabolic process][GO:0006796:phosphate-containing compound metabolic process]…	[ko00190:Oxidative phosphorylation]	-
DJ50035640.1	DJ5_2	3840478	3844140	3096	+	DJ50035640.1	6.60926	3.88332	8.24483	1.05201	0.556163	0.687647	248.349	139.174	329.01	42.8998	22.4771	26.7109	134.77	2.95774	6.58251e-14	1.16471e-11	UP	hypothetical protein	-	-	Transcription factor tau subunit sfc3 OS=Trametes pubescens OX=154538 GN=TRAPUB_3400 PE=4 SV=1
DJ50081010.1	DJ5_7	1135989	1137417	1301	-	DJ50081010.1	6.5825	4.18468	6.56362	18.5722	19.68	19.8256	103.939	63.0223	110.065	318.256	334.225	323.612	208.853	-1.82423	6.85132e-14	1.19445e-11	DOWN	hypothetical protein	-	-	-
DJ50065950.1	DJ5_5	2693401	2694937	1353	+	DJ50065950.1	3.92094	3.74442	3.86825	9.68498	12.4497	11.4987	64.3868	58.6458	67.459	172.597	219.885	195.195	129.695	-1.62922	8.85097e-14	1.5207e-11	DOWN	The amino acid sequence converted into a structural homology model presents the general folding and conserved residues forming the active site of a typical dye-decolorizing-type	-	-	-
DJ50080120.1	DJ5_7	767596	770191	1984	+	DJ50080120.1	6.91396	6.97456	8.09905	1.56528	0.566011	1.27942	166.486	160.182	207.111	40.9044	14.659	31.8476	103.532	2.61071	9.21768e-14	1.55123e-11	UP	Belongs to the multicopper oxidase family	[GO:0000041:transition metal ion transport][GO:0003674:molecular_function][GO:0003824:catalytic activity][GO:0004322:ferroxidase activity][GO:0005575:cellular_component][GO:0005623:cell][GO:0005886:plasma membrane][GO:0005887:integral component of plasma membrane][GO:0006810:transport][GO:0006811:ion transport][GO:0006812:cation transport][GO:0006826:iron ion transport][GO:0006873:cellular ion ho…	-	Oxidoreductase OpS5 OS=Beauveria bassiana (strain ARSEF 2860) OX=655819 GN=OpS5 PE=1 SV=1
DJ50120230.1	DJ5_12	1163739	1165558	1755	-	DJ50120230.1	21.937	22.7491	19.2534	45.1877	46.7103	39.3318	467.264	462.164	435.525	1044.56	1070.11	866.048	724.278	-1.12624	9.29038e-14	1.55123e-11	DOWN	hypothetical protein	-	-	-
DJ50110330.1	DJ5_10	1965897	1968733	2404	-	DJ50110330.1	0.2522	0.125815	0.458336	22.7485	39.9235	7.22095	7.35849	3.50124	14.2019	720.317	1252.85	217.796	369.338	-6.47	1.20804e-13	1.98908e-11	DOWN	Expressed protein	-	-	-
DJ50032110.1	DJ5_2	2751055	2756155	4951	+	DJ50032110.1	16.1491	14.1883	18.4716	47.1509	52.7876	38.1877	970.401	813.163	1178.76	3074.82	3411.63	2372.13	1970.15	-1.58126	1.29537e-13	2.10365e-11	DOWN	hypothetical protein	-	-	-
DJ50131480.1	DJ5_17	483957	485005	619	-	DJ50131480.1	14.0798	12.5821	7.86182	55.554	75.3482	37.8328	105.778	90.157	62.725	452.942	608.836	293.819	269.043	-2.38501	1.53658e-13	2.46164e-11	DOWN		-	-	-
DJ50025530.1	DJ5_2	562228	563260	925	+	DJ50025530.1	43.5873	42.6713	34.0479	110.136	79.4777	99.7643	489.34	456.912	405.937	1341.86	959.675	1157.81	801.924	-1.35402	1.96623e-13	3.10795e-11	DOWN	hypothetical protein	-	-	-
DJ50047270.1	DJ5_4	316422	319912	2710	+	DJ50047270.1	1.06268	1.61833	0.745403	4.24839	10.8843	11.9954	34.9528	50.768	26.0368	151.646	385.043	407.854	176.05	-3.0705	2.78262e-13	4.34053e-11	DOWN	Expressed protein	-	-	Uncharacterized protein OS=Exidia glandulosa HHB12029 OX=1314781 GN=EXIGLDRAFT_649809 PE=4 SV=1
DJ50045780.1	DJ5_3	3461833	3465496	3098	-	DJ50045780.1	21.8454	29.5333	25.7262	67.8717	174.595	123.564	821.391	1059.13	1027.27	2769.53	7060.74	4802.82	2923.48	-2.33133	3.71514e-13	5.61994e-11	DOWN	Belongs to the TRAFAC class dynamin-like GTPase superfamily. Dynamin Fzo YdjA family	-	-	Uncharacterized protein OS=Gibberella intermedia OX=948311 GN=BFJ72_g2670 PE=3 SV=1
DJ50068740.1	DJ5_6	225693	228196	2076	+	DJ50068740.1	18.2529	18.0296	13.2246	3.86749	2.88495	5.64029	459.906	433.279	353.864	105.753	78.1812	146.91	262.982	1.91659	3.74505e-13	5.61994e-11	UP	Family S53	-	[ko04142:Lysosome]	Peptidase-like protein OS=Purpureocillium lilacinum OX=33203 GN=VFPBJ_02316 PE=4 SV=1
DJ50062750.1	DJ5_5	1665648	1666192	435	-	DJ50062750.1	20.9065	35.2869	14.9867	82.187	90.0094	100.895	110.377	177.688	84.0278	470.9	511.11	550.655	317.46	-2.03563	4.62983e-13	6.86083e-11	DOWN	hypothetical protein	-	-	-
DJ50062600.1	DJ5_5	1627606	1631831	2951	+	DJ50062600.1	15.2548	9.76255	3.64044	83.9323	124.284	54.7458	546.368	333.493	138.468	3262.38	4787.62	2026.94	1849.21	-3.30537	5.67602e-13	8.30731e-11	DOWN	hypothetical protein	-	-	-
DJ50088170.1	DJ5_8	454397	457437	1618	+	DJ50088170.1	7.86902	2.38341	2.32671	74.9486	216.45	110.223	154.528	44.6408	48.5231	1597.27	4571.65	2237.55	1442.36	-5.08354	1.71005e-12	2.46782e-10	DOWN	Pyruvate decarboxylase	[GO:0000947:amino acid catabolic process to alcohol via Ehrlich pathway][GO:0000949:aromatic amino acid family catabolic process to alcohol via Ehrlich pathway][GO:0000955:amino acid catabolic process via Ehrlich pathway][GO:0003674:molecular_function][GO:0003824:catalytic activity][GO:0004737:pyruvate decarboxylase activity][GO:0005575:cellular_component][GO:0005622:intracellular][GO:0005623:cel…	[ko00010:Glycolysis / Gluconeogenesis]	Pyruvate decarboxylase isozyme 1 OS=Saccharomyces cerevisiae (strain ATCC 204508 / S288c) OX=559292 GN=PDC1 PE=1 SV=7
DJ50095370.1	DJ5_8	2747559	2751182	2626	+	DJ50095370.1	42.8281	57.3015	41.1547	21.1715	18.8729	19.3638	1365	1741.87	1392.97	732.289	646.95	637.979	1086.18	1.15792	1.72778e-12	2.46782e-10	UP	GAL4-like Zn(II)2Cys6 (or C6 zinc) binuclear cluster DNA-binding domain	-	-	Zn(2)-C6 fungal-type domain-containing protein OS=Exidia glandulosa HHB12029 OX=1314781 GN=EXIGLDRAFT_719996 PE=4 SV=1
DJ50015390.1	DJ5_1	1155739	1156580	780	-	DJ50015390.1	121.549	149	101.238	53.0211	52.1171	55.5334	1150.68	1345.35	1017.8	544.727	530.655	543.463	855.447	1.11906	1.94542e-12	2.74559e-10	UP	PAP2-domain-containing protein	[GO:0003674:molecular_function][GO:0003824:catalytic activity][GO:0005575:cellular_component][GO:0005622:intracellular][GO:0005623:cell][GO:0005737:cytoplasm][GO:0005783:endoplasmic reticulum][GO:0005789:endoplasmic reticulum membrane][GO:0006464:cellular protein modification process][GO:0006486:protein glycosylation][GO:0006487:protein N-linked glycosylation][GO:0006629:lipid metabolic process][…	[ko00510:N-Glycan biosynthesis]	-
DJ50117820.1	DJ5_12	339953	340541	431	-	DJ50117820.1	54.6856	59.6498	31.5299	124.073	154.245	155.596	286.061	297.606	175.157	704.354	867.812	841.392	528.73	-1.66536	2.54069e-12	3.54352e-10	DOWN		-	-	-
DJ50007110.1	DJ5_0	2303334	2304863	1367	-	DJ50007110.1	55.8278	65.8795	49.8394	21.0001	11.6103	12.7586	926.25	1042.49	878.15	378.117	207.18	218.824	608.503	1.82413	2.79231e-12	3.84917e-10	UP	Ricin-type beta-trefoil	-	-	-
DJ50126650.1	DJ5_15	162576	163772	1197	+	DJ50126650.1	0	0	0	3.41704	4.81584	5.19891	0	0	0	53.8741	75.2494	78.0779	34.5336	-8.57569	2.93901e-12	4.00482e-10	DOWN	hypothetical protein	-	-	-
DJ50024300.1	DJ5_1	4273230	4274081	852	-	DJ50024300.1	0.266853	0.532499	0.43108	4.8896	4.56919	4.51701	2.75943	5.25186	4.73396	54.8718	50.8178	48.285	27.7866	-3.60063	3.07277e-12	4.13951e-10	DOWN		-	-	-
DJ50080730.1	DJ5_7	985209	987403	1846	+	DJ50080730.1	3.16118	2.41673	1.54194	14.8534	17.4792	7.80681	70.8255	51.6433	36.6882	361.156	421.201	180.812	187.054	-2.59119	5.28072e-12	6.95589e-10	DOWN	hypothetical protein	-	-	-
DJ50047320.1	DJ5_4	337740	340343	1861	-	DJ50047320.1	60.1891	32.5863	37.5471	172.287	171.452	123.198	1359.48	701.999	900.636	4223.13	4165.1	2876.55	2371.15	-1.92705	6.60654e-12	8.53935e-10	DOWN	Polysaccharide deacetylase	-	-	Uncharacterized protein OS=Armillaria ostoyae OX=47428 GN=ARMOST_13330 PE=4 SV=1
DJ50135970.1	DJ5_23	95156	95943	658	+	DJ50135970.1	129.343	90.8988	223.968	857.362	854.797	598.939	1032.95	692.37	1899.5	7430.64	7342.19	4944.59	3890.37	-2.44423	6.62691e-12	8.53935e-10	DOWN	hypothetical protein	-	-	-
DJ50002210.1	DJ5_0	805364	807918	1936	-	DJ50002210.1	281.81	393.893	227.511	92.7243	109.203	118.552	6621.72	8827.5	5677.2	2364.48	2759.8	2879.64	4855.06	1.40042	9.29204e-12	1.18448e-09	UP	Phosphotransferase enzyme family	-	-	-
DJ50084940.1	DJ5_7	2405633	2407606	1974	-	DJ50084940.1	4.76063	6.01395	9.11689	24.2505	43.7278	25.801	114.057	137.424	231.964	630.527	1126.79	639.006	479.961	-2.31376	9.77256e-12	1.23249e-09	DOWN	hypothetical protein	-	-	-
DJ50045430.1	DJ5_3	3356636	3362286	5248	-	DJ50045430.1	8.85231	9.79766	9.60542	4.07011	3.00998	2.68366	563.844	595.211	649.736	281.343	206.203	176.703	412.173	1.44442	1.60442e-11	1.9813e-09	UP	WD40 repeat-like protein	-	-	NACHT and WD40 domain protein OS=Byssochlamys spectabilis (strain No. 5 / NBRC 109023) OX=1356009 GN=PVAR5_6846 PE=4 SV=1
DJ50058220.1	DJ5_5	297926	299151	875	+	DJ50058220.1	32.3066	68.2694	11.5431	402.354	255.651	302.077	343.09	691.495	130.184	4637.17	2920.07	3316.26	2006.38	-3.22114	1.73086e-11	2.11539e-09	DOWN	hypothetical protein	-	-	-
DJ50113980.1	DJ5_11	775833	778366	2086	+	DJ50113980.1	7.52049	7.141	7.21884	17.7923	87.1384	80.352	190.401	172.436	194.092	488.858	2372.8	2102.97	920.259	-3.15636	1.84572e-11	2.23276e-09	DOWN	Expressed protein	-	-	-
DJ50116300.1	DJ5_11	1640166	1641721	1433	+	DJ50116300.1	123.172	146.428	87.2707	34.9386	13.7922	20.9707	2142.24	2428.99	1611.91	659.459	257.998	377.034	1246.27	2.2562	2.49025e-11	2.95219e-09	UP	Expressed protein	-	-	-
DJ50132120.1	DJ5_18	106405	107428	974	-	DJ50132120.1	4.82417	3.33823	3.67657	11.1206	11.4526	12.274	57.0283	37.6383	46.1561	142.667	145.613	149.992	96.5156	-1.63894	2.97589e-11	3.49298e-09	DOWN	hypothetical protein	-	-	-
DJ50020200.1	DJ5_1	2869415	2870791	753	+	DJ50020200.1	0.603874	1.1046	0.853573	5.83423	6.06471	5.32837	5.51887	9.62841	8.28443	57.8648	59.6132	50.3397	31.8749	-2.84183	3.10057e-11	3.60365e-09	DOWN	hypothetical protein	-	-	-
DJ50088960.1	DJ5_8	731627	732416	524	-	DJ50088960.1	125.105	101.734	137.204	351.98	424.184	271.589	795.637	617.094	926.673	2429.32	2901.5	1785.52	1575.96	-1.6059	3.22376e-11	3.67478e-09	DOWN	hypothetical protein	-	-	-
DJ50076800.1	DJ5_6	2679418	2680569	1098	-	DJ50076800.1	0.483154	1.72165	2.67599	33.6642	23.5911	9.54554	6.43868	21.8828	37.8717	486.863	338.134	131.5	170.448	-3.86854	3.35184e-11	3.74869e-09	DOWN	small heat shock protein	-	[ko04141:Protein processing in endoplasmic reticulum]	Uncharacterized protein OS=Bifiguratus adelaidae OX=1938954 GN=BZG36_05076 PE=3 SV=1
DJ50013370.1	DJ5_1	362804	365714	2248	-	DJ50013370.1	22.2504	34.1074	14.7043	81.0007	65.7062	91.8268	607.075	887.565	426.057	2398.4	1928.14	2589.93	1472.86	-1.84699	3.81413e-11	4.22585e-09	DOWN	hypothetical protein	-	-	-
DJ50118020.1	DJ5_12	395819	399533	3551	+	DJ50118020.1	51.2853	83.0891	51.5082	14.654	22.7271	14.5042	2210.31	3415.46	2357.51	685.399	1053.49	646.197	1728.06	1.74295	4.2099e-11	4.62115e-09	UP	Zinc-dependent metalloprotease	-	-	-
DJ50129180.1	DJ5_16	309477	310700	964	-	DJ50129180.1	124.371	100.009	209.738	35.7507	27.0257	20.046	1455.14	1116.02	2606.05	453.939	340.088	242.452	1035.61	2.31988	4.3828e-11	4.72347e-09	UP	hypothetical protein	-	-	-
DJ50007470.1	DJ5_0	2398915	2401545	2087	-	DJ50007470.1	65.8363	64.4194	77.5213	131.128	148.007	136.733	1667.62	1556.3	2085.31	3604.58	4032.2	3580.28	2754.38	-1.07986	4.94091e-11	5.27698e-09	DOWN	L-lysine 6-monooxygenase (NADPH-requiring)	-	-	Zn(2)-C6 fungal-type domain-containing protein OS=Pseudogymnoascus sp. VKM F-4516 (FW-969) OX=1420910 GN=V497_08577 PE=4 SV=1
DJ50083530.1	DJ5_7	1933974	1934408	327	+	DJ50083530.1	6.95286	8.32458	5.8967	53.2759	32.5099	24.039	27.5943	31.5112	24.8533	229.464	138.772	98.6247	91.8032	-2.47053	6.1628e-11	6.52322e-09	DOWN	hypothetical protein	-	-	-
DJ50095720.1	DJ5_8	2846442	2847561	993	-	DJ50095720.1	11.677	15.1534	8.22959	40.1224	44.7075	28.2838	140.731	174.187	105.331	524.774	579.518	352.378	312.82	-1.78905	7.41003e-11	7.77397e-09	DOWN		-	-	-
DJ50002560.1	DJ5_0	896545	897840	973	-	DJ50002560.1	19.8617	29.0647	19.1567	7.86247	8.00195	6.81656	234.552	327.366	240.249	100.765	101.636	83.2146	181.297	1.49111	7.76792e-11	8.07796e-09	UP	thaumatin-like protein	-	-	-
DJ50023160.1	DJ5_1	3822919	3823981	915	+	DJ50023160.1	1915.94	2931.13	1793.85	399.417	788.163	482.527	21277.1	31046.4	21156.1	4813.75	9414	5539.42	15541.1	1.89424	9.16785e-11	9.45086e-09	UP	Enoyl-(Acyl carrier protein) reductase	-	-	-
DJ50083210.1	DJ5_7	1844803	1845169	258	+	DJ50083210.1	112.504	109.026	151.966	763.903	591.661	309.124	352.288	325.615	505.351	2595.93	1992.64	1000.63	1128.74	-2.24107	1.05339e-10	1.07655e-08	DOWN	NADH-ubiquinone reductase complex 1 MLRQ subunit	-	[ko00190:Oxidative phosphorylation]	-
DJ50055840.1	DJ5_4	3055056	3056810	1420	-	DJ50055840.1	16.0645	27.4237	12.4798	91.5867	58.7844	58.0676	276.863	450.785	228.414	1713	1089.65	1034.53	798.874	-2.00292	1.3295e-10	1.34711e-08	DOWN	hypothetical protein	-	-	-
DJ50130570.1	DJ5_17	153323	155539	1830	+	DJ50130570.1	32.675	39.8321	29.9544	60.4713	94.6237	85.3282	725.731	843.799	706.544	1457.59	2260.41	1959.14	1325.54	-1.31817	1.40169e-10	1.40823e-08	DOWN	protein kinase activity	-	-	Kinase-like protein OS=Schizopora paradoxa OX=27342 GN=SCHPADRAFT_225561 PE=4 SV=1
DJ50066400.1	DJ5_5	2832538	2833852	1268	+	DJ50066400.1	0.239073	0.477066	0.362067	7.52665	21.8453	1.87271	3.67924	7.00248	5.91745	125.706	361.588	29.7929	88.9478	-4.96242	1.69119e-10	1.68479e-08	DOWN	hypothetical protein	-	-	-
DJ50103590.1	DJ5_9	2412001	2415074	2516	+	DJ50103590.1	11.0547	13.4941	8.72218	20.6822	27.1964	29.2578	337.571	393.014	282.854	685.399	893.22	923.579	585.94	-1.30161	1.78543e-10	1.75497e-08	DOWN	regulation of canonical Wnt signaling pathway involved in osteoblast differentiation	-	-	-
DJ50113320.1	DJ5_11	595766	597248	1122	-	DJ50113320.1	18.8452	20.4875	14.5668	5.33316	4.27034	7.37092	256.627	266.094	210.661	78.8159	62.545	103.761	163.084	1.58456	1.79124e-10	1.75497e-08	UP	NAD-P-binding protein	-	-	Zn(II)2Cys6 transcription factor OS=Aspergillus ustus OX=40382 GN=HK57_00295 PE=4 SV=1
DJ50129110.1	DJ5_16	290546	291336	683	-	DJ50129110.1	70.571	70.5222	119.245	18.1875	4.71328	6.35401	585	557.573	1049.76	163.618	42.0224	54.4491	408.736	3.07486	1.82947e-10	1.77774e-08	UP	hypothetical protein	-	-	-
DJ50105020.1	DJ5_10	212382	214573	918	+	DJ50105020.1	2.64178	3.29477	3.30072	19.3074	23.5684	8.65211	29.434	35.0124	39.0552	233.455	282.43	99.652	119.84	-2.57626	2.04094e-10	1.9671e-08	DOWN	Methyltransferase domain	-	-	-
DJ50123300.1	DJ5_13	929121	932542	2861	+	DJ50123300.1	5.19192	2.93368	3.5624	29.1223	11.0426	18.2025	180.283	97.1594	131.367	1097.44	412.406	653.389	428.673	-2.40376	2.08264e-10	1.9911e-08	DOWN	hypothetical protein	-	-	-
DJ50119020.1	DJ5_12	717079	718449	1159	+	DJ50119020.1	0.523114	0.130483	0.713012	3.13695	4.52158	5.58132	7.35849	1.75062	10.6514	47.8881	68.4086	81.1599	36.2029	-3.37343	2.17091e-10	2.05889e-08	DOWN	Aldo keto reductase	[GO:0003674:molecular_function][GO:0003824:catalytic activity][GO:0006081:cellular aldehyde metabolic process][GO:0006810:transport][GO:0006811:ion transport][GO:0006812:cation transport][GO:0006813:potassium ion transport][GO:0008150:biological_process][GO:0008152:metabolic process][GO:0009987:cellular process][GO:0015672:monovalent inorganic cation transport][GO:0016491:oxidoreductase activity]…	-	Zn(2)-C6 fungal-type domain-containing protein OS=Pseudogymnoascus sp. VKM F-4513 (FW-928) OX=1420907 GN=V494_05959 PE=4 SV=1
DJ50043490.1	DJ5_3	2679821	2682237	2101	+	DJ50043490.1	152.186	123.985	180.406	376.595	392.851	330.337	3880.68	3015.44	4885.45	10421.7	10774.3	8707.74	6947.55	-1.34408	3.04965e-10	2.83333e-08	DOWN	Acid protease	[GO:0003674:molecular_function][GO:0003824:catalytic activity][GO:0004175:endopeptidase activity][GO:0004190:aspartic-type endopeptidase activity][GO:0006508:proteolysis][GO:0006807:nitrogen compound metabolic process][GO:0008150:biological_process][GO:0008152:metabolic process][GO:0008233:peptidase activity][GO:0016787:hydrolase activity][GO:0019538:protein metabolic process][GO:0043170:macromol…	-	Peptidase A1 domain-containing protein OS=Saitozyma podzolica OX=1890683 GN=EHS25_002626 PE=3 SV=1
DJ50118810.1	DJ5_12	644363	645252	722	+	DJ50118810.1	2.93907	2.51351	1.14457	51.6153	10.369	17.5787	25.7547	21.0074	10.6514	490.853	97.7265	159.238	134.205	-3.69234	3.05919e-10	2.83333e-08	DOWN	hypothetical protein	-	-	-
DJ50066160.1	DJ5_5	2744382	2745699	1211	+	DJ50066160.1	44.3703	46.0183	45.0381	93.1324	71.7116	94.4594	652.146	645.104	702.993	1485.53	1133.63	1435.19	1009.1	-1.01978	3.41979e-10	3.14276e-08	DOWN	Fatty acid hydroxylase superfamily	[GO:0000139:Golgi membrane][GO:0000248:C-5 sterol desaturase activity][GO:0003674:molecular_function][GO:0003824:catalytic activity][GO:0005488:binding][GO:0005506:iron ion binding][GO:0005575:cellular_component][GO:0005622:intracellular][GO:0005623:cell][GO:0005737:cytoplasm][GO:0005783:endoplasmic reticulum][GO:0005788:endoplasmic reticulum lumen][GO:0005789:endoplasmic reticulum membrane][GO:0…	[ko00100:Steroid biosynthesis]	-
DJ50121570.1	DJ5_13	249430	252147	2172	-	DJ50121570.1	166.192	139.95	194.42	510.926	408.445	359.387	4381.06	3518.75	5442.87	14616.8	11580.6	9793.64	8222.29	-1.43179	4.25621e-10	3.88134e-08	DOWN	PB1 domain	-	-	-
DJ50093980.1	DJ5_8	2204652	2205810	1046	-	DJ50093980.1	39.7769	45.1087	31.6893	15.9309	15.0301	19.3356	504.976	546.194	427.24	219.487	205.226	253.753	359.479	1.12588	5.53793e-10	4.93625e-08	UP	Alpha beta-hydrolase	-	-	Zn(2)-C6 fungal-type domain-containing protein OS=Kwoniella mangroviensis CBS 10435 OX=1331196 GN=L486_00737 PE=4 SV=1
DJ50058830.1	DJ5_5	507115	507641	390	+	DJ50058830.1	4.85809	11.4392	8.24026	33.5994	36.0885	26.0345	22.9953	51.6433	41.4222	172.597	183.726	127.39	99.9623	-2.05996	8.21818e-10	7.27064e-08	DOWN	hypothetical protein	-	-	-
DJ50047070.1	DJ5_4	256818	263462	5109	-	DJ50047070.1	60.2848	105.911	54.0964	21.1562	24.5592	25.8358	3738.11	6263.72	3562.31	1423.67	1637.9	1656.07	3046.96	1.52384	8.38116e-10	7.3599e-08	UP	The model conserved GMC regions and catalytic active site residues	-	[ko00680:Methane metabolism]	Phenylacetate 2-hydroxylase OS=Talaromyces islandicus OX=28573 GN=pahA PE=3 SV=1
DJ50027860.1	DJ5_2	1378226	1378889	555	-	DJ50027860.1	9.28551	6.53967	5.79045	23.3375	18.3451	21.2453	62.5472	42.0149	41.4222	170.601	132.908	147.937	99.5718	-1.62336	1.24673e-09	1.07883e-07	DOWN	hypothetical protein	-	-	-
DJ50012600.1	DJ5_1	74740	77886	2818	-	DJ50012600.1	22.241	22.9689	15.9333	36.797	51.7781	43.5275	760.684	749.266	578.727	1365.81	1904.69	1538.96	1149.69	-1.20219	1.27999e-09	1.09958e-07	DOWN	hypothetical protein	-	-	-
DJ50057650.1	DJ5_5	49726	51987	1468	+	DJ50057650.1	33.0919	22.0458	25.7697	54.538	63.7979	61.9699	589.599	374.633	487.598	1054.54	1222.56	1141.38	811.717	-1.23589	1.43777e-09	1.22624e-07	DOWN	cytochrome P450	-	-	Transcription factor S-II (TFIIS) family protein OS=Aspergillus niger OX=5061 GN=ATCC64974_93990 PE=3 SV=1
DJ50111910.1	DJ5_11	90105	90758	492	+	DJ50111910.1	1.54037	2.7664	1.30638	12.778	10.1949	8.155	9.19811	15.7556	8.28443	82.8065	65.4768	50.3397	38.6435	-2.5584	1.54179e-09	1.30556e-07	DOWN	hypothetical protein	-	-	-
DJ50080420.1	DJ5_7	854517	854847	231	+	DJ50080420.1	4.92118	2.6187	2.78243	21.9692	15.5562	20.9138	13.7972	7.00248	8.28443	66.8438	46.9087	60.6131	33.9083	-2.57711	1.65266e-09	1.37008e-07	DOWN	hypothetical protein	-	-	-
DJ50003900.1	DJ5_0	1317376	1318844	1303	+	DJ50003900.1	13.7264	17.9897	13.7413	29.8211	106.35	109.093	217.075	271.346	230.781	511.804	1808.92	1783.46	803.898	-2.51237	1.65545e-09	1.37008e-07	DOWN	hypothetical protein	-	-	GATA-type domain-containing protein OS=Wallemia mellicola (strain ATCC MYA-4683 / CBS 633.66) OX=671144 GN=WALSEDRAFT_59492 PE=4 SV=1
DJ50108770.1	DJ5_10	1484347	1484981	533	-	DJ50108770.1	0.284376	0.4256	0.17227	3.97907	16.7146	6.45231	1.83962	2.62593	1.18349	27.9347	116.295	43.1483	32.1711	-5.01648	1.6642e-09	1.37008e-07	DOWN		-	-	-
DJ50032080.1	DJ5_2	2742657	2744564	1479	-	DJ50032080.1	48.4232	59.9193	41.0366	24.5311	21.3609	23.5849	869.222	1025.86	782.287	477.883	412.406	437.647	667.552	1.01275	1.69926e-09	1.38929e-07	UP	MFS general substrate transporter	-	-	MFS domain-containing protein OS=Exophiala mesophila OX=212818 GN=B0A52_03406 PE=4 SV=1
DJ50035650.1	DJ5_7	1379314	1381116	1633	+	DJ50035650.1	166.449	161.732	96.5811	36.7501	15.2502	39.1218	1090.9	1010.98	672.223	261.389	107.499	265.054	568.007	2.13048	1.83664e-09	1.49133e-07	UP	Belongs to the multicopper oxidase family	-	-	-
DJ50043140.1	DJ5_3	2495801	2498323	2185	+	DJ50043140.1	188.373	654.233	258.063	64.7554	47.7625	77.7981	4995.49	16547.7	7267.82	1863.65	1362.31	2132.76	5694.96	2.42673	1.96672e-09	1.58609e-07	UP	Starch binding domain	[GO:0000272:polysaccharide catabolic process][GO:0000322:storage vacuole][GO:0000323:lytic vacuole][GO:0000324:fungal-type vacuole][GO:0003674:molecular_function][GO:0003824:catalytic activity][GO:0004339:glucan 1,4-alpha-glucosidase activity][GO:0004553:hydrolase activity, hydrolyzing O-glycosyl compounds][GO:0005575:cellular_component][GO:0005622:intracellular][GO:0005623:cell][GO:0005737:cytop…	[ko00500:Starch and sucrose metabolism]	Glucoamylase OS=Ajellomyces capsulatus (strain H143) OX=544712 GN=HCDG_06000 PE=4 SV=1
DJ50130120.1	DJ5_17	33495	36141	2074	-	DJ50130120.1	3.4714	2.51564	3.36467	11.1754	9.02416	7.30392	87.3821	60.3964	89.9453	305.287	244.316	190.058	162.897	-1.64262	2.01543e-09	1.61439e-07	DOWN	Alpha beta-hydrolase	-	-	Carboxylesterase family protein OS=Aspergillus parasiticus (strain ATCC 56775 / NRRL 5862 / SRRC 143 / SU-1) OX=1403190 GN=P875_00128071 PE=3 SV=1
DJ50019670.1	DJ5_1	2531231	2533235	1757	+	DJ50019670.1	250.866	244.102	326.152	580.175	682.344	554.212	5349.62	4964.76	7386.17	13426.6	15649.9	12217.1	9832.37	-1.22233	2.25717e-09	1.79589e-07	DOWN	Uncharacterized conserved protein (DUF2340)	[GO:0005575:cellular_component][GO:0005622:intracellular][GO:0005623:cell][GO:0005737:cytoplasm][GO:0044424:intracellular part][GO:0044464:cell part]	-	-
DJ50000770.1	DJ5_1	335498	337066	1465	+	DJ50000770.1	9.36334	10.2196	7.95983	3.67089	3.47493	3.91249	166.486	173.311	150.303	70.8345	66.454	71.9138	116.55	1.23112	2.70667e-09	2.13917e-07	UP	White collar 1	-	-	-
DJ50121160.1	DJ5_13	126508	128512	1743	-	DJ50121160.1	2.30446	3.60071	1.10627	9.51694	7.94602	11.5096	48.75	72.6508	24.8533	218.49	180.794	251.698	132.873	-2.13964	2.81736e-09	2.20722e-07	DOWN	Lysine-specific metallo-endopeptidase	-	-	-
DJ50046190.1	DJ5_3	3616506	3618084	1143	-	DJ50046190.1	9.81308	9.39398	10.0416	22.1335	29.2777	19.4857	136.132	124.294	147.936	333.221	436.838	279.437	242.976	-1.36452	2.83001e-09	2.20722e-07	DOWN	hypothetical protein	-	-	-
DJ50084670.1	DJ5_7	2321074	2322001	822	+	DJ50084670.1	0.368789	1.01188	1.00533	6.26596	7.01284	3.88495	3.67924	9.62841	10.6514	67.8415	75.2494	40.0663	34.5194	-2.95438	3.03266e-09	2.34981e-07	DOWN	hypothetical protein	-	-	-
DJ50063930.1	DJ5_5	2098606	2100830	1977	-	DJ50063930.1	35.4205	23.5221	30.7925	59.0017	99.7813	87.5985	849.906	538.316	784.654	1536.41	2575.09	2172.83	1409.53	-1.53262	3.68154e-09	2.81578e-07	DOWN	Polysaccharide deacetylase	[GO:0003674:molecular_function][GO:0003824:catalytic activity][GO:0004099:chitin deacetylase activity][GO:0005575:cellular_component][GO:0008150:biological_process][GO:0009653:anatomical structure morphogenesis][GO:0009987:cellular process][GO:0010927:cellular component assembly involved in morphogenesis][GO:0016020:membrane][GO:0016043:cellular component organization][GO:0016787:hydrolase activi…	-	-
DJ50130480.1	DJ5_17	134614	136718	2021	+	DJ50130480.1	17.1372	21.9998	22.5348	41.8637	40.1549	37.8419	420.354	514.682	587.011	1114.4	1059.36	959.536	775.889	-1.04338	3.86158e-09	2.93456e-07	DOWN	hypothetical protein	-	-	-
DJ50121890.1	DJ5_13	361003	361718	660	+	DJ50121890.1	30.0848	19.9348	51.1966	174.212	161.979	108.929	240.991	152.304	435.525	1514.46	1395.53	902.005	773.47	-2.20438	3.92751e-09	2.96565e-07	DOWN	small heat shock protein	-	[ko04141:Protein processing in endoplasmic reticulum]	-
DJ50049770.1	DJ5_4	1207066	1209632	2280	+	DJ50049770.1	0.69803	0.563795	0.322176	2.92347	2.82383	1.8675	19.316	14.8803	9.46793	87.7949	84.0448	53.4217	44.8209	-2.3478	4.20768e-09	3.15709e-07	DOWN	pathogenesis	-	-	White-opaque regulator 1 OS=Candida albicans (strain SC5314 / ATCC MYA-2876) OX=237561 GN=WOR1 PE=1 SV=2
DJ50024800.1	DJ5_2	241360	242862	965	+	DJ50024800.1	16.5709	20.9214	11.0374	4.47402	2.17223	4.58204	194.08	233.708	137.285	56.8671	27.3634	55.4764	117.463	2.02025	5.03311e-09	3.72922e-07	UP	Putative cyclase	-	-	Fungal specific transcription factor domain-containing protein (Fragment) OS=Colletotrichum incanum OX=1573173 GN=CI238_03154 PE=4 SV=1
DJ50130310.1	DJ5_17	86958	89037	1947	+	DJ50130310.1	2.5301	3.65064	2.07503	6.38011	8.03629	7.1495	59.7877	82.2792	52.0736	163.618	204.248	174.648	122.776	-1.47373	5.11229e-09	3.76436e-07	DOWN	hypothetical protein	-	-	-
DJ50069130.1	DJ5_6	366189	367586	1290	+	DJ50069130.1	41.0655	33.8802	44.8424	79.561	74.7483	82.9619	642.948	505.929	745.599	1351.84	1258.72	1342.73	974.628	-1.06299	5.77431e-09	4.19966e-07	DOWN	2OG-Fe(II) oxygenase superfamily	[GO:0000122:negative regulation of transcription by RNA polymerase II][GO:0000228:nuclear chromosome][GO:0000785:chromatin][GO:0000790:nuclear chromatin][GO:0001666:response to hypoxia][GO:0003674:molecular_function][GO:0003824:catalytic activity][GO:0005488:binding][GO:0005506:iron ion binding][GO:0005515:protein binding][GO:0005575:cellular_component][GO:0005622:intracellular][GO:0005623:cell][…	-	-
DJ50011790.1	DJ5_2	342688	343868	1122	+	DJ50011790.1	29.1797	39.7618	35.6805	13.7717	9.1412	15.0337	397.358	516.433	516.002	203.524	133.885	211.632	329.806	1.38098	5.83509e-09	4.21799e-07	UP	White collar 2	-	-	-
DJ50006090.1	DJ5_0	1998747	2000963	2170	+	DJ50006090.1	60.4543	60.6661	63.2585	134.35	151.281	102.146	1592.19	1523.92	1769.32	3840.03	4285.31	2781.01	2631.96	-1.15892	5.88465e-09	4.22803e-07	DOWN	hypothetical protein	-	-	-
DJ50072520.1	DJ5_6	1507611	1508612	837	+	DJ50072520.1	119.791	80.1319	179.801	407.68	432.013	416.751	1216.91	776.4	1939.74	4494.5	4720.19	4376.47	2920.7	-1.78972	5.96051e-09	4.25586e-07	DOWN	Hypoxia induced protein conserved region	[GO:0005575:cellular_component][GO:0005622:intracellular][GO:0005623:cell][GO:0005737:cytoplasm][GO:0005739:mitochondrion][GO:0005740:mitochondrial envelope][GO:0005743:mitochondrial inner membrane][GO:0006996:organelle organization][GO:0007005:mitochondrion organization][GO:0008150:biological_process][GO:0008535:respiratory chain complex IV assembly][GO:0009987:cellular process][GO:0016020:membr…	-	-
DJ50127980.1	DJ5_15	786432	789160	1899	+	DJ50127980.1	1.19725	0.438001	1.98242	8.89468	5.87404	8.02012	27.5943	9.62841	48.5231	222.48	145.613	191.085	107.487	-2.72594	5.99518e-09	4.25586e-07	DOWN	S-adenosyl-L-methionine-dependent methyltransferase	-	-	-
DJ50079370.1	DJ5_7	368361	371012	2384	+	DJ50079370.1	5.05453	6.08979	5.39212	10.4212	30.8376	26.5501	146.25	168.06	165.689	327.235	959.675	794.134	426.84	-2.11645	6.8085e-09	4.80445e-07	DOWN	hypothetical protein	-	-	-
DJ50022990.1	DJ5_1	3776007	3776898	843	-	DJ50022990.1	62.5708	71.13	61.1045	34.8622	24.9548	27.2943	640.189	694.121	663.938	387.096	274.612	288.683	491.44	1.07223	7.83708e-09	5.49755e-07	UP	hypothetical protein	-	-	-
DJ50056930.1	DJ5_4	3463066	3465679	1860	-	DJ50056930.1	25.5065	33.1323	20.5855	7.8595	11.2297	11.2699	575.802	713.378	493.516	192.55	272.657	262.999	418.484	1.29287	8.79781e-09	6.0993e-07	UP	hypothetical protein	-	-	-
DJ50107660.1	DJ5_10	1130311	1131587	1081	-	DJ50107660.1	217.263	88.7653	276.225	849.374	863.191	819.737	2850.5	1110.77	3848.71	12093.7	12180.6	11117.9	7200.37	-2.18031	9.13121e-09	6.27089e-07	DOWN	hypothetical protein	-	-	-
DJ50108440.1	DJ5_10	1384795	1388933	1662	+	DJ50108440.1	200.5	216.062	184.082	65.3535	70.9005	109.621	4044.41	4156.85	3943.39	1430.66	1538.22	2285.83	2899.89	1.20877	9.15111e-09	6.27089e-07	UP	Membrane transport protein	[GO:0003674:molecular_function][GO:0005215:transporter activity][GO:0005575:cellular_component][GO:0005622:intracellular][GO:0005623:cell][GO:0005737:cytoplasm][GO:0005783:endoplasmic reticulum][GO:0006810:transport][GO:0008150:biological_process][GO:0012505:endomembrane system][GO:0016020:membrane][GO:0016021:integral component of membrane][GO:0022857:transmembrane transporter activity][GO:00312…	-	-
DJ50131930.1	DJ5_18	61241	63531	1592	+	DJ50131930.1	8.18795	7.21951	11.8812	29.4509	104.208	34.5122	158.208	133.047	243.799	617.557	2165.62	689.346	667.929	-2.70011	9.21354e-09	6.27739e-07	DOWN	Peptidase C14	-	-	Fungal_trans domain-containing protein OS=Rhizopus delemar (strain RA 99-880 / ATCC MYA-4621 / FGSC 9543 / NRRL 43880) OX=246409 GN=RO3G_13394 PE=4 SV=1
DJ50005000.1	DJ5_0	1680354	1681529	790	+	DJ50005000.1	14.102	4.30718	12.0877	45.3508	137.409	48.7151	135.212	39.389	123.083	471.897	1417.03	482.85	444.911	-2.99638	9.89857e-09	6.66747e-07	DOWN	glutathione	-	[ko00480:Glutathione metabolism][ko00980:Metabolism of xenobiotics by cytochrome P450]	Uncharacterized protein OS=Fusarium sp. AF-8 OX=1325734 GN=CEP54_009704 PE=3 SV=1
DJ50007070.1	DJ5_0	2294149	2295135	777	-	DJ50007070.1	15.2158	21.0204	10.0447	1.94966	2.11971	4.74225	143.491	189.067	100.597	19.9534	21.4998	46.2303	86.8063	2.31034	1.03322e-08	6.92021e-07	UP	Heme-thiolate peroxidase	-	-	-
DJ50093760.1	DJ5_8	2144374	2149454	3988	-	DJ50093760.1	34.7765	33.4275	54.2678	124.481	96.5841	105.166	1683.25	1543.17	2789.49	6538.72	5028.03	5262.04	3807.45	-1.48463	1.04007e-08	6.92696e-07	DOWN	Acts as subunit of the RNA polymerase II elongator complex, which is a histone acetyltransferase component of the RNA polymerase II (Pol II) holoenzyme and is involved in transcriptional elongation	[GO:0000049:tRNA binding][GO:0002097:tRNA wobble base modification][GO:0002098:tRNA wobble uridine modification][GO:0002926:tRNA wobble base 5-methoxycarbonylmethyl-2-thiouridinylation][GO:0003674:molecular_function][GO:0003676:nucleic acid binding][GO:0003723:RNA binding][GO:0005488:binding][GO:0005575:cellular_component][GO:0005622:intracellular][GO:0005623:cell][GO:0005634:nucleus][GO:0005737:…	-	Elongator complex protein 1 OS=Armillaria solidipes OX=1076256 GN=ARMSODRAFT_1059374 PE=3 SV=1
DJ50105810.1	DJ5_10	555277	555972	576	+	DJ50105810.1	4.73663	5.64486	11.3181	31.8232	24.175	30.9904	33.1132	37.6383	84.0278	241.436	181.771	223.96	133.658	-2.07991	1.07581e-08	7.12496e-07	DOWN	hypothetical protein	-	-	-
DJ50084970.1	DJ5_7	2414290	2415270	930	+	DJ50084970.1	6.51924	4.14662	8.78708	59.6996	47.2531	16.2005	73.5849	44.6408	105.331	731.291	573.655	189.031	286.256	-2.74533	1.08508e-08	7.14648e-07	DOWN	hypothetical protein	-	-	-
DJ50128130.1	DJ5_15	834158	836505	1554	+	DJ50128130.1	115.386	188.259	108.128	49.6189	54.2454	58.4351	2176.27	3386.58	2165.79	1015.63	1100.4	1139.32	1830.66	1.24772	1.10803e-08	7.25729e-07	UP	Acyl-CoA dehydrogenase NM domain-like protein	-	-	C6 transcription factor OS=Ustilaginoidea virens OX=1159556 GN=UV8b_4071 PE=4 SV=1
DJ50063080.1	DJ5_5	1818084	1822583	4071	-	DJ50063080.1	101.588	155.985	83.52	41.3608	47.335	37.9545	5019.41	7350.86	4382.47	2217.82	2515.48	1938.59	3904.1	1.32835	1.16301e-08	7.57554e-07	UP	Tetratricopeptide repeats	[GO:0005575:cellular_component][GO:0005623:cell][GO:0005886:plasma membrane][GO:0006810:transport][GO:0006886:intracellular protein transport][GO:0006897:endocytosis][GO:0008104:protein localization][GO:0008150:biological_process][GO:0015031:protein transport][GO:0015833:peptide transport][GO:0016020:membrane][GO:0016192:vesicle-mediated transport][GO:0032991:protein-containing complex][GO:003303…	-	Transcription and mRNA export factor SUS1 OS=Thanatephorus cucumeris (strain AG1-IB / isolate 7/3/14) OX=1108050 GN=SUS1 PE=3 SV=1
DJ50024870.1	DJ5_2	261516	262328	813	+	DJ50024870.1	41.1091	34.7847	71.7168	154.377	146.966	164.269	405.637	327.366	751.517	1653.14	1559.72	1675.59	1062.16	-1.72159	1.23896e-08	7.95401e-07	DOWN	hypothetical protein	-	-	-
DJ50107650.1	DJ5_10	1127393	1128379	501	-	DJ50107650.1	1.81524	1.35835	1.09964	8.31525	7.32207	6.53755	11.0377	7.87779	7.10094	54.8718	47.886	41.0936	28.3113	-2.45551	1.24124e-08	7.95401e-07	DOWN		-	-	-
DJ50106200.1	DJ5_10	689647	691896	1773	+	DJ50106200.1	123.062	196.394	100.624	50.4963	50.7963	55.5122	2648.14	4030.8	2299.52	1179.24	1175.65	1234.86	2094.7	1.32291	1.32202e-08	8.38104e-07	UP	cytochrome P450	-	-	Pentachlorophenol 4-monooxygenase OS=Aspergillus niger OX=5061 GN=ABL_10281 PE=4 SV=1
DJ50130500.1	DJ5_17	139812	141388	1204	-	DJ50130500.1	10.8266	6.02909	10.2954	21.4525	28.354	28.1557	158.208	84.0298	159.771	340.205	445.633	425.319	268.861	-1.59513	1.5864e-08	9.89829e-07	DOWN	Expressed protein	-	-	-
DJ50015190.1	DJ5_1	1106028	1108245	1719	-	DJ50015190.1	0.705398	1.36362	0.694393	2.68785	5.09548	7.1451	14.717	27.1346	15.3854	60.8578	114.34	154.101	64.4227	-2.5135	1.67964e-08	1.04252e-06	DOWN	exonucleolytic nuclear-transcribed mRNA catabolic process involved in deadenylation-dependent decay	-	-	C6 transcription factor OS=Fusarium longipes OX=694270 GN=FLONG3_4172 PE=4 SV=1
DJ50132890.1	DJ5_18	391725	393477	1467	+	DJ50132890.1	137.779	113.139	107.593	310.258	205.252	244.309	2453.14	1921.31	2034.42	5994.99	3930.56	4496.67	3471.85	-1.17009	1.94637e-08	1.20178e-06	DOWN	hypothetical protein	-	-	-
DJ50060090.1	DJ5_5	892764	894351	1071	-	DJ50060090.1	14.6477	3.95372	17.9182	59.761	101.707	65.3687	190.401	49.0174	247.35	843.03	1421.92	878.376	605.016	-2.69396	2.43484e-08	1.48789e-06	DOWN	hypothetical protein	-	-	-
DJ50025660.1	DJ5_2	601278	603939	2410	+	DJ50025660.1	2.89308	0.470632	0.914391	0	0	0	84.6226	13.1297	28.4038	0	0	0	21.026	7.83741	2.45513e-08	1.49259e-06	UP	hypothetical protein	-	-	-
DJ50039520.1	DJ5_3	1288699	1289283	585	-	DJ50039520.1	3.49782	4.78248	4.23785	10.4877	23.4191	15.3968	24.8349	32.3865	31.9542	80.8112	178.84	113.007	76.9723	-2.06579	2.76828e-08	1.66589e-06	DOWN	acyl-CoA N-acyltransferase	-	-	-
DJ50006490.1	DJ5_0	2119261	2121180	1520	-	DJ50006490.1	67.2602	62.432	101.606	197.334	187.259	181.058	1240.83	1098.51	1990.63	3950.77	3715.56	3452.89	2574.87	-1.36148	2.81711e-08	1.68671e-06	DOWN	Methyltransferase domain	-	-	Transcription factor OS=Lentinula edodes OX=5353 GN=LENED_010969 PE=4 SV=1
DJ50132290.1	DJ5_18	152405	153556	1152	+	DJ50132290.1	12.631	13.1276	9.56459	21.8949	29.6988	22.8874	176.604	175.062	142.019	332.224	446.61	330.804	267.22	-1.16542	2.98907e-08	1.78068e-06	DOWN	Beta-lactamase	-	-	Beta-lactamase OS=Fusarium sporotrichioides OX=5514 GN=FSPOR_8904 PE=4 SV=1
DJ50088870.1	DJ5_8	709459	712624	2743	+	DJ50088870.1	21.5782	99.4875	18.0092	2.48523	2.23802	2.50753	718.373	3159	636.718	89.7902	80.1358	86.2966	795.051	4.13915	3.02487e-08	1.79299e-06	UP	Vacuolar protein sorting-associated protein 62	-	-	-
DJ50081020.1	DJ5_7	1138693	1139443	639	+	DJ50081020.1	104.962	65.5566	158.206	301.081	415.445	444.525	814.033	484.922	1303.02	2534.08	3465.38	3563.84	2027.55	-1.87891	3.09106e-08	1.81496e-06	DOWN	hypothetical protein	-	-	-
DJ50117920.1	DJ5_12	370979	372568	1590	-	DJ50117920.1	17.1591	5.8019	13.4554	43.8269	95.0637	46.4518	331.132	106.788	275.753	917.856	1973.1	926.661	755.215	-2.42035	3.09254e-08	1.81496e-06	DOWN	cytochrome P450	-	-	Fungal_trans domain-containing protein OS=Aspergillus lentulus OX=293939 GN=ALT_7079 PE=4 SV=1
DJ50009390.1	DJ5_0	3029356	3030195	772	+	DJ50009390.1	147.155	133.012	130.713	220.169	332.526	261.452	1378.8	1188.67	1300.66	2238.77	3351.04	2532.39	1998.39	-1.07036	3.37369e-08	1.9702e-06	DOWN	hypothetical protein	-	-	-
DJ50047330.1	DJ5_4	342741	347091	3080	+	DJ50047330.1	0.369088	0.392805	0.327929	2.2379	2.35774	1.03683	13.7972	14.005	13.0184	90.7879	94.7947	40.0663	44.4116	-2.4653	3.89081e-08	2.26106e-06	DOWN	Uncharacterized alpha/beta hydrolase domain (DUF2235)	-	-	Regulatory protein CAT8 OS=Talaromyces islandicus OX=28573 GN=PISL3812_08306 PE=4 SV=1
DJ50040020.1	DJ5_3	1457768	1459460	1459	+	DJ50040020.1	248.396	198.133	365.707	903.845	774.403	638.338	4398.54	3346.31	6877.26	17369.4	14748.9	11685	9737.57	-1.58309	3.96216e-08	2.29129e-06	DOWN	DnaJ-domain-containing protein	[GO:0002181:cytoplasmic translation][GO:0002183:cytoplasmic translational initiation][GO:0003674:molecular_function][GO:0005488:binding][GO:0005515:protein binding][GO:0005575:cellular_component][GO:0005622:intracellular][GO:0005623:cell][GO:0005634:nucleus][GO:0005737:cytoplasm][GO:0005829:cytosol][GO:0005840:ribosome][GO:0006403:RNA localization][GO:0006404:RNA import into nucleus][GO:0006412:t…	-	Uncharacterized protein OS=Pseudogymnoascus sp. VKM F-3808 OX=1391699 GN=O988_03642 PE=4 SV=1
DJ50065660.1	DJ5_5	2591216	2593250	1776	+	DJ50065660.1	2.90172	2.25653	2.63673	5.7576	5.64855	6.54694	62.5472	46.3914	60.358	134.685	130.954	145.882	96.803	-1.2861	4.19797e-08	2.41587e-06	DOWN	hypothetical protein	-	-	-
DJ50059440.1	DJ5_5	704908	709321	2292	+	DJ50059440.1	3.57107	3.56301	3.80581	8.19573	22.2437	11.2893	99.3396	94.5335	112.432	247.422	665.518	324.64	257.314	-2.0161	4.3227e-08	2.47563e-06	DOWN	alpha beta-hydrolase	-	-	SRF-type transcription factor (DNA-binding and dimerization domain) family protein OS=Aspergillus niger OX=5061 GN=ATCC64974_22170 PE=4 SV=1
DJ50045260.1	DJ5_3	3282301	3283830	1530	-	DJ50045260.1	2.42714	1.43322	1.3803	4.45555	6.40996	6.26163	45.0708	25.384	27.2203	89.7902	128.022	120.199	72.6143	-1.78585	4.37534e-08	2.49374e-06	DOWN	hypothetical protein	-	-	-
DJ50007420.1	DJ5_0	2381291	2383928	1545	-	DJ50007420.1	4.70904	9.49469	3.14981	26.1796	16.6204	22.1004	88.3019	169.81	62.725	532.755	335.202	428.401	269.533	-2.00853	4.48372e-08	2.54327e-06	DOWN	Iron permease FTR1	[GO:0000041:transition metal ion transport][GO:0003674:molecular_function][GO:0005215:transporter activity][GO:0005381:iron ion transmembrane transporter activity][GO:0005575:cellular_component][GO:0005623:cell][GO:0005886:plasma membrane][GO:0005887:integral component of plasma membrane][GO:0006810:transport][GO:0006811:ion transport][GO:0006812:cation transport][GO:0006820:anion transport][GO:0…	-	High affinity iron permease ftrA OS=Neosartorya fumigata (strain ATCC MYA-4609 / Af293 / CBS 101355 / FGSC A1100) OX=330879 GN=ftrA PE=2 SV=1
DJ50056400.1	DJ5_4	3256308	3257886	1287	-	DJ50056400.1	3.41538	4.1127	1.49823	11.5353	23.2679	9.47983	53.3491	61.2717	24.8533	195.543	390.906	153.074	146.5	-2.39754	4.57592e-08	2.58321e-06	DOWN	hypothetical protein	-	-	-
DJ50068900.1	DJ5_6	278208	281283	2618	-	DJ50068900.1	1.36056	2.51279	1.89392	7.98527	4.68975	5.47345	43.2311	76.152	63.9085	275.357	160.272	179.785	133.117	-1.74743	4.60782e-08	2.5889e-06	DOWN	cytochrome P450	-	-	Copper-fist domain-containing protein OS=Fomitopsis rosea OX=34475 GN=EVJ58_g8706 PE=4 SV=1
DJ50065070.1	DJ5_5	2434427	2435383	957	+	DJ50065070.1	8.31509	5.84692	22.1635	103.525	94.7344	42.9521	96.5802	64.773	273.386	1304.95	1183.47	515.725	573.147	-2.79322	5.50011e-08	3.07565e-06	DOWN	50S ribosome-binding GTPase	-	-	-
DJ50095020.1	DJ5_8	2584767	2591345	3131	+	DJ50095020.1	23.3821	16.1325	29.4141	106.879	70.8952	53.3507	888.538	584.707	1187.04	4407.7	2897.59	2095.78	2010.23	-1.82195	5.85318e-08	3.25772e-06	DOWN	Integral peroxisomal membrane peroxin	-	-	Proteophosphoglycan ppg4 OS=Rhodosporidium toruloides (strain ATCC 204091 / IIP 30 / MTCC 1151) OX=1001064 GN=RTG_03050 PE=4 SV=1
DJ50061810.1	DJ5_5	1411205	1413124	1454	-	DJ50061810.1	7.8705	7.48868	7.64115	16.2012	22.5005	46.8546	138.891	126.045	143.202	310.275	427.065	854.747	333.371	-1.96419	6.13061e-08	3.38039e-06	DOWN	Alternative oxidase	[GO:0005575:cellular_component][GO:0005622:intracellular][GO:0005623:cell][GO:0005737:cytoplasm][GO:0005739:mitochondrion][GO:0005740:mitochondrial envelope][GO:0005743:mitochondrial inner membrane][GO:0016020:membrane][GO:0019866:organelle inner membrane][GO:0031090:organelle membrane][GO:0031966:mitochondrial membrane][GO:0031967:organelle envelope][GO:0031975:envelope][GO:0043226:organelle][GO…	-	-
DJ50019860.1	DJ5_1	2719534	2726725	6370	+	DJ50019860.1	0.963686	0.902156	0.951354	2.14034	2.52682	5.12893	74.5047	66.5236	78.1104	179.58	210.112	409.909	169.79	-1.86858	6.45114e-08	3.52434e-06	DOWN	Enoyl-CoA hydratase/isomerase	-	-	Enoyl-CoA isomerase/hydratase fer4 OS=Ustilago maydis (strain 521 / FGSC 9021) OX=237631 GN=fer4 PE=1 SV=1
DJ50104770.1	DJ5_10	114034	116200	2104	+	DJ50104770.1	31.9498	29.7931	25.3116	72.8644	54.0845	49.7757	815.873	725.632	686.425	2019.28	1485.44	1313.97	1174.44	-1.11258	6.58384e-08	3.58034e-06	DOWN	hypothetical protein	-	-	-
DJ50080020.1	DJ5_7	737745	739386	1370	+	DJ50080020.1	28.4336	24.0643	17.3587	46.7183	49.6728	43.631	472.783	381.635	306.524	843.03	888.334	749.959	607.044	-1.09371	6.95027e-08	3.76235e-06	DOWN	hypothetical protein	-	-	-
DJ50001780.1	DJ5_0	657008	662179	4797	-	DJ50001780.1	1.04271	0.69357	1.14847	4.57909	4.43225	2.1337	60.7075	38.5137	71.0094	289.324	277.543	128.418	144.253	-2.03669	7.22976e-08	3.89585e-06	DOWN	hypothetical protein	-	-	-
DJ50098390.1	DJ5_9	669528	674900	4330	-	DJ50098390.1	43.3014	32.0621	43.8107	76.0068	99.7961	78.3466	2275.61	1607.07	2445.09	4334.87	5640.78	4256.27	3426.62	-1.16973	7.34704e-08	3.94114e-06	DOWN	glycoside hydrolase family 5 protein	[GO:0000003:reproduction][GO:0000272:polysaccharide catabolic process][GO:0000746:conjugation][GO:0000747:conjugation with cellular fusion][GO:0000935:division septum][GO:0003674:molecular_function][GO:0003824:catalytic activity][GO:0004338:glucan exo-1,3-beta-glucosidase activity][GO:0004553:hydrolase activity, hydrolyzing O-glycosyl compounds][GO:0005575:cellular_component][GO:0005576:extracell…	-	-
DJ50058160.1	DJ5_5	276028	277133	847	-	DJ50058160.1	11.5424	14.1053	14.9601	31.657	130.372	50.4638	118.656	138.299	163.322	353.175	1441.47	536.272	458.532	-2.47257	7.5752e-08	4.02708e-06	DOWN	hypothetical protein	-	-	-
DJ50083060.1	DJ5_7	1795307	1798433	2440	-	DJ50083060.1	12.4861	8.21227	13.7354	31.7257	27.1844	25.8401	369.764	231.957	431.974	1019.62	865.857	791.052	618.37	-1.37494	7.74654e-08	4.09979e-06	DOWN	hypothetical protein	-	-	-
DJ50056730.1	DJ5_4	3397377	3401405	3474	-	DJ50056730.1	4.45031	6.138	4.94253	14.3901	11.8094	9.1688	187.641	246.838	221.313	658.462	535.541	399.636	374.905	-1.28105	7.8471e-08	4.13455e-06	DOWN	hypothetical protein	-	-	-
DJ50132640.1	DJ5_18	260410	261264	740	+	DJ50132640.1	15.6693	13.3859	28.0423	152.308	539.631	138.537	140.731	114.666	267.469	1484.53	5212.73	1286.23	1417.73	-3.93362	8.06292e-08	4.22947e-06	DOWN	hypothetical protein	-	-	-
DJ50065090.1	DJ5_5	2439062	2440564	1449	-	DJ50065090.1	4.18419	5.84463	5.95658	10.0365	18.6515	16.3314	73.5849	98.0348	111.248	191.552	352.793	296.901	187.352	-1.57598	8.53163e-08	4.45562e-06	DOWN	hypothetical protein	-	-	-
DJ50001690.1	DJ5_0	635366	637007	910	+	DJ50001690.1	47.7203	48.6927	41.5713	73.2473	132.206	104.018	527.052	512.932	487.598	877.949	1570.47	1187.61	860.6	-1.25091	9.16735e-08	4.7458e-06	DOWN	Expressed protein	-	-	-
DJ50001840.1	DJ5_0	679288	681110	1029	+	DJ50001840.1	5.30282	7.05445	5.71087	28.855	24.3728	11.4588	66.2264	84.0298	75.7434	391.086	327.384	147.937	182.068	-1.93879	9.80215e-08	5.0305e-06	DOWN	ATP binding	-	-	-
DJ50004370.1	DJ5_0	1464837	1467530	2125	+	DJ50004370.1	18.9376	8.3977	6.09253	125.041	367.734	81.1892	488.42	206.573	166.872	3499.82	10200.7	2164.61	2787.83	-4.20189	9.91438e-08	5.04442e-06	DOWN	pyranose oxidase	-	-	-
DJ50003620.1	DJ5_0	1229087	1231837	2447	-	DJ50003620.1	31.8692	29.6959	34.334	66.7987	72.7228	51.3315	946.486	841.173	1082.89	2152.97	2322.96	1575.94	1487.07	-1.0768	1.10919e-07	5.61942e-06	DOWN	alcohol oxidase	-	-	Dehydrogenase pkfF OS=Emericella nidulans (strain FGSC A4 / ATCC 38163 / CBS 112.46 / NRRL 194 / M139) OX=227321 GN=pkfF PE=2 SV=1
DJ50037400.1	DJ5_3	480556	483132	2521	+	DJ50037400.1	126.922	115.177	217.95	364.601	572.04	443.454	3883.44	3361.19	7082.01	12106.7	18825.1	14026.3	9880.78	-1.65008	1.13388e-07	5.71692e-06	DOWN	hypothetical protein	-	-	-
DJ50037000.1	DJ5_3	346354	346634	225	+	DJ50037000.1	2.35779	5.37706	7.34561	24.5748	21.6275	20.7437	6.43868	14.005	21.3028	72.8298	63.5222	58.5584	39.4428	-2.25291	1.13808e-07	5.71692e-06	DOWN		-	-	-
DJ50036750.1	DJ5_3	240670	245141	2026	+	DJ50036750.1	4.15215	2.0154	3.35374	10.3934	40.0558	11.1548	102.099	47.2668	87.5783	277.352	1059.36	283.546	309.533	-2.77514	1.3313e-07	6.6593e-06	DOWN		-	-	-
DJ50114430.1	DJ5_11	925607	927677	1532	+	DJ50114430.1	2.67131	2.76399	3.11661	7.41623	6.54819	5.87932	49.6698	49.0174	61.5415	149.65	130.954	113.007	92.3067	-1.30472	1.42135e-07	7.07989e-06	DOWN	Glycosyl hydrolase family 76	-	-	-
DJ50054600.1	DJ5_4	2579133	2580101	860	-	DJ50054600.1	22.119	10.7268	12.385	37.7841	74.3421	45.226	230.873	106.788	137.285	428	834.585	487.987	370.919	-1.88147	1.55876e-07	7.73183e-06	DOWN	hypothetical protein	-	-	-
DJ50055580.1	DJ5_4	2937016	2937747	566	+	DJ50055580.1	101.896	80.1571	132.052	484.443	511.088	194.725	699.976	525.186	963.361	3611.56	3776.15	1382.8	1826.51	-2.00334	1.64678e-07	8.13443e-06	DOWN	hypothetical protein	-	-	Putative poxc laccase transcription factor OS=Pleurotus ostreatus OX=5322 PE=2 SV=1
DJ50081910.1	DJ5_7	1397669	1398397	729	+	DJ50081910.1	69.6526	66.2797	86.7819	153.359	124.158	170.28	616.274	559.323	815.425	1472.56	1181.51	1557.45	1033.76	-1.08231	1.70334e-07	8.30991e-06	DOWN	hypothetical protein	-	-	-
DJ50121580.1	DJ5_13	254938	255782	741	+	DJ50121580.1	210.994	149.801	167.779	368.704	405.945	301.342	1897.57	1284.96	1602.45	3598.59	3926.65	2801.56	2518.63	-1.10994	1.72834e-07	8.39732e-06	DOWN	hypothetical protein	-	-	Zn(2)-C6 fungal-type domain-containing protein OS=Coniochaeta pulveracea OX=177199 GN=DL546_002052 PE=4 SV=1
DJ50040270.1	DJ5_3	1517913	1520190	2121	+	DJ50040270.1	19.1163	15.4011	13.8964	7.60658	6.38871	8.37745	492.099	378.134	379.901	212.504	176.885	222.933	310.409	1.03096	1.98906e-07	9.62464e-06	UP	Glycosyl hydrolases family 18	-	-	-
DJ50113710.1	DJ5_11	710272	711309	925	+	DJ50113710.1	28.5939	19.946	42.6839	144.528	275.258	67.0997	321.014	213.576	508.901	1760.89	3323.68	778.724	1151.13	-2.49148	2.24265e-07	1.08076e-05	DOWN	hypothetical protein	-	-	-
DJ50116040.1	DJ5_11	1554364	1555378	952	+	DJ50116040.1	4.29879	3.73309	7.13727	19.3339	12.0318	17.2023	49.6698	41.1396	87.5783	242.434	149.522	205.468	129.302	-1.75602	2.48502e-07	1.1879e-05	DOWN	Expressed protein	-	-	-
DJ50041150.1	DJ5_3	1782540	1785218	1626	-	DJ50041150.1	4.61429	8.46366	4.46112	1.25775	1.93377	1.51075	91.0613	159.306	93.4958	26.9371	41.0451	30.8202	73.7777	1.80175	2.572e-07	1.21719e-05	UP	Glycosyl hydrolase family 71	-	-	Fungal_trans domain-containing protein OS=Metarhizium anisopliae BRIP 53293 OX=1291518 GN=H634G_08471 PE=4 SV=1
DJ50083020.1	DJ5_7	1787216	1788495	984	+	DJ50083020.1	14.9416	15.2152	13.8103	37.0255	22.6723	37.9457	178.443	173.311	175.157	479.879	291.225	468.467	294.414	-1.23391	2.57415e-07	1.21719e-05	DOWN	von Willebrand factor (vWF) type A domain	-	-	C6 finger domain protein OS=Talaromyces cellulolyticus OX=1472165 GN=TCE0_044f16968 PE=4 SV=1
DJ50056450.1	DJ5_4	3271219	3274402	2848	-	DJ50056450.1	68.761	36.9313	149.272	555.769	419.509	321.752	2376.79	1217.56	5479.56	20848.3	15596.2	11497	9502.56	-2.40172	2.57709e-07	1.21719e-05	DOWN	C-terminal, D2-small domain, of ClpB protein	[GO:0000166:nucleotide binding][GO:0000302:response to reactive oxygen species][GO:0001302:replicative cell aging][GO:0001306:age-dependent response to oxidative stress][GO:0001315:age-dependent response to reactive oxygen species][GO:0001316:age-dependent response to reactive oxygen species involved in replicative cell aging][GO:0001317:accumulation of oxidatively modified proteins involved in r…	-	Putative HSP100 protein OS=Syncephalastrum racemosum OX=13706 GN=BCR43DRAFT_491807 PE=3 SV=1
DJ50035350.1	DJ5_2	3762369	3764198	1523	+	DJ50035350.1	14.5302	18.4196	10.5506	5.66964	6.14448	4.30113	268.585	324.74	207.111	113.734	122.158	82.1873	186.419	1.33322	2.92983e-07	1.36745e-05	UP	transcription by RNA polymerase II	[GO:0000976:transcription regulatory region sequence-specific DNA binding][GO:0000977:RNA polymerase II regulatory region sequence-specific DNA binding][GO:0000978:RNA polymerase II proximal promoter sequence-specific DNA binding][GO:0000981:DNA-binding transcription factor activity, RNA polymerase II-specific][GO:0000987:proximal promoter sequence-specific DNA binding][GO:0001012:RNA polymerase …	-	C2H2 finger domain transcription factor mtfA OS=Ceratocystis fimbriata CBS 114723 OX=1035309 GN=mtfA_0 PE=4 SV=1
DJ50061530.1	DJ5_5	1330908	1333338	1963	+	DJ50061530.1	7.14235	9.32186	8.747	22.6886	22.6538	14.0156	170.165	211.825	221.313	586.629	580.496	345.186	352.602	-1.3272	2.98752e-07	1.3889e-05	DOWN	MFS general substrate transporter	-	-	MFS domain-containing protein OS=Monascus purpureus OX=5098 GN=MPDQ_004505 PE=4 SV=1
DJ50050500.1	DJ5_4	1406489	1410111	3311	-	DJ50050500.1	3.86827	4.5675	3.60514	1.05232	1.80886	1.68168	155.448	175.062	153.854	45.8928	78.1812	69.8592	113.05	1.32136	3.1018e-07	1.4364e-05	UP	hypothetical protein	-	-	-
DJ50054150.1	DJ5_4	2430464	2432598	939	+	DJ50054150.1	0.968513	1.04685	1.56456	3.95258	6.93632	4.36011	11.0377	11.379	18.9359	48.8858	85.0221	51.367	37.7713	-2.1872	3.19821e-07	1.47528e-05	DOWN		-	-	-
DJ50134280.1	DJ5_19	422773	424881	1881	+	DJ50134280.1	0.362613	0.60299	1.75732	4.71137	14.6465	4.74494	8.2783	13.1297	42.6057	116.727	359.634	111.98	108.726	-3.2211	3.26915e-07	1.50216e-05	DOWN	copper radical oxidase	-	-	Nitrogen assimilation transcription factor nit-4 OS=Ganoderma boninense OX=34458 GN=G4MT25 PE=4 SV=1
DJ50046300.1	DJ5_3	3669802	3670518	535	+	DJ50046300.1	336.717	587.111	176.947	5.94629	5.31747	32.294	2186.39	3636.04	1220.18	41.9021	37.1361	216.769	1223.07	4.57384	3.50189e-07	1.59061e-05	UP		-	-	-
DJ50033930.1	DJ5_2	3329039	3331906	2059	+	DJ50033930.1	1.58271	1.065	2.14054	4.00978	10.3988	6.08454	39.5519	25.384	56.8076	108.746	279.498	157.183	111.195	-2.17406	3.7506e-07	1.69708e-05	DOWN	alcohol oxidase	-	-	Fungal specific transcription factor domain family protein OS=Aspergillus niger OX=5061 GN=ATCC64974_35660 PE=3 SV=1
DJ50105690.1	DJ5_10	505068	505783	549	+	DJ50105690.1	125.896	133.187	128.949	301.46	337.367	197.175	838.868	846.425	912.471	2179.91	2417.75	1358.14	1425.6	-1.19732	3.81345e-07	1.71895e-05	DOWN	MAPEG family	-	[ko00480:Glutathione metabolism][ko00980:Metabolism of xenobiotics by cytochrome P450]	-
DJ50039110.1	DJ5_3	1186516	1189769	2914	-	DJ50039110.1	7.56821	7.60301	8.79128	22.4062	16.2883	13.9937	267.665	256.466	330.194	859.991	619.586	511.616	474.253	-1.22268	4.25984e-07	1.90568e-05	DOWN	ubiE/COQ5 methyltransferase family	-	-	-
DJ50041960.1	DJ5_3	2114771	2120969	5360	-	DJ50041960.1	26.4403	29.6393	18.6724	9.05824	11.4671	13.2601	1720.05	1839.03	1290	639.506	802.335	891.732	1197.11	1.05581	4.57002e-07	2.02912e-05	UP	cytochrome P450	-	-	Copper-fist domain-containing protein OS=Fomitopsis rosea OX=34475 GN=EVJ58_g8706 PE=4 SV=1
DJ50099450.1	DJ5_9	950720	954673	3633	-	DJ50099450.1	6.92568	7.24305	8.56785	19.9108	16.7945	12.6667	305.377	304.608	401.203	952.774	796.471	577.365	556.3	-1.20414	4.66318e-07	2.06276e-05	DOWN	SET domain	-	-	Transcription factor OS=Ganoderma sinense ZZ0214-1 OX=1077348 GN=GSI_01047 PE=4 SV=1
DJ50001830.1	DJ5_0	677259	679135	1563	-	DJ50001830.1	2.56984	2.80593	1.76238	7.26913	6.03513	4.97688	48.75	50.768	35.5047	149.65	123.135	97.5974	84.2343	-1.44678	4.75853e-07	2.09711e-05	DOWN	hypothetical protein	-	-	-
DJ50101590.1	DJ5_9	1622336	1625076	2594	-	DJ50101590.1	102.986	174.491	79.4311	48.1797	39.0773	43.4036	3242.33	5239.61	2655.75	1646.15	1323.22	1412.59	2586.61	1.34604	5.48862e-07	2.38343e-05	UP	Class II aldolase adducin domain-containing protein	-	-	Aldolase_II domain-containing protein OS=Aspergillus niger OX=5061 GN=ABL_08234 PE=4 SV=1
DJ50080150.1	DJ5_7	774833	776766	1371	-	DJ50080150.1	0.055278	0.0551531	0.468811	3.42535	2.56647	1.4334	0.919811	0.87531	8.28443	61.8555	45.9315	24.6562	23.7538	-3.828	6.0337e-07	2.59165e-05	DOWN	RING finger protein	-	-	-
DJ50036780.1	DJ5_3	252282	253931	1650	-	DJ50036780.1	5.78731	5.63675	4.56318	13.129	10.2995	9.37931	115.896	107.663	97.0462	285.333	221.839	194.167	170.324	-1.12685	7.08412e-07	3.01011e-05	DOWN	hypothetical protein	-	-	-
DJ50046120.1	DJ5_3	3591433	3592866	1066	-	DJ50046120.1	1.06641	0.496533	0.516811	3.90801	18.0489	2.53483	13.7972	6.12717	7.10094	54.8718	251.157	33.9022	61.1594	-3.6487	7.18143e-07	3.04057e-05	DOWN	hypothetical protein	-	-	-
DJ50129380.1	DJ5_16	382329	383493	989	+	DJ50129380.1	12.2607	4.66381	25.4385	92.7467	94.6213	55.2233	147.17	53.3939	324.276	1208.18	1221.58	685.236	606.639	-2.57289	7.37887e-07	3.11304e-05	DOWN	NAD-P-binding protein	-	-	Zn(2)-C6 fungal-type domain-containing protein OS=Fusarium coffeatum OX=231269 GN=FIESC28_04525 PE=4 SV=1
DJ50119640.1	DJ5_12	987227	987902	567	+	DJ50119640.1	18.0443	15.3364	5.18209	42.2138	67.4704	38.9918	124.175	100.661	37.8717	315.263	499.383	277.382	225.789	-2.04904	7.45953e-07	3.12957e-05	DOWN	hypothetical protein	-	-	-
DJ50004110.1	DJ5_0	1385837	1389770	3598	+	DJ50004110.1	198.965	122.249	177.975	387.985	341.779	326.211	8688.54	5091.68	8253.66	18387	16052.6	14725.9	11866.6	-1.158	7.5998e-07	3.17238e-05	DOWN	ATP-citrate synthase	[GO:0003674:molecular_function][GO:0003824:catalytic activity][GO:0003878:ATP citrate synthase activity][GO:0005575:cellular_component][GO:0005622:intracellular][GO:0005623:cell][GO:0005737:cytoplasm][GO:0005829:cytosol][GO:0006082:organic acid metabolic process][GO:0006084:acetyl-CoA metabolic process][GO:0006085:acetyl-CoA biosynthetic process][GO:0006091:generation of precursor metabolites and…	[ko00020:Citrate cycle (TCA cycle)][ko00720:Carbon fixation pathways in prokaryotes]	-
DJ50044020.1	DJ5_3	2859604	2860517	740	-	DJ50044020.1	37.1762	47.2082	75.3173	180.558	125.55	134.885	333.891	404.393	718.379	1759.89	1212.79	1252.33	946.944	-1.53816	7.82023e-07	3.25294e-05	DOWN	Non-catalytic module family expn	-	-	-
DJ50116290.1	DJ5_11	1636861	1638838	1724	+	DJ50116290.1	3.6926	4.21057	2.44996	1.05445	0.998771	1.0924	77.2641	84.0298	54.4406	23.9441	22.4771	23.6288	47.6308	1.63033	7.9577e-07	3.29855e-05	UP	Expressed protein	-	-	-
DJ50128800.1	DJ5_16	174736	201604	3561	+	DJ50128800.1	117.457	167.177	119.178	69.9588	38.7462	49.4838	5076.44	6891.32	5470.09	3281.33	1801.1	2210.84	4121.85	1.25764	8.23955e-07	3.39166e-05	UP	Glycosyl hydrolases family 18	-	-	Zn(2)-C6 fungal-type domain-containing protein OS=Talaromyces amestolkiae OX=1196081 GN=BHQ10_007675 PE=4 SV=1
DJ50068780.1	DJ5_6	240656	241747	984	-	DJ50068780.1	19.3316	17.29	13.5304	33.7925	45.8773	28.8754	230.873	196.945	171.606	437.977	589.291	356.487	330.53	-1.20531	8.58524e-07	3.52173e-05	DOWN	FtsJ-like methyltransferase	-	-	-
DJ50134070.1	DJ5_19	304323	306812	2011	-	DJ50134070.1	19.785	39.3679	19.405	8.02265	8.26449	10.8716	482.901	916.45	502.984	212.504	216.953	274.3	434.348	1.43577	8.69541e-07	3.55463e-05	UP	Belongs to the Ca(2 ) cation antiporter (CaCA) (TC 2.A.19) family	-	-	Uncharacterized protein (Fragment) OS=Chaetothyriales sp. CBS 134920 OX=2249417 GN=DV735_g2481 PE=3 SV=1
DJ50007480.1	DJ5_0	2400364	2403940	3264	+	DJ50007480.1	8.4052	7.99238	10.4648	25.5034	14.7481	21.1982	332.972	301.982	440.259	1096.44	628.382	868.103	611.356	-1.27172	9.14857e-07	3.72702e-05	DOWN	Aromatic prenyltransferase	[GO:0003674:molecular_function][GO:0003824:catalytic activity][GO:0004659:prenyltransferase activity][GO:0006725:cellular aromatic compound metabolic process][GO:0008150:biological_process][GO:0008152:metabolic process][GO:0009058:biosynthetic process][GO:0009987:cellular process][GO:0016740:transferase activity][GO:0016765:transferase activity, transferring alkyl or aryl (other than methyl) grou…	-	-
DJ50013420.1	DJ5_1	372636	373921	1128	-	DJ50013420.1	0.806236	0.536276	0.569805	1.88018	12.3447	3.99251	11.0377	7.00248	8.28443	27.9347	181.771	56.5037	48.7557	-3.33802	9.45601e-07	3.81814e-05	DOWN	hypothetical protein	-	-	-
DJ50095860.1	DJ5_8	2898442	2900117	1301	+	DJ50095860.1	4.77668	9.18305	13.2684	52.3981	26.9305	27.0635	75.4245	138.299	222.496	897.902	457.36	441.756	372.206	-2.04615	9.4667e-07	3.81814e-05	DOWN	hypothetical protein	-	-	-
DJ50103450.1	DJ5_9	2363787	2364786	891	-	DJ50103450.1	12.8437	13.4936	10.2022	33.7492	35.1216	19.6666	138.891	139.174	117.166	396.075	408.497	219.851	236.609	-1.37248	9.46887e-07	3.81814e-05	DOWN	hypothetical protein	-	-	-
DJ50007620.1	DJ5_0	2441955	2448330	5315	+	DJ50007620.1	2.70919	2.21936	1.81394	1.01183	0.647933	0.570022	174.764	136.548	124.267	70.8345	44.9542	38.0116	98.2299	1.5031	1.00347e-06	4.00544e-05	UP	Anthranilate synthase component I, N terminal region	[GO:0003674:molecular_function][GO:0003824:catalytic activity][GO:0005575:cellular_component][GO:0005622:intracellular][GO:0005623:cell][GO:0005737:cytoplasm][GO:0006082:organic acid metabolic process][GO:0006520:cellular amino acid metabolic process][GO:0006575:cellular modified amino acid metabolic process][GO:0006725:cellular aromatic compound metabolic process][GO:0006732:coenzyme metabolic p…	[ko00790:Folate biosynthesis]	-
DJ50123620.1	DJ5_13	1078993	1080636	1533	-	DJ50123620.1	598.775	1028.91	321.76	112.011	224.056	98.7615	11140.8	18259	6357.71	2261.72	4483.69	1899.55	7400.4	2.04833	1.04958e-06	4.16146e-05	UP	Protein of unknown function (DUF1275)	-	-	-
DJ50072130.1	DJ5_6	1383687	1384122	270	+	DJ50072130.1	16.5607	17.9235	17.6839	5.33016	5.54551	5.15559	54.2689	56.0199	61.5415	18.9557	19.5453	17.4648	37.966	1.61485	1.0855e-06	4.28952e-05	UP	L-amino acid transmembrane transporter activity	[GO:0003333:amino acid transmembrane transport][GO:0003674:molecular_function][GO:0005215:transporter activity][GO:0005342:organic acid transmembrane transporter activity][GO:0005575:cellular_component][GO:0005623:cell][GO:0005886:plasma membrane][GO:0005887:integral component of plasma membrane][GO:0006810:transport][GO:0006811:ion transport][GO:0006820:anion transport][GO:0006865:amino acid tra…	-	-
DJ50021280.1	DJ5_1	3196270	3197734	1257	-	DJ50021280.1	7.5967	5.59442	8.18126	31.2137	22.9894	13.0934	115.896	81.4039	132.551	516.793	377.224	206.495	238.394	-1.7415	1.09938e-06	4.32996e-05	DOWN	hypothetical protein	[GO:0000151:ubiquitin ligase complex][GO:0000209:protein polyubiquitination][GO:0003674:molecular_function][GO:0003824:catalytic activity][GO:0004842:ubiquitin-protein transferase activity][GO:0005488:binding][GO:0005575:cellular_component][GO:0005622:intracellular][GO:0005623:cell][GO:0005634:nucleus][GO:0005737:cytoplasm][GO:0006355:regulation of transcription, DNA-templated][GO:0006357:regulat…	-	-
DJ50107340.1	DJ5_10	1022332	1023279	773	-	DJ50107340.1	5.39229	11.0537	3.68231	1.07786	0.677944	1.483	50.5896	98.9101	36.6882	10.9744	6.84086	14.3828	36.3976	2.54151	1.21152e-06	4.74013e-05	UP		-	-	-
DJ50047090.1	DJ5_4	270205	272223	1455	+	DJ50047090.1	999.7	1680.31	974.807	584.455	393.823	343.176	17653.9	28301.4	18281.4	11200.8	7479.99	6264.72	14863.7	1.36463	1.31642e-06	5.11679e-05	UP	Aldehyde dehydrogenase	-	[ko00010:Glycolysis / Gluconeogenesis][ko00053:Ascorbate and aldarate metabolism][ko00071:Fatty acid degradation][ko00280:Valine, leucine and isoleucine degradation][ko00310:Lysine degradation][ko00330:Arginine and proline metabolism][ko00340:Histidine metabolism][ko00380:Tryptophan metabolism][ko00410:beta-Alanine metabolism][ko00561:Glycerolipid metabolism][ko00620:Pyruvate metabolism][ko00625:…	Transcription initiation factor IID, 18kD subunit family protein OS=Aspergillus niger OX=5061 GN=ATCC64974_100780 PE=3 SV=1
DJ50111160.1	DJ5_10	2226849	2228585	1089	+	DJ50111160.1	1.39185	0.486046	1.01179	4.2428	5.15595	3.23321	18.3962	6.12717	14.2019	60.8578	73.2949	44.1756	36.1756	-2.21442	1.40425e-06	5.42259e-05	DOWN	hypothetical protein	-	-	-
DJ50035970.1	DJ5_2	3934332	3939495	4102	+	DJ50035970.1	28.7847	24.185	25.4732	63.6127	52.1788	39.9034	1433.07	1148.41	1346.81	3436.97	2794	2053.65	2035.49	-1.07671	1.42998e-06	5.49719e-05	DOWN	Acyltransferase family	-	-	-
DJ50001200.1	DJ5_0	455508	459079	2823	-	DJ50001200.1	25.1278	73.6596	22.5078	7.43223	7.21329	12.5304	860.943	2407.1	818.976	276.354	265.816	443.811	845.501	2.05196	1.43284e-06	5.49719e-05	UP	cytochrome P450	-	-	Fungal_trans domain-containing protein OS=Byssochlamys spectabilis (strain No. 5 / NBRC 109023) OX=1356009 GN=PVAR5_0589 PE=4 SV=1
DJ50091100.1	DJ5_8	1387997	1388604	507	+	DJ50091100.1	22.2725	21.6256	45.8195	118.024	66.5953	112.892	137.052	126.92	299.423	788.159	440.747	718.111	418.402	-1.79328	1.43998e-06	5.50677e-05	DOWN	Myb-like DNA-binding domain	-	-	Transcription factor OS=Ganoderma sinense ZZ0214-1 OX=1077348 GN=GSI_09003 PE=4 SV=1
DJ50067950.1	DJ5_5	3371121	3372151	864	-	DJ50067950.1	20.6131	24.4173	25.293	32.5245	130.493	121.782	216.156	244.212	281.671	370.135	1471.76	1320.13	650.678	-2.09181	1.50669e-06	5.72492e-05	DOWN	hypothetical protein	-	-	Zn(2)-C6 fungal-type domain-containing protein OS=Exidia glandulosa HHB12029 OX=1314781 GN=EXIGLDRAFT_778274 PE=4 SV=1
DJ50035230.1	DJ5_2	3728958	3731528	2364	+	DJ50035230.1	0.705286	0.927594	0.737979	4.19734	2.66016	1.80115	20.2358	25.384	22.4863	130.695	82.0903	53.4217	55.7188	-1.96599	1.58559e-06	6.00549e-05	DOWN		-	-	-
DJ50110830.1	DJ5_10	2113079	2115537	2273	+	DJ50110830.1	51.9467	92.1484	40.7595	26.059	15.1837	15.4904	1433.07	2424.61	1194.14	780.177	450.519	441.756	1120.71	1.59516	1.59321e-06	6.01514e-05	UP	high mobility group	-	-	Transcription factor OS=Ganoderma sinense ZZ0214-1 OX=1077348 GN=GSI_14346 PE=4 SV=1
DJ50029340.1	DJ5_2	1837631	1838436	686	-	DJ50029340.1	114.232	109.564	173.066	324.95	391.237	243.739	951.085	870.058	1530.25	2936.14	3503.5	2097.83	1981.48	-1.34988	1.87474e-06	6.98902e-05	DOWN	hypothetical protein	-	-	-
DJ50025180.1	DJ5_2	413509	414066	369	-	DJ50025180.1	0	0.614755	0	8.62131	13.5933	2.21905	0	2.62593	0	41.9021	65.4768	10.2734	20.0464	-5.37039	2.11643e-06	7.74391e-05	DOWN		-	-	-
DJ50040690.1	DJ5_3	1626456	1627460	673	-	DJ50040690.1	249.317	375.827	210.654	91.2759	99.3372	148.192	2036.46	2927.91	1827.31	809.11	872.698	1251.3	1620.8	1.21174	2.19848e-06	8.01939e-05	UP	Glutathione peroxidase	[GO:0000302:response to reactive oxygen species][GO:0003674:molecular_function][GO:0003824:catalytic activity][GO:0004601:peroxidase activity][GO:0005575:cellular_component][GO:0005622:intracellular][GO:0005623:cell][GO:0005737:cytoplasm][GO:0005739:mitochondrion][GO:0005829:cytosol][GO:0006950:response to stress][GO:0006979:response to oxidative stress][GO:0008150:biological_process][GO:0008152:…	[ko00480:Glutathione metabolism][ko00590:Arachidonic acid metabolism]	Glutathione peroxidase-like peroxiredoxin 2 OS=Saccharomyces cerevisiae (strain ATCC 204508 / S288c) OX=559292 GN=GPX2 PE=1 SV=1
DJ50088590.1	DJ5_8	578979	582846	2863	-	DJ50088590.1	21.7326	12.915	41.4682	79.9509	108.544	85.2005	755.165	428.027	1530.25	3014.96	4056.63	3060.45	2140.91	-1.90167	2.21634e-06	8.05973e-05	DOWN	Histidine-specific methyltransferase, SAM-dependent	-	[ko00340:Histidine metabolism]	-
DJ50004580.1	DJ5_0	1529765	1531716	1780	-	DJ50004580.1	3.70415	2.3789	3.50773	6.51061	16.5711	9.20032	80.0236	49.0174	80.4774	152.643	385.043	205.468	158.779	-1.83014	2.24483e-06	8.13835e-05	DOWN	NAD-P-binding protein	-	-	-
DJ50131470.1	DJ5_17	480796	482899	1471	-	DJ50131470.1	1.44256	0.462634	0.686622	5.56111	51.3516	12.0792	25.7547	7.87779	13.0184	107.748	986.061	222.933	227.232	-4.81817	2.30739e-06	8.33965e-05	DOWN		-	-	-
DJ50059790.1	DJ5_5	820900	823206	924	+	DJ50059790.1	22.4734	20.7041	39.8483	125.585	115.132	51.4869	252.028	221.454	474.58	1528.43	1388.69	596.885	743.678	-1.89202	2.34047e-06	8.43351e-05	DOWN	50S ribosome-binding GTPase	-	-	Fungal-specific transcription factor domain protein OS=Rhizoctonia solani 123E OX=1423351 GN=V565_135800 PE=4 SV=1
DJ50015160.1	DJ5_1	1096533	1099564	2499	-	DJ50015160.1	13.1011	20.9386	14.5869	25.7937	45.2961	36.1739	397.358	605.715	469.846	849.016	1477.63	1134.18	822.291	-1.23206	2.40073e-06	8.62405e-05	DOWN	exonucleolytic nuclear-transcribed mRNA catabolic process involved in deadenylation-dependent decay	-	-	C6 transcription factor OS=Fusarium longipes OX=694270 GN=FLONG3_4172 PE=4 SV=1
DJ50046150.1	DJ5_3	3599214	3602042	1477	+	DJ50046150.1	82.2513	126.298	137.077	242.874	251.964	210.722	1474.46	2159.39	2609.6	4724.96	4857.99	3904.92	3288.55	-1.11164	2.40789e-06	8.62405e-05	DOWN	Protein of unknown function (DUF3602)	-	-	-
DJ50114690.1	DJ5_11	1005701	1006376	495	-	DJ50114690.1	0	0.305515	0.37099	3.82547	7.56206	2.31588	0	1.75062	2.36698	24.9417	48.8633	14.3828	15.3842	-4.48125	2.49753e-06	8.88887e-05	DOWN		-	-	-
DJ50104090.1	DJ5_9	2581124	2583725	2074	-	DJ50104090.1	393.661	350.492	339.673	141.317	41.1219	93.4634	368.844	495.426	382.267	201.529	258.975	161.292	311.389	1.00363	2.72296e-05	0.000681027	UP	Belongs to the mitochondrial carrier (TC 2.A.29) family	[GO:0000295:adenine nucleotide transmembrane transporter activity][GO:0003674:molecular_function][GO:0005215:transporter activity][GO:0005346:purine ribonucleotide transmembrane transporter activity][GO:0005347:ATP transmembrane transporter activity][GO:0005471:ATP:ADP antiporter activity][GO:0005575:cellular_component][GO:0005622:intracellular][GO:0005623:cell][GO:0005737:cytoplasm][GO:0005739:m…	[ko04020:Calcium signaling pathway][ko04022:cGMP-PKG signaling pathway][ko04217:Necroptosis][ko04218:Cellular senescence]	Fungal_trans domain-containing protein OS=Gymnopilus dilepis OX=231916 GN=CVT26_008181 PE=3 SV=1
DJ50057940.1	DJ5_5	164392	168809	3967	+	DJ50057940.1	306.43	328.116	327.585	439.096	804.92	716.697	14753.8	15067.6	16749.9	22943.4	41682.3	35671.3	24478.1	-1.10678	2.57365e-06	9.10764e-05	DOWN	Glutathione S-transferase, N-terminal domain	-	-	-
DJ50040970.1	DJ5_3	1729241	1731576	1992	+	DJ50040970.1	23.55	30.3295	17.3776	55.8577	41.8669	42.709	569.363	699.373	446.176	1465.58	1088.67	1067.41	889.428	-1.07705	2.58453e-06	9.11892e-05	DOWN	X-Pro dipeptidyl-peptidase (S15 family)	-	-	-
DJ50103240.1	DJ5_9	2294680	2296334	1541	-	DJ50103240.1	4.13111	4.36712	2.44297	0.688138	0.971634	1.3284	77.2641	77.9026	48.5231	13.9674	19.5453	25.6835	43.8143	1.79113	2.63799e-06	9.27994e-05	UP	Homocysteine S-methyltransferase	[GO:0000096:sulfur amino acid metabolic process][GO:0000097:sulfur amino acid biosynthetic process][GO:0003674:molecular_function][GO:0003824:catalytic activity][GO:0005575:cellular_component][GO:0005622:intracellular][GO:0005623:cell][GO:0005634:nucleus][GO:0005737:cytoplasm][GO:0006082:organic acid metabolic process][GO:0006139:nucleobase-containing compound metabolic process][GO:0006520:cellul…	[ko00270:Cysteine and methionine metabolism]	-
DJ50114040.1	DJ5_11	791375	794453	2602	+	DJ50114040.1	7.57279	7.78816	9.24553	19.6493	24.1396	12.9968	239.151	234.583	310.075	673.427	819.926	424.292	450.242	-1.29275	2.65049e-06	9.29631e-05	DOWN	hypothetical protein	-	-	-
DJ50120340.1	DJ5_12	1201158	1202117	960	+	DJ50120340.1	13.1836	14.2566	7.74732	30.6923	25.0328	21.9207	153.608	158.431	95.8627	388.093	313.702	264.027	228.954	-1.23804	2.79356e-06	9.7405e-05	DOWN	Expressed protein	-	-	-
DJ50113350.1	DJ5_11	606474	608029	1107	-	DJ50113350.1	5.20302	2.32241	2.07362	21.0059	438.366	46.2301	69.9057	29.7606	29.5873	306.284	6334.63	642.088	1235.38	-5.81557	2.87236e-06	9.98586e-05	DOWN	hypothetical protein	-	-	-
DJ50005190.1	DJ5_0	1747319	1748701	964	+	DJ50005190.1	132.704	453.14	380.139	43.3723	36.8886	12.9959	1552.64	5056.67	4723.31	550.713	464.201	157.183	2084.12	3.27322	2.93794e-06	0.000101543	UP	Belongs to the GST superfamily	-	[ko00480:Glutathione metabolism][ko00980:Metabolism of xenobiotics by cytochrome P450]	Uncharacterized protein OS=Scedosporium apiospermum OX=563466 GN=SAPIO_CDS6203 PE=3 SV=1
DJ50036840.1	DJ5_3	280024	282455	2278	+	DJ50036840.1	40.5878	42.0894	35.672	10.8396	21.9861	14.3061	1122.17	1109.89	1047.39	325.24	653.79	408.882	777.894	1.2404	3.02102e-06	0.000103809	UP	helix loop helix domain	-	-	Transcription factor OS=Ganoderma sinense ZZ0214-1 OX=1077348 GN=GSI_02465 PE=4 SV=1
DJ50007440.1	DJ5_0	2386014	2388220	1672	-	DJ50007440.1	2.13035	4.56765	1.09833	0.407715	0.313427	0.342811	43.2311	88.4063	23.6698	8.97902	6.84086	7.19138	29.7198	2.76279	3.49802e-06	0.000118145	UP	Polysaccharide deacetylase	[GO:0000003:reproduction][GO:0003006:developmental process involved in reproduction][GO:0003674:molecular_function][GO:0003824:catalytic activity][GO:0004099:chitin deacetylase activity][GO:0005575:cellular_component][GO:0005618:cell wall][GO:0005619:ascospore wall][GO:0005623:cell][GO:0005628:prospore membrane][GO:0005631:chitosan layer of spore wall][GO:0007049:cell cycle][GO:0008150:biological…	-	NodB homology domain-containing protein OS=Wallemia ichthyophaga OX=245174 GN=E3P86_00308 PE=4 SV=1
DJ50122570.1	DJ5_13	587499	588834	1184	-	DJ50122570.1	65.4808	43.4275	90.2691	157.694	215.425	148.067	940.967	595.211	1377.58	2459.25	3329.54	2199.54	1817.02	-1.45592	3.67091e-06	0.000123282	DOWN	hypothetical protein	-	-	-
DJ50113970.1	DJ5_11	772126	775293	2879	+	DJ50113970.1	61.3081	31.8323	39.8982	101.264	123.023	86.3766	2142.24	1060.88	1480.55	3840.03	4623.44	3120.03	2711.19	-1.30639	3.69512e-06	0.000123745	DOWN	hypothetical protein	-	-	-
DJ50132930.1	DJ5_18	403575	404806	1055	+	DJ50132930.1	25.4297	42.717	14.5346	6.96418	5.88981	10.4003	325.613	521.685	197.643	96.7739	81.113	137.664	226.749	1.72999	4.07175e-06	0.000135212	UP	Expressed protein	-	-	-
DJ50064880.1	DJ5_5	2357262	2360436	2828	-	DJ50064880.1	8.8435	4.83957	14.0587	38.6757	58.5838	19.9206	303.538	158.431	512.451	1440.63	2162.69	706.81	880.759	-2.14681	4.16496e-06	0.000137536	DOWN	Cobalamin synthesis protein cobW C-terminal domain	-	-	-
DJ50098000.1	DJ5_9	562779	563772	735	+	DJ50098000.1	5.25863	8.02444	6.74596	14.3244	12.732	13.9257	46.9104	68.2742	63.9085	138.676	122.158	128.418	94.7241	-1.12178	4.35539e-06	0.000143425	DOWN	hypothetical protein	-	-	-
DJ50042710.1	DJ5_3	2351819	2352387	453	-	DJ50042710.1	0.836492	1.33536	1.21616	4.68177	4.95791	6.32649	4.59906	7.00248	7.10094	27.9347	29.318	35.9569	18.652	-2.32518	4.45679e-06	0.000145954	DOWN	hypothetical protein	-	-	-
DJ50118400.1	DJ5_12	506212	507369	779	-	DJ50118400.1	6.71277	5.62986	3.30034	14.5849	51.7996	13.1391	63.467	50.768	33.1377	149.65	526.746	128.418	158.698	-2.44556	4.56032e-06	0.000148428	DOWN	NADH-quinone oxidoreductase	-	[ko00190:Oxidative phosphorylation]	Transcription and mRNA export factor SUS1 OS=Meyerozyma sp. JA9 OX=2028340 GN=SUS1 PE=3 SV=1
DJ50127970.1	DJ5_15	785180	786223	888	+	DJ50127970.1	22.8724	16.5195	36.0869	71.7354	66.2651	58.8302	246.509	169.81	413.038	839.04	768.131	655.443	515.329	-1.45145	4.5699e-06	0.000148428	DOWN	S-adenosyl-L-methionine-dependent methyltransferase	-	-	-
DJ50003460.1	DJ5_0	1175096	1175536	441	-	DJ50003460.1	5.67107	3.94363	9.16119	16.8321	18.6737	19.4959	30.3538	20.1321	52.0736	97.7716	107.499	107.871	69.2835	-1.63189	4.86042e-06	0.000157432	DOWN	Cerato-platanin	[GO:0005575:cellular_component][GO:0005576:extracellular region]	-	-
DJ50045070.1	DJ5_3	3204437	3207970	3001	-	DJ50045070.1	33.5368	38.9035	18.3885	93.0336	82.4731	51.569	1221.51	1351.48	711.278	3677.41	3230.84	1941.67	2022.36	-1.42949	5.30145e-06	0.000169044	DOWN	Expressed protein	-	-	-
DJ50000560.1	DJ5_0	210166	212404	1603	+	DJ50000560.1	32.9053	20.5193	40.6116	124.697	88.5016	59.9691	640.189	380.76	839.095	2632.85	1851.92	1206.1	1258.48	-1.61428	5.30447e-06	0.000169044	DOWN	Expressed protein	-	-	-
DJ50058610.1	DJ5_5	442652	443739	969	+	DJ50058610.1	0.782107	0.234102	1.04233	3.75204	3.01312	3.21109	9.19811	2.62593	13.0184	47.8881	38.1133	39.0389	24.9805	-2.37467	5.54767e-06	0.000176321	DOWN	hypothetical protein	-	-	-
DJ50077440.1	DJ5_6	2854210	2856581	2372	+	DJ50077440.1	24.4739	24.1636	16.8388	7.95124	12.4038	8.59563	704.575	663.485	514.818	248.42	384.065	255.808	461.862	1.08439	5.67337e-06	0.000179834	UP	FAD binding domain	-	-	Tetracycline resistance protein from transposon Tn4351/Tn4400 OS=Talaromyces islandicus OX=28573 GN=PISL3812_05496 PE=4 SV=1
DJ50075620.1	DJ5_6	2331050	2332042	609	+	DJ50075620.1	56.7463	58.3563	58.0472	86.8138	204.679	130.286	419.434	411.396	455.644	696.373	1627.15	995.493	767.581	-1.36772	6.34117e-06	0.000197685	DOWN	hypothetical protein	-	-	-
DJ50057970.1	DJ5_5	188614	189273	549	+	DJ50057970.1	0.828264	0.964124	1.0035	5.51872	3.95459	3.72873	5.51887	6.12717	7.10094	39.9068	28.3407	25.6835	18.7797	-2.33572	6.35327e-06	0.000197685	DOWN		-	-	-
DJ50030990.1	DJ5_2	2297397	2298125	435	+	DJ50030990.1	218.822	183.04	219.313	320.738	521.813	371.202	1155.28	921.702	1229.65	1837.71	2963.07	2025.92	1688.89	-1.0463	6.70556e-06	0.000207017	DOWN	MBF1-domain-containing protein	[GO:0003674:molecular_function][GO:0003712:transcription coregulator activity][GO:0003713:transcription coactivator activity][GO:0005575:cellular_component][GO:0005622:intracellular][GO:0005623:cell][GO:0005634:nucleus][GO:0005737:cytoplasm][GO:0005739:mitochondrion][GO:0006355:regulation of transcription, DNA-templated][GO:0006357:regulation of transcription by RNA polymerase II][GO:0008150:biol…	-	Transcription factor OS=Ganoderma sinense ZZ0214-1 OX=1077348 GN=GSI_13504 PE=4 SV=1
DJ50122340.1	DJ5_13	508850	509956	933	+	DJ50122340.1	5.68599	7.53718	6.49531	16.4803	13.0792	11.3214	64.3868	81.4039	78.1104	202.527	159.294	132.527	119.708	-1.14399	6.88161e-06	0.0002119	DOWN	F-box-like	-	-	-
DJ50128400.1	DJ5_16	46134	47663	1414	+	DJ50128400.1	41.5913	64.4919	40.3904	21.8555	25.7313	18.2412	713.774	1055.62	736.131	407.049	474.951	323.612	618.524	1.0557	7.29055e-06	0.000221614	UP	hypothetical protein	-	-	-
DJ50108240.1	DJ5_10	1317569	1320027	1592	-	DJ50108240.1	10.7586	15.8639	12.2273	5.94727	6.72463	4.83479	207.877	292.354	250.9	124.709	139.749	96.57	185.36	1.05645	7.36665e-06	0.000223056	UP	cysteine-type peptidase activity	-	-	-
DJ50067300.1	DJ5_5	3138475	3140614	1717	+	DJ50067300.1	558.487	310.871	273.856	974.839	1297.07	702.132	11638.4	6178.82	6060.66	22046.5	29071.7	15125.5	15020.3	-1.47207	7.37562e-06	0.000223056	DOWN	The amino acid sequence converted into a structural homology model presents the general folding and conserved residues forming the active site of a typical dye-decolorizing-type	-	-	-
DJ50045710.1	DJ5_3	3446143	3448298	1921	-	DJ50045710.1	2.32763	2.67663	0.955961	4.41612	5.72882	7.6299	54.2689	59.5211	23.6698	111.739	143.658	183.894	96.1251	-1.66245	7.41492e-06	0.000223167	DOWN	major facilitator superfamily	-	-	MFS domain-containing protein OS=Hortaea werneckii EXF-2000 OX=1157616 GN=BTJ68_09190 PE=4 SV=1
DJ50103940.1	DJ5_9	2537138	2538922	1514	-	DJ50103940.1	9.11036	9.68909	5.03373	15.0088	28.0865	17.4691	167.406	169.81	98.2297	299.301	555.087	331.831	270.277	-1.44207	7.41694e-06	0.000223167	DOWN	hypothetical protein	-	-	-
DJ50004150.1	DJ5_0	1401686	1402105	420	-	DJ50004150.1	214.367	434.786	221.024	119.929	108.375	120.68	1092.74	2113.87	1196.51	663.45	594.177	635.924	1049.45	1.21788	7.43579e-06	0.000223168	UP	Cerato-platanin	[GO:0005575:cellular_component][GO:0005576:extracellular region]	-	-
DJ50003260.1	DJ5_0	1107926	1111676	3476	+	DJ50003260.1	19.7096	21.5794	17.8568	32.0323	51.41	31.5188	831.509	868.308	800.04	1466.57	2332.73	1374.58	1278.96	-1.04932	7.4849e-06	0.000224074	DOWN	Piwi-domain-containing protein	-	-	Protein argonaute OS=Schizosaccharomyces pombe (strain 972 / ATCC 24843) OX=284812 GN=ago1 PE=1 SV=1
DJ50028110.1	DJ5_2	1467164	1470386	2538	-	DJ50028110.1	53.5997	75.7639	54.231	30.0829	14.5127	26.7458	1651.06	2225.91	1774.05	1005.65	480.815	851.665	1331.53	1.27337	7.78972e-06	0.000232612	UP	Glycosyl hydrolase family 92	-	-	-
DJ50126570.1	DJ5_15	141242	146282	4315	+	DJ50126570.1	0.491776	0.297903	0.170234	1.91336	1.02364	0.986769	25.7547	14.8803	9.46793	108.746	57.6587	53.4217	44.9882	-2.11748	7.86742e-06	0.000234342	DOWN	The amino acid sequence converted into a structural homology model presents the general folding and conserved residues forming the active site and substrate oxidation sites of a	-	-	-
DJ50013900.1	DJ5_1	543320	544000	626	-	DJ50013900.1	2.90554	3.8653	2.78687	3.14593	40.1828	31.0004	22.0755	28.0099	22.4863	25.9394	328.361	243.48	111.725	-3.04075	8.14931e-06	0.000240324	DOWN	hypothetical protein	-	-	-
DJ50093780.1	DJ5_8	2151445	2155308	3729	+	DJ50093780.1	0.569057	0.121665	2.01911	29.0871	20.257	15.4367	25.7547	5.25186	97.0462	1428.66	986.061	722.221	544.166	-4.61994	8.18297e-06	0.000240717	DOWN	Glycosyl transferase family 8	-	-	Fungal_trans domain-containing protein OS=Stachybotrys chartarum (strain CBS 109288 / IBT 7711) OX=1280523 GN=S7711_02301 PE=4 SV=1
DJ50117790.1	DJ5_12	333137	334581	1333	-	DJ50117790.1	1.13708	0.623979	1.03323	2.7843	3.14509	2.76424	18.3962	9.62841	17.7524	48.8858	54.7269	46.2303	32.6033	-1.72546	8.8291e-06	0.000257172	DOWN	Expressed protein	-	-	-
DJ50064670.1	DJ5_5	2303513	2306132	2083	-	DJ50064670.1	34.2366	20.6552	38.4384	69.2717	79.1773	61.6775	865.542	498.052	1032	1900.56	2152.92	1611.9	1343.5	-1.24281	8.90641e-06	0.000258788	DOWN	AN1-like Zinc finger	-	-	-
DJ50056800.1	DJ5_4	3420184	3421746	1286	-	DJ50056800.1	7.36646	18.7567	12.2808	1.53138	4.42433	1.08243	114.976	279.224	203.56	25.9394	74.2722	17.4648	119.24	2.34289	9.00345e-06	0.000260968	UP	RmlC-like cupin	-	-	-
DJ50124360.1	DJ5_14	64590	65482	683	-	DJ50124360.1	7.21244	1.77136	3.49535	0.332699	0.438444	0.479548	59.7877	14.005	30.7708	2.99301	3.90906	4.10936	19.2625	3.24803	9.06625e-06	0.000262147	UP	hypothetical protein	-	-	-
DJ50057520.1	DJ5_4	3669920	3671359	1440	-	DJ50057520.1	2.26306	1.78535	2.48679	17.0951	5.40687	5.45886	39.5519	29.7606	46.1561	324.242	101.636	98.6247	106.662	-2.18772	9.24767e-06	0.000266095	DOWN	hypothetical protein	-	-	-
DJ50085930.1	DJ5_7	2732165	2733365	1201	+	DJ50085930.1	8.32953	4.59608	6.3456	14.001	27.3028	14.0449	121.415	63.8977	98.2297	221.483	428.042	211.632	190.783	-1.60434	9.28749e-06	0.000266594	DOWN	hypothetical protein	-	-	-
DJ50058740.1	DJ5_5	482823	486027	2845	-	DJ50058740.1	8.79066	10.7376	6.16437	17.3586	12.9993	19.485	303.538	353.625	226.047	650.48	482.769	695.51	451.995	-1.04713	1.04064e-05	0.000296556	DOWN	hypothetical protein	-	-	-
DJ50026910.1	DJ5_2	1030403	1031886	1255	-	DJ50026910.1	98.4918	54.4066	46.0198	121.372	403.91	188.167	1500.21	790.405	744.416	2006.31	6617.06	2962.85	2436.88	-1.93244	1.04664e-05	0.000297356	DOWN	NAD-P-binding protein	-	-	Fungal_trans domain-containing protein OS=Kwoniella bestiolae CBS 10118 OX=1296100 GN=I302_05517 PE=4 SV=1
DJ50025470.1	DJ5_2	538574	541368	1970	-	DJ50025470.1	0.923283	0.537365	0.745747	2.19159	2.12812	1.99511	22.0755	12.2543	18.9359	56.8671	54.7269	49.3124	35.6953	-1.60281	1.08515e-05	0.000305569	DOWN	cytochrome P450	-	-	Fungal_trans domain-containing protein OS=Aspergillus ochraceoroseus OX=138278 GN=AOCH_001611 PE=4 SV=1
DJ50003300.1	DJ5_0	1133728	1135152	974	-	DJ50003300.1	556.725	425.897	510.667	176.063	260.719	115.847	6581.25	4801.95	6410.97	2258.72	3314.88	1415.68	4130.58	1.34809	1.09926e-05	0.00030881	UP	Expressed protein	-	-	-
DJ50070600.1	DJ5_6	800112	801714	1458	+	DJ50070600.1	3.27471	3.57848	2.95991	0.987067	0.821557	1.46019	57.9481	60.3964	55.6241	18.9557	15.6362	26.7109	39.2119	1.50953	1.10653e-05	0.000310116	UP	cytochrome P450	-	-	CypX, Cytochrome P450 OS=Pyrenophora tritici-repentis OX=45151 GN=A1F97_08894 PE=4 SV=1
DJ50001790.1	DJ5_0	663454	666482	2982	-	DJ50001790.1	7.62436	7.96213	7.63628	9.83001	32.1601	27.0746	275.943	274.847	293.506	386.098	1251.88	1012.96	582.538	-1.6509	1.31875e-05	0.000367853	DOWN	GDP-mannose 4,6 dehydratase	-	-	-
DJ50035370.1	DJ5_2	3766953	3768289	1234	-	DJ50035370.1	13.6341	11.7038	10.8636	25.289	80.8099	24.4852	204.198	167.184	172.79	411.04	1301.72	379.089	439.336	-1.94263	1.35501e-05	0.00037708	DOWN	hypothetical protein	-	-	-
DJ50130370.1	DJ5_17	102219	103403	732	+	DJ50130370.1	2.48479	8.78042	1.75612	0	0.204548	0.559309	22.0755	74.4014	16.5689	0	1.95453	5.1367	20.0228	4.01018	1.36696e-05	0.000379515	UP	Glycosyl hydrolase family 61	-	-	Zn(2)-C6 fungal-type domain-containing protein OS=Verticillium longisporum OX=100787 GN=BN1708_009562 PE=4 SV=1
DJ50115210.1	DJ5_11	1200727	1202854	1723	-	DJ50115210.1	1.31955	5.92456	0.532908	53.4123	22.1595	58.5488	27.5943	118.167	11.8349	1212.17	498.405	1265.68	522.309	-4.23576	1.39007e-05	0.000384134	DOWN	The amino acid sequence converted into a structural homology model presents the general folding and conserved residues forming the active site of a typical dye-decolorizing-type	-	-	-
DJ50046920.1	DJ5_4	196410	198160	618	+	DJ50046920.1	21.0926	93.7233	11.8861	5.02511	7.14725	6.22734	158.208	670.488	94.6793	40.9044	57.6587	48.285	178.37	2.65385	1.41803e-05	0.000390947	UP	PPIases accelerate the folding of proteins. It catalyzes the cis-trans isomerization of proline imidic peptide bonds in oligopeptides	-	-	Uncharacterized protein OS=Dactylellina haptotyla (strain CBS 200.50) OX=1284197 GN=H072_3494 PE=4 SV=1
DJ50058490.1	DJ5_5	405258	406415	1158	+	DJ50058490.1	6.6926	4.21057	3.44996	1.85445	2.99877	1.6924	77.2641	84.0298	54.4406	23.9441	22.4771	23.6288	47.6308	1.63033	7.9577e-07	3.29855e-05	UP	FAD/NAD(P)-binding domain-containing protein	-	-	Tetracycline resistance protein from transposon Tn4351/Tn4400 OS=Talaromyces islandicus OX=28573 GN=PISL3812_05496 PE=4 SV=1
DJ50118650.1	DJ5_12	595377	597317	1695	-	DJ50118650.1	18.0188	22.1714	9.20909	5.85399	5.87432	6.90811	370.684	435.029	201.193	130.695	129.976	146.91	235.748	1.30761	1.48544e-05	0.000405759	UP		-	-	-
DJ50100760.1	DJ5_9	1363555	1365244	1065	+	DJ50100760.1	44.9736	21.868	41.8148	75.1043	84.4245	91.7242	581.321	269.596	573.993	1053.54	1173.7	1225.62	812.96	-1.27809	1.54456e-05	0.000418055	DOWN	glycoside hydrolase family 16 protein	-	-	-
DJ50118130.1	DJ5_12	442591	443903	949	+	DJ50118130.1	3.91309	2.62939	6.77282	17.24	15.5409	10.0089	45.0708	28.8852	82.8443	215.497	192.521	119.172	113.998	-1.7623	1.58908e-05	0.000429125	DOWN	hypothetical protein	-	-	-
DJ50129810.1	DJ5_16	562651	564256	1112	-	DJ50129810.1	12.472	7.95588	10.4041	18.6636	40.4618	22.238	168.325	102.411	149.12	273.361	587.336	310.257	265.135	-1.48111	1.66404e-05	0.00044531	DOWN	hypothetical protein	-	-	MADS box transcription factor OS=Rhizopogon vesiculosus OX=180088 GN=RVUP53 PE=4 SV=1
DJ50001860.1	DJ5_0	686965	688621	1461	+	DJ50001860.1	5.60226	4.86502	5.65627	13.7387	12.3493	8.23873	99.3396	82.2792	106.514	264.382	235.521	151.019	156.509	-1.17928	1.68312e-05	0.000449401	DOWN	hypothetical protein	-	-	-
DJ50112270.1	DJ5_11	223321	226082	1652	-	DJ50112270.1	15.1389	16.7525	14.0065	5.59371	9.33539	6.5427	303.538	320.364	298.24	121.716	201.317	135.609	230.13	1.00727	1.75922e-05	0.000467613	UP	nutrient reservoir activity	-	-	-
DJ50017770.1	DJ5_1	1977153	1978223	1017	+	DJ50017770.1	5.14183	3.71755	5.32683	1.56404	1.61949	1.44925	63.467	43.7655	69.826	20.9511	21.4998	18.4921	39.6669	1.53146	1.80048e-05	0.000477511	UP	Tannase and feruloyl esterase	-	-	Carboxylic ester hydrolase OS=Pseudogymnoascus sp. VKM F-103 OX=1420912 GN=V499_01630 PE=3 SV=1
DJ50105580.1	DJ5_10	463980	468662	4309	-	DJ50105580.1	4.18591	6.24713	4.60272	17.209	9.46881	8.70326	218.915	311.61	255.634	976.718	532.61	470.522	461.002	-1.33216	1.83223e-05	0.000484846	DOWN	Mandelate racemase muconate lactonizing enzyme	-	[ko00051:Fructose and mannose metabolism]	-
DJ50004560.1	DJ5_0	1521045	1524195	2823	-	DJ50004560.1	127.518	87.0522	207.904	487.12	379.016	294.494	4369.1	2844.76	7564.87	18112.7	13967.1	10430.6	9548.18	-1.52446	1.97254e-05	0.000515077	DOWN	C-terminal, D2-small domain, of ClpB protein	[GO:0000166:nucleotide binding][GO:0000302:response to reactive oxygen species][GO:0001302:replicative cell aging][GO:0001306:age-dependent response to oxidative stress][GO:0001315:age-dependent response to reactive oxygen species][GO:0001316:age-dependent response to reactive oxygen species involved in replicative cell aging][GO:0001317:accumulation of oxidatively modified proteins involved in r…	-	Putative HSP100 protein OS=Syncephalastrum racemosum OX=13706 GN=BCR43DRAFT_491807 PE=3 SV=1
DJ50011480.1	DJ5_0	4010645	4011361	489	+	DJ50011480.1	0	0	0	1.85876	2.90884	1.0047	0	0	0	11.972	18.568	6.16404	6.11735	-6.08074	2.13433e-05	0.000552455	DOWN	hypothetical protein	-	-	-
DJ50085860.1	DJ5_7	2707052	2708783	1480	-	DJ50085860.1	12.8529	23.1443	7.69303	5.11786	4.40081	2.71099	230.873	396.516	146.753	99.7669	85.0221	50.3397	168.212	1.72077	2.1836e-05	0.000562713	UP		-	-	-
DJ50102800.1	DJ5_9	2123283	2128555	4679	+	DJ50102800.1	0.907037	0.872666	0.765331	1.84545	1.79201	1.45251	51.5094	47.2668	46.1561	113.734	109.454	85.2693	75.5649	-1.08848	2.1882e-05	0.000562713	DOWN	FAD NAD-P-binding domain-containing protein	-	-	Zn(2)-C6 fungal-type domain-containing protein OS=Mycena chlorophos OX=658473 GN=MCHLO_15616 PE=4 SV=1
DJ50000940.1	DJ5_0	344110	346008	1755	+	DJ50000940.1	2.24552	3.44683	2.35436	5.13594	4.86299	5.92542	47.8302	70.0248	53.2571	118.723	111.408	130.472	88.6192	-1.07049	2.2134e-05	0.000567961	DOWN	DEAD/DEAH box helicase	-	-	-
DJ50000300.1	DJ5_0	126575	127217	414	+	DJ50000300.1	27.4587	56.6198	24.6184	120.386	79.0235	75.5537	137.972	271.346	131.367	656.466	427.065	392.444	336.11	-1.44595	2.345e-05	0.000597359	DOWN		-	-	-
DJ50115360.1	DJ5_11	1246211	1247992	1567	-	DJ50115360.1	16.8306	11.7741	14.4732	21.8484	38.0772	28.7922	320.094	213.576	292.322	450.946	778.88	566.065	436.981	-1.12151	2.35316e-05	0.000597359	DOWN	oxidoreductase	[GO:0003674:molecular_function][GO:0003824:catalytic activity][GO:0006807:nitrogen compound metabolic process][GO:0008150:biological_process][GO:0008152:metabolic process][GO:0009058:biosynthetic process][GO:0009636:response to toxic substance][GO:0009709:terpenoid indole alkaloid biosynthetic process][GO:0009820:alkaloid metabolic process][GO:0009821:alkaloid biosynthetic process][GO:0009987:cel…	-	Flavin oxidoreductase hxnT OS=Emericella nidulans (strain FGSC A4 / ATCC 38163 / CBS 112.46 / NRRL 194 / M139) OX=227321 GN=hxnT PE=2 SV=1
DJ50038240.1	DJ5_3	854511	855932	1311	-	DJ50038240.1	13.1802	6.97895	15.0582	26.1725	26.5537	30.4172	209.717	105.913	254.451	451.944	454.428	500.315	329.461	-1.30694	2.39601e-05	0.000604354	DOWN	hypothetical protein	-	-	-
DJ50123890.1	DJ5_13	1175823	1177840	1892	-	DJ50123890.1	7.89105	7.83326	5.62956	13.8518	16.6585	10.5599	181.203	171.561	137.285	345.194	411.429	250.671	249.557	-1.03705	2.44741e-05	0.00061601	DOWN	basic region leucin zipper	-	-	BZIP domain-containing protein OS=Exidia glandulosa HHB12029 OX=1314781 GN=EXIGLDRAFT_783219 PE=4 SV=1
DJ50086600.1	DJ5_7	2953466	2956005	1853	-	DJ50086600.1	27.4433	56.5581	22.2985	11.7316	14.3022	7.468	617.193	1213.18	532.571	286.331	345.952	173.621	528.141	1.5523	2.62849e-05	0.00065879	UP	zinc finger	-	-	-
DJ50044650.1	DJ5_3	3078000	3081757	3494	-	DJ50044650.1	8.69784	12.249	8.48823	4.37904	5.67804	3.67934	368.844	495.426	382.267	201.529	258.975	161.292	311.389	1.00363	2.72296e-05	0.000681027	UP	N,N-dimethylaniline monooxygenase activity	-	-	-
DJ50057040.1	DJ5_4	3499124	3500374	1146	-	DJ50057040.1	0.793572	1.91347	0.480733	3.43692	5.48744	3.57255	11.0377	25.384	7.10094	51.8788	82.0903	51.367	38.1431	-2.06446	2.86157e-05	0.000712686	DOWN	hypothetical protein	-	-	-
DJ50075640.1	DJ5_6	2333472	2334961	1158	-	DJ50075640.1	3.33773	2.22013	3.09239	5.49441	7.37007	6.36395	46.9104	29.7606	46.1561	83.8042	111.408	92.4607	68.4167	-1.23581	3.00034e-05	0.000741023	DOWN	Expressed protein	-	-	Zn(2)-C6 fungal-type domain-containing protein OS=Pseudocercospora musae OX=113226 GN=AC579_6861 PE=4 SV=1
DJ50111590.1	DJ5_10	2377365	2378816	1336	+	DJ50111590.1	27.1718	31.0157	39.7246	52.216	59.2863	94.7536	440.59	479.67	684.058	918.853	1033.95	1588.27	857.564	-1.14341	3.09936e-05	0.0007623	DOWN		-	-	-
DJ50112800.1	DJ5_11	432301	435348	2947	+	DJ50112800.1	2.88023	4.95204	3.2715	8.40462	7.90052	5.97381	103.019	168.935	124.267	326.238	303.93	220.878	207.878	-1.10128	3.30854e-05	0.000808717	DOWN	hypothetical protein	[GO:0000147:actin cortical patch assembly][GO:0000278:mitotic cell cycle][GO:0000281:mitotic cytokinesis][GO:0000910:cytokinesis][GO:0000912:assembly of actomyosin apparatus involved in cytokinesis][GO:0000915:actomyosin contractile ring assembly][GO:0000916:actomyosin contractile ring contraction][GO:0003674:molecular_function][GO:0003779:actin binding][GO:0005488:binding][GO:0005515:protein bin…	[ko04144:Endocytosis][ko04520:Adherens junction][ko04530:Tight junction][ko04810:Regulation of actin cytoskeleton]	-
DJ50000660.1	DJ5_0	237346	243243	4337	-	DJ50000660.1	4.71807	8.24668	5.4622	15.2641	9.35589	12.7629	248.349	414.022	305.341	871.963	529.678	694.482	510.639	-1.11426	3.44015e-05	0.000833218	DOWN	Cation transporter/ATPase, N-terminus	-	[ko00190:Oxidative phosphorylation]	Plasma membrane ATPase OS=Valsa mali var. pyri OX=694573 GN=PMA1 PE=2 SV=1
DJ50102950.1	DJ5_9	2167002	2169942	2595	-	DJ50102950.1	141.205	64.4548	120.622	315.383	301.679	194.941	4447.29	1936.19	4034.52	10779.8	10219.3	6346.91	6294	-1.39236	3.46009e-05	0.000834309	DOWN	Flavin containing amine oxidoreductase	-	-	L-amino acid oxidase OS=Colletotrichum simmondsii OX=703756 GN=CSIM01_05959 PE=4 SV=1
DJ50052550.1	DJ5_4	1980528	1983834	2686	+	DJ50052550.1	47.458	16.0463	36.2358	78.7336	111.572	87.0043	1547.12	498.927	1254.5	2785.49	3911.99	2932.03	2155.01	-1.54503	3.46251e-05	0.000834309	DOWN	cytochrome P450	-	-	Fungal_trans domain-containing protein OS=Aspergillus lentulus OX=293939 GN=ALT_7079 PE=4 SV=1
DJ50009140.1	DJ5_0	2949049	2952970	3279	+	DJ50009140.1	295.194	140.853	405.868	1105.77	848.143	590.46	11747.8	5346.4	17153.5	47757.4	36303.5	24291.5	23766.7	-1.66171	3.54044e-05	0.00084628	DOWN	Phosphoketolase	-	[ko00030:Pentose phosphate pathway][ko00710:Carbon fixation in photosynthetic organisms]	-
DJ50126980.1	DJ5_15	369564	370656	792	+	DJ50126980.1	0.765517	0.763787	0.695607	2.67783	2.45767	3.41179	7.35849	7.00248	7.10094	27.9347	25.4089	33.9022	18.118	-2.02206	3.597e-05	0.000856275	DOWN	hypothetical protein	-	-	-
DJ50023890.1	DJ5_1	4115018	4118425	2904	+	DJ50023890.1	0.208777	0.338496	0.252948	0.860732	0.850732	0.958683	7.35849	11.379	9.46793	32.9231	32.2498	34.9296	21.3846	-1.82467	3.80504e-05	0.000898582	DOWN	hypothetical protein	-	-	-
DJ50068310.1	DJ5_6	84019	86393	1465	-	DJ50068310.1	2.63829	3.9743	3.38449	6.25602	6.33664	12.7435	46.9104	67.3989	63.9085	120.718	121.181	234.234	109.058	-1.4182	4.14287e-05	0.000964907	DOWN	S-adenosyl-L-methionine-dependent methyltransferase	-	-	Uncharacterized protein OS=Xylaria grammica OX=363999 GN=EKO27_g9867 PE=4 SV=1
DJ50061400.1	DJ5_5	1297141	1297679	439	-	DJ50061400.1	15.7097	13.0905	27.8179	5.34869	6.99189	3.73043	83.7028	66.5236	157.404	30.9277	40.0679	20.5468	66.5289	1.74073	4.27525e-05	0.000993787	UP	hypothetical protein	-	-	-
DJ50132620.1	DJ5_18	253692	258476	4056	+	DJ50132620.1	2.27956	1.24906	2.26381	3.66023	4.33756	4.66345	112.217	58.6458	118.349	195.543	229.657	237.316	158.621	-1.20167	4.52481e-05	0.00104769	DOWN	G protein-coupled glucose receptor regulating Gpa2	-	-	-
DJ50045090.1	DJ5_3	3211259	3213205	1197	-	DJ50045090.1	3.54555	6.56971	3.22176	8.79571	32.7102	10.5346	51.5094	91.0323	49.7066	138.676	511.11	158.21	166.707	-2.06867	4.99446e-05	0.00113864	DOWN	hypothetical protein	-	-	-
DJ50002520.1	DJ5_0	886467	888171	1470	+	DJ50002520.1	1.64977	2.16043	1.87388	3.60688	5.75488	3.84348	29.434	36.763	35.5047	69.8368	110.431	70.8865	58.8093	-1.30654	5.04296e-05	0.0011431	DOWN	hypothetical protein	-	-	-
DJ50110970.1	DJ5_10	2165587	2167521	1568	+	DJ50110970.1	4.4438	2.36146	3.2772	6.80686	12.1673	6.99318	84.6226	42.8902	66.2755	140.671	249.203	137.664	120.221	-1.44696	5.14231e-05	0.0011634	DOWN	Cellulose-binding GDSL lipase acylhydrolase	-	-	-
DJ50059540.1	DJ5_5	742658	744461	1410	+	DJ50059540.1	47.4604	78.8325	33.0162	17.7274	17.2029	27.062	812.193	1286.71	600.03	329.231	316.634	478.741	637.256	1.26399	5.33485e-05	0.00120237	UP	Belongs to the glycosyl hydrolase 5 (cellulase A) family	[GO:0000272:polysaccharide catabolic process][GO:0003674:molecular_function][GO:0003824:catalytic activity][GO:0004553:hydrolase activity, hydrolyzing O-glycosyl compounds][GO:0005575:cellular_component][GO:0005576:extracellular region][GO:0005623:cell][GO:0005975:carbohydrate metabolic process][GO:0005976:polysaccharide metabolic process][GO:0006073:cellular glucan metabolic process][GO:0008150:…	-	-
DJ50040370.1	DJ5_3	1541349	1542202	495	-	DJ50040370.1	73.3365	39.8697	77.3515	134.198	145.04	126.877	440.59	228.456	493.516	874.956	937.197	787.97	627.114	-1.16316	5.45631e-05	0.0012226	DOWN	DUF1000-domain-containing protein	[GO:0005575:cellular_component][GO:0005622:intracellular][GO:0005623:cell][GO:0005634:nucleus][GO:0005737:cytoplasm][GO:0006950:response to stress][GO:0006974:cellular response to DNA damage stimulus][GO:0008150:biological_process][GO:0009987:cellular process][GO:0033554:cellular response to stress][GO:0043226:organelle][GO:0043227:membrane-bounded organelle][GO:0043229:intracellular organelle][G…	-	-
DJ50132150.1	DJ5_18	115200	115654	324	+	DJ50132150.1	119.995	53.9106	120.443	36.2357	22.4131	40.1832	471.863	202.197	502.984	154.639	94.7947	163.347	264.971	1.51094	5.68717e-05	0.00126348	UP	Expressed protein	-	-	-
DJ50086050.1	DJ5_7	2786992	2787795	804	+	DJ50086050.1	0.754091	0.188097	0.799428	1.0363	12.4774	4.48115	7.35849	1.75062	8.28443	10.9744	130.954	45.203	34.0874	-3.44773	5.70191e-05	0.00126348	DOWN		-	-	-
DJ50045020.1	DJ5_3	3191333	3192849	1151	-	DJ50045020.1	18.5021	29.4313	11.5673	77.258	32.9768	49.7273	258.467	392.139	171.606	1171.26	495.474	718.111	534.51	-1.53434	5.73952e-05	0.00126944	DOWN	Alpha beta-hydrolase	-	-	-
DJ50104040.1	DJ5_9	2566242	2568110	1374	+	DJ50104040.1	2239.29	3158.92	1134.91	399.417	788.163	482.527	52.4292	64.773	68.6425	27.9347	30.2952	22.6015	44.446	1.19631	0.000155468	0.00291626	UP	ADP,ATP carrier protein	[GO:0000295:adenine nucleotide transmembrane transporter activity][GO:0003674:molecular_function][GO:0005215:transporter activity][GO:0005346:purine ribonucleotide transmembrane transporter activity][GO:0005347:ATP transmembrane transporter activity][GO:0005471:ATP:ADP antiporter activity][GO:0005575:cellular_component][GO:0005622:intracellular][GO:0005623:cell][GO:0005737:cytoplasm][GO:0005739:m…	[ko04020:Calcium signaling pathway][ko04022:cGMP-PKG signaling pathway][ko04217:Necroptosis][ko04218:Cellular senescence]	Fungal_trans domain-containing protein OS=Gymnopilus dilepis OX=231916 GN=CVT26_008181 PE=3 SV=1
DJ50094540.1	DJ5_8	2407599	2413074	4884	-	DJ50094540.1	7.66551	5.00074	8.23448	15.3691	14.7307	11.4341	454.387	282.725	518.369	988.69	939.152	700.646	647.328	-1.06779	5.96124e-05	0.00131114	DOWN	RdRP-domain-containing protein	-	-	RNA-directed RNA polymerase Rdp1 OS=Pyrenophora tritici-repentis OX=45151 GN=A1F97_00534 PE=4 SV=1
DJ50015510.1	DJ5_1	1193073	1193555	354	-	DJ50015510.1	0	0.640804	0.518757	2.35364	4.86407	5.55138	0	2.62593	2.36698	10.9744	22.4771	24.6562	10.5168	-3.56577	6.26064e-05	0.0013719	DOWN		-	-	-
DJ50112210.1	DJ5_11	199604	200988	1087	-	DJ50112210.1	34.6511	34.2945	27.9599	11.2885	20.3863	13.4839	457.146	431.528	391.735	161.622	289.271	183.894	319.199	1.01227	6.3272e-05	0.00138393	UP	hypothetical protein	-	-	-
DJ50000740.1	DJ5_0	265863	267815	1843	+	DJ50000740.1	1.76821	2.913	0.99642	0.287689	0.568693	0.311004	39.5519	62.147	23.6698	6.98368	13.6817	7.19138	25.5376	2.17571	6.43693e-05	0.00140275	UP	hypothetical protein	-	-	-
DJ50081060.1	DJ5_7	1145906	1146802	897	-	DJ50081060.1	1.01386	0.842975	1.126	2.11105	4.67381	3.83398	11.0377	8.7531	13.0184	24.9417	54.7269	43.1483	25.9377	-1.91756	6.46276e-05	0.0014058	DOWN	NAD dependent epimerase dehydratase	[GO:0003674:molecular_function][GO:0003824:catalytic activity][GO:0004031:aldehyde oxidase activity][GO:0008150:biological_process][GO:0008152:metabolic process][GO:0009636:response to toxic substance][GO:0009987:cellular process][GO:0016491:oxidoreductase activity][GO:0016623:oxidoreductase activity, acting on the aldehyde or oxo group of donors, oxygen as acceptor][GO:0016903:oxidoreductase act…	-	-
DJ50038470.1	DJ5_3	913133	913708	576	+	DJ50038470.1	396.693	340.267	422.914	805.705	1005.47	520.439	2773.23	2268.8	3139.8	6112.72	7560.12	3761.09	4269.3	-1.09158	6.62238e-05	0.00143525	DOWN	hypothetical protein	-	-	-
DJ50045110.1	DJ5_3	3215761	3216590	625	-	DJ50045110.1	13.0958	4.11345	5.43575	1.3331	1.79675	1.70316	99.3396	29.7606	43.7892	10.9744	14.659	13.3554	35.313	2.15032	6.68249e-05	0.001443	UP	hypothetical protein	-	-	-
DJ50025640.1	DJ5_2	594851	595263	252	-	DJ50025640.1	25.8635	20.7041	59.3916	125.639	97.4425	91.9557	79.1038	60.3964	192.909	417.026	320.543	290.737	226.786	-1.63676	7.01938e-05	0.00150751	DOWN	hypothetical protein	-	-	-
DJ50131910.1	DJ5_18	57562	59403	1429	-	DJ50131910.1	4.72006	5.13271	2.50594	12.8803	5.86761	19.4823	81.8632	84.9051	46.1561	242.434	109.454	349.296	152.351	-1.71419	7.07262e-05	0.0015162	DOWN	hypothetical protein	-	-	-
DJ50021770.1	DJ5_1	3353365	3354782	1014	-	DJ50021770.1	6.27814	3.80312	6.97253	8.14215	20.525	23.3374	77.2641	44.6408	91.1288	108.746	271.68	296.901	148.393	-1.67332	7.23103e-05	0.00154457	DOWN	3-beta hydroxysteroid dehydrogenase/isomerase family	-	-	Ketoreductase azaE OS=Aspergillus niger (strain ATCC 1015 / CBS 113.46 / FGSC A1144 / LSHB Ac4 / NCTC 3858a / NRRL 328 / USDA 3528.7) OX=380704 GN=azaE PE=2 SV=1
DJ50087370.1	DJ5_8	112321	112593	168	-	DJ50087370.1	2.25554	2.70053	0.546548	5.41031	32.5304	11.6975	4.59906	5.25186	1.18349	11.972	71.3404	24.6562	19.8338	-3.25208	7.60464e-05	0.0016013	DOWN	Enoyl-(Acyl carrier protein) reductase	-	-	-
DJ50032430.1	DJ5_2	2852752	2853743	792	-	DJ50032430.1	5.35862	4.39177	3.7099	0.956368	1.13431	1.96436	51.5094	40.2643	37.8717	9.97669	11.7272	19.5195	28.4781	1.65969	7.77978e-05	0.00162949	UP	hypothetical protein	-	-	-
DJ50001190.1	DJ5_0	448048	452580	3838	-	DJ50001190.1	6.55576	12.6879	6.14845	2.76295	3.35505	4.22428	305.377	563.7	304.157	139.674	168.09	203.413	280.735	1.20032	8.04594e-05	0.00167048	UP	Expressed protein	-	-	Uncharacterized protein OS=Exidia glandulosa HHB12029 OX=1314781 GN=EXIGLDRAFT_653952 PE=4 SV=1
DJ50071540.1	DJ5_6	1224238	1225169	753	+	DJ50071540.1	3.5226	1.50627	3.65817	11.5679	13.4219	5.43711	32.1934	13.1297	35.5047	114.732	131.931	51.367	63.1429	-1.89377	8.17321e-05	0.00168804	DOWN	ZIP Zinc transporter	-	-	C6 transcription factor OS=Pyrenophora tritici-repentis OX=45151 GN=Ptr86124_09218 PE=4 SV=1
DJ50015060.1	DJ5_1	1058747	1061750	2064	-	DJ50015060.1	1.02811	0.512892	0.978702	2.78904	1.84985	2.34064	25.7547	12.2543	26.0368	75.8229	49.8405	60.6131	41.7204	-1.55354	8.26969e-05	0.00170499	DOWN	DUF1793-domain-containing protein	-	-	Fungal_trans domain-containing protein OS=Friedmanniomyces simplex OX=329884 GN=B0A55_02543 PE=4 SV=1
DJ50102990.1	DJ5_9	2182334	2182892	459	-	DJ50102990.1	2.14645	2.96529	0.800175	6.93086	14.5162	5.17343	11.9575	15.7556	4.73396	41.9021	86.9766	29.7929	31.8531	-2.26519	8.41668e-05	0.00172629	DOWN	Possible catecholamine-binding domain present in a variety of eukaryotic proteins.	-	-	-
DJ50067280.1	DJ5_5	3133157	3134794	1287	-	DJ50067280.1	9.65729	11.6918	8.56131	14.8311	35.3672	19.4686	150.849	174.187	142.019	251.413	594.177	314.366	271.168	-1.31161	8.56113e-05	0.00174805	DOWN	Alcohol dehydrogenase GroES-like domain	-	-	BZIP domain-containing protein OS=Fusarium sp. AF-6 OX=1325737 GN=CEP53_003401 PE=4 SV=1
DJ50067230.1	DJ5_5	3119815	3122569	1920	+	DJ50067230.1	4.69716	5.15914	3.15631	1.97251	1.67665	2.13237	109.458	114.666	78.1104	49.8835	42.0224	51.367	74.2511	1.08386	8.58173e-05	0.00174805	UP	NUDIX domain	-	-	Uncharacterized protein OS=Verticillium longisporum OX=100787 GN=BN1723_006476 PE=4 SV=1
DJ50118880.1	DJ5_12	673917	677978	3198	-	DJ50118880.1	40.0733	23.3843	26.2425	50.2831	67.7712	51.8233	1555.4	865.682	1081.71	2118.05	2829.18	2079.34	1754.89	-1.00428	8.61797e-05	0.00175242	DOWN	Glycosyl hydrolases family 18	-	-	-
DJ50111920.1	DJ5_11	92019	93029	738	+	DJ50111920.1	5.64802	3.58607	2.73718	23.2981	11.2601	7.10095	50.5896	30.6359	26.0368	226.471	108.476	65.7498	84.6599	-1.89689	9.54906e-05	0.00192852	DOWN	hypothetical protein	-	-	-
DJ50010800.1	DJ5_0	3718934	3720183	1250	-	DJ50010800.1	2.36453	2.54066	1.98331	0.848337	0.539024	0.655063	35.8726	36.763	31.9542	13.9674	8.79539	10.2734	22.9377	1.66648	9.67315e-05	0.00194365	UP	hypothetical protein	-	-	-
DJ50086260.1	DJ5_7	2860222	2861454	1080	+	DJ50086260.1	2.94724	7.28143	2.04045	0.981872	0.207957	0.833992	38.6321	91.0323	28.4038	13.9674	2.9318	11.3007	31.0447	2.49531	0.0001012	0.00202315	UP		-	-	-
DJ50011370.1	DJ5_0	3966853	3968609	1584	+	DJ50011370.1	1.24396	1.52757	0.927475	2.29528	3.3084	3.10162	23.9151	28.0099	18.9359	47.8881	68.4086	61.6404	41.4663	-1.31622	0.000106966	0.00212773	DOWN	hypothetical protein	-	-	-
DJ50107670.1	DJ5_10	1132898	1133710	691	+	DJ50107670.1	2.19352	2.29799	1.9932	4.60386	5.52545	5.45096	18.3962	18.3815	17.7524	41.9021	49.8405	47.2577	32.2551	-1.34849	0.00010697	0.00212773	DOWN	hypothetical protein	-	-	-
DJ50036990.1	DJ5_3	342267	342823	442	+	DJ50036990.1	1.02877	0	0.207738	2.74188	5.25067	3.70511	5.51887	0	1.18349	15.9627	30.2952	20.5468	12.2512	-3.29878	0.000117758	0.00231512	DOWN		-	-	-
DJ50003220.1	DJ5_0	1097196	1099906	1874	-	DJ50003220.1	43.8414	69.7533	32.2972	22.1655	15.3066	26.4215	549.127	833.295	429.607	301.296	206.203	342.104	443.606	1.09418	0.000301977	0.00495436	UP	succinate-semialdehyde dehydrogenase	-	[ko00250:Alanine, aspartate and glutamate metabolism][ko00310:Lysine degradation][ko00350:Tyrosine metabolism][ko00650:Butanoate metabolism][ko00760:Nicotinate and nicotinamide metabolism]	Zn(2)-C6 fungal-type domain-containing protein OS=Pseudogymnoascus sp. VKM F-4518 (FW-2643) OX=1420913 GN=V500_03736 PE=3 SV=1
DJ50003550.1	DJ5_0	1210343	1211833	1100	-	DJ50003550.1	44.2315	38.4261	10.0167	4.61352	10.5491	8.26272	590.519	489.298	142.019	66.8438	151.476	114.035	259.032	1.87934	0.000127456	0.0024811	UP	Expressed protein	-	-	-
DJ50035540.1	DJ5_2	3811029	3812576	1500	-	DJ50035540.1	39.6614	33.2706	55.092	124.574	97.2239	62.886	722.052	577.705	1065.14	2461.25	1903.71	1183.5	1318.89	-1.2312	0.000127701	0.0024818	DOWN	FAD NAD-P-binding domain-containing protein	-	-	Aromatic hydroxylase fmpF OS=Neosartorya fumigata (strain ATCC MYA-4609 / Af293 / CBS 101355 / FGSC A1100) OX=330879 GN=fmpF PE=2 SV=1
DJ50112360.1	DJ5_11	257788	258554	629	-	DJ50112360.1	2.65071	2.04365	9.05063	34.5606	27.4939	8.8522	20.2358	14.8803	73.3764	286.331	225.748	69.8592	115.072	-2.43659	0.000128378	0.00249088	DOWN	hypothetical protein	-	-	-
DJ50017830.1	DJ5_1	1995184	1999558	4048	+	DJ50017830.1	5.76634	3.58648	5.30778	7.63432	11.8178	9.14304	283.302	168.06	276.937	407.049	624.473	464.358	370.696	-1.04036	0.00013825	0.00266063	DOWN	This enzyme condenses acetyl-CoA with acetoacetyl-CoA to form HMG-CoA, which is the substrate for HMG-CoA reductase	[GO:0003674:molecular_function][GO:0003824:catalytic activity][GO:0004421:hydroxymethylglutaryl-CoA synthase activity][GO:0005575:cellular_component][GO:0005622:intracellular][GO:0005623:cell][GO:0005634:nucleus][GO:0005737:cytoplasm][GO:0005783:endoplasmic reticulum][GO:0006066:alcohol metabolic process][GO:0006084:acetyl-CoA metabolic process][GO:0006139:nucleobase-containing compound metabolic…	[ko00072:Synthesis and degradation of ketone bodies][ko00280:Valine, leucine and isoleucine degradation][ko00650:Butanoate metabolism][ko00900:Terpenoid backbone biosynthesis]	Hydroxymethylglutaryl-CoA synthase OS=Colletotrichum salicis OX=1209931 GN=CSAL01_04746 PE=4 SV=1
DJ50075960.1	DJ5_6	2409316	2411637	1801	+	DJ50075960.1	1.93568	1.84734	2.14128	5.38328	3.78271	3.36443	42.3113	38.5137	49.7066	127.702	88.9311	76.0232	70.5313	-1.17139	0.000139318	0.00267685	DOWN	hypothetical protein	-	-	-
DJ50012730.1	DJ5_1	126016	127368	1294	+	DJ50012730.1	18.5658	11.8039	20.6489	29.2675	38.7629	31.766	291.58	176.813	344.396	498.835	654.768	515.725	413.686	-1.04122	0.000140114	0.00268345	DOWN	hypothetical protein	-	-	-
DJ50120270.1	DJ5_12	1179325	1180644	996	+	DJ50120270.1	0.380453	0.455511	0.645322	1.97726	3.15693	1.3976	4.59906	5.25186	8.28443	25.9394	41.0451	17.4648	17.0974	-2.24644	0.0001411	0.00269237	DOWN	hypothetical protein	-	-	-
DJ50035380.1	DJ5_2	3768767	3770425	1436	+	DJ50035380.1	17.0466	4.3705	10.7422	67.9379	167.089	31.989	297.099	72.6508	198.826	1285	3132.14	576.338	927.008	-3.13484	0.000141261	0.00269237	DOWN	hypothetical protein	-	-	-
DJ50104210.1	DJ5_9	2613933	2615571	967	+	DJ50104210.1	0.548607	1.17293	0.474768	2.58487	2.55483	2.37096	6.43868	13.1297	5.91745	32.9231	32.2498	28.7655	19.904	-1.85617	0.000147668	0.00279451	DOWN	hypothetical protein	-	-	-
DJ50120580.1	DJ5_12	1269365	1270515	1041	-	DJ50120580.1	0.436808	0.653731	0.264611	1.96455	2.08556	1.4945	5.51887	7.87779	3.55047	26.9371	28.3407	19.5195	15.2907	-2.11154	0.000148558	0.00279992	DOWN		-	-	-
DJ50114660.1	DJ5_11	1000282	1000777	1821	-	DJ50114660.1	2.37222	3.07276	2.92453	1.16466	1.27446	0.989249	52.4292	64.773	68.6425	27.9347	30.2952	22.6015	44.446	1.19631	0.000155468	0.00291626	UP		-	-	-
DJ50090300.1	DJ5_8	1153210	1156743	2614	-	DJ50090300.1	13.4525	7.83919	8.74644	13.474	28.5252	24.8092	426.792	237.209	294.689	463.916	973.356	813.654	534.936	-1.23124	0.000166353	0.00309109	DOWN	Alpha-amylase	-	-	-
DJ50112390.1	DJ5_11	265952	267649	1512	+	DJ50112390.1	7.3681	8.15161	4.79748	2.55487	3.51546	3.24932	135.212	142.676	93.4958	50.8811	69.3858	61.6404	92.2152	1.03478	0.000166668	0.0030921	UP	hypothetical protein	-	-	-
DJ50069210.1	DJ5_6	386255	392095	4862	-	DJ50069210.1	6.17263	12.1929	4.87239	2.39914	2.1403	3.95773	364.245	686.243	305.341	153.641	135.84	241.425	314.456	1.35435	0.000169092	0.00312728	UP	Pleiotropic drug resistance	[GO:0000166:nucleotide binding][GO:0000322:storage vacuole][GO:0000323:lytic vacuole][GO:0000324:fungal-type vacuole][GO:0000724:double-strand break repair via homologous recombination][GO:0000725:recombinational repair][GO:0003674:molecular_function][GO:0003824:catalytic activity][GO:0004012:phospholipid-translocating ATPase activity][GO:0005215:transporter activity][GO:0005319:lipid transporter…	-	ABC multidrug transporter C OS=Neosartorya fumigata (strain ATCC MYA-4609 / Af293 / CBS 101355 / FGSC A1100) OX=330879 GN=abcC PE=1 SV=1
DJ50067040.1	DJ5_5	3051086	3052742	1128	-	DJ50067040.1	0.671863	0.804414	0.814008	2.41737	2.85387	1.74219	9.19811	10.5037	11.8349	35.9161	42.0224	24.6562	22.3552	-1.71128	0.000172613	0.00318246	DOWN	NAD-P-binding protein	-	-	HTH marR-type domain-containing protein OS=Didymella rabiei OX=5454 GN=ST47_g1249 PE=4 SV=1
DJ50084790.1	DJ5_7	2361712	2363577	1813	+	DJ50084790.1	2.13188	0.834141	10.7368	102.19	75.2773	39.8349	46.9104	17.5062	250.9	2440.3	1781.55	906.114	907.214	-4.02572	0.000176178	0.0032343	DOWN	BAG domain	-	-	-
DJ50121620.1	DJ5_13	263670	265646	1845	-	DJ50121620.1	213.296	216.699	264.559	52.0933	19.1671	28.6508	2082.61	2144.65	1642.65	1367.12	496.131	715.57	1408.12	1.18667	0.000156673	0.00372373	UP	Globin	[GO:0000166:nucleotide binding][GO:0001505:regulation of neurotransmitter levels][GO:0003674:molecular_function][GO:0003824:catalytic activity][GO:0005488:binding][GO:0005575:cellular_component][GO:0005622:intracellular][GO:0005623:cell][GO:0005634:nucleus][GO:0005737:cytoplasm][GO:0005739:mitochondrion][GO:0005759:mitochondrial matrix][GO:0005829:cytosol][GO:0006807:nitrogen compound metabolic p…	-	Uncharacterized protein OS=Leptosphaeria maculans (strain JN3 / isolate v23.1.3 / race Av1-4-5-6-7-8) OX=985895 GN=LEMA_P014880.1 PE=3 SV=1
DJ50085410.1	DJ5_7	2572552	2577940	5043	+	DJ50085410.1	0.826539	0.584767	0.855749	1.2166	1.94472	1.63993	50.5896	34.1371	55.6241	80.8112	128.022	103.761	75.4909	-1.1639	0.000190845	0.00346348	DOWN	acetyl-CoA synthetase-like protein	-	-	Zn(2)-C6 fungal-type domain-containing protein OS=Pseudogymnoascus sp. VKM F-3808 OX=1391699 GN=O988_03536 PE=4 SV=1
DJ50011490.1	DJ5_0	4011844	4014104	2103	-	DJ50011490.1	10.5229	8.52151	15.8055	18.6209	30.7574	24.7245	268.585	207.449	428.424	515.795	844.357	652.361	486.162	-1.15677	0.00019145	0.0034651	DOWN	N,N-dimethylaniline monooxygenase activity	[GO:0003674:molecular_function][GO:0003824:catalytic activity][GO:0004497:monooxygenase activity][GO:0004499:N,N-dimethylaniline monooxygenase activity][GO:0005575:cellular_component][GO:0005622:intracellular][GO:0005623:cell][GO:0005737:cytoplasm][GO:0005783:endoplasmic reticulum][GO:0005789:endoplasmic reticulum membrane][GO:0005829:cytosol][GO:0006457:protein folding][GO:0008150:biological_pro…	-	-
DJ50080140.1	DJ5_7	771966	774796	2389	+	DJ50080140.1	17.2256	8.89401	19.5632	38.8392	38.388	26.5288	499.458	245.962	602.397	1222.14	1197.15	795.162	760.379	-1.25544	0.000192364	0.00347634	DOWN	NADH flavin oxidoreductase	-	-	Uncharacterized protein (Fragment) OS=Scytalidium lignicola OX=5539 GN=B7463_g12607 PE=4 SV=1
DJ50091050.1	DJ5_8	1379901	1380523	465	+	DJ50091050.1	30.9664	29.5955	16.5869	74.2784	42.6647	45.784	174.764	159.306	99.4132	454.937	258.975	267.109	235.751	-1.17448	0.000206007	0.00366149	DOWN	hypothetical protein	-	-	-
DJ50079460.1	DJ5_7	422157	424539	1678	+	DJ50079460.1	3.70349	3.65006	4.104	1.85073	1.73999	1.80552	75.4245	70.9001	88.7618	40.9044	38.1133	38.0116	58.686	1.00113	0.000208735	0.00369888	UP	Expressed protein	-	-	-
DJ50091720.1	DJ5_8	1551676	1553813	1364	+	DJ50091720.1	55.1172	31.8203	52.3724	101.511	167.731	68.3157	912.453	502.428	920.756	1823.74	2986.52	1169.11	1385.84	-1.35664	0.000210557	0.0037256	DOWN	hypothetical protein	-	-	-
DJ50023390.1	DJ5_1	3892369	3894673	1306	-	DJ50023390.1	3.65584	2.77911	2.67164	0.985953	1.20379	1.25395	57.9481	42.0149	44.9726	16.9604	20.5226	20.5468	33.8276	1.32218	0.000217033	0.00382307	UP	MFS general substrate transporter	-	-	Putative transporter OS=Colletotrichum orbiculare (strain 104-T / ATCC 96160 / CBS 514.97 / LARS 414 / MAFF 240422) OX=1213857 GN=Cob_v002489 PE=4 SV=1
DJ50094980.1	DJ5_8	2572010	2574083	1505	-	DJ50094980.1	1.86318	1.20582	11.4089	105.388	67.8505	35.2559	34.033	21.0074	221.313	2089.12	1332.99	665.717	727.363	-3.88938	0.000218973	0.00385153	DOWN	Expressed protein	-	-	-
DJ50067580.1	DJ5_5	3232419	3234948	2000	+	DJ50067580.1	2.53884	3.25144	3.58098	17.3455	6.85009	4.79015	61.6274	75.2767	92.3123	456.932	178.84	120.199	164.198	-1.72389	0.000222444	0.00390678	DOWN	Velvet factor	-	-	-
DJ50068270.1	DJ5_6	44431	47287	1800	-	DJ50068270.1	733.105	1426.18	652.382	418.277	410.091	198.202	16015.8	29716.8	15135.7	9916.83	9635.84	4476.12	14149.5	1.34094	0.000225588	0.0039503	UP	General substrate transporter	-	-	D-xylose-proton symporter OS=Purpureocillium lilacinum OX=33203 GN=PCL_10007 PE=3 SV=1
DJ50084210.1	DJ5_7	2109876	2113629	3057	-	DJ50084210.1	0.793313	1.23675	0.720864	2.18041	2.27752	1.55355	29.434	43.7655	28.4038	87.7949	90.8857	59.5858	56.6449	-1.2217	0.000226022	0.00395142	DOWN	single-stranded DNA-dependent ATPase activity	-	-	Zn(2)-C6 fungal-type domain-containing protein OS=[Candida] pseudohaemulonis OX=418784 GN=C7M61_001169 PE=4 SV=1
DJ50048720.1	DJ5_4	918287	925960	2217	-	DJ50048720.1	6.73427	5.4912	5.01138	17.4584	8.98238	9.49206	181.203	140.925	143.202	509.809	259.953	264.027	249.853	-1.15097	0.000226319	0.00395142	DOWN	Indigoidine synthase A like protein	[GO:0001522:pseudouridine synthesis][GO:0003674:molecular_function][GO:0003824:catalytic activity][GO:0004730:pseudouridylate synthase activity][GO:0006139:nucleobase-containing compound metabolic process][GO:0006213:pyrimidine nucleoside metabolic process][GO:0006725:cellular aromatic compound metabolic process][GO:0006793:phosphorus metabolic process][GO:0006796:phosphate-containing compound me…	[ko00240:Pyrimidine metabolism]	-
DJ50054670.1	DJ5_4	2611173	2615535	4363	-	DJ50054670.1	4.15148	5.78853	5.13502	12.7253	6.02278	12.3303	219.835	292.354	288.772	731.291	343.02	674.963	425.039	-1.12724	0.000226742	0.00395298	DOWN		-	-	-
DJ50117880.1	DJ5_12	357420	358511	1032	-	DJ50117880.1	0	0	0.0889729	0.220187	5.58581	0.238032	0	0	1.18349	2.99301	75.2494	3.08202	13.7513	-6.26576	0.000233519	0.00405324	DOWN	NAD-P-binding protein	-	-	Short-chain dehydrogenase OS=Trichoderma arundinaceum OX=490622 GN=TARUN_2181 PE=4 SV=1
DJ50002840.1	DJ5_0	981650	985860	3351	+	DJ50002840.1	732.746	293.299	638.761	141.317	41.1219	93.4634	617.193	1005.73	977.563	647.487	379.179	268.136	649.215	1.00576	0.00341849	0.0326298	UP	succinate-semialdehyde dehydrogenase	-	[ko00250:Alanine, aspartate and glutamate metabolism][ko00310:Lysine degradation][ko00350:Tyrosine metabolism][ko00650:Butanoate metabolism][ko00760:Nicotinate and nicotinamide metabolism]	Zn(2)-C6 fungal-type domain-containing protein OS=Pseudogymnoascus sp. VKM F-4518 (FW-2643) OX=1420913 GN=V500_03736 PE=3 SV=1
DJ50066040.1	DJ5_5	2715705	2719574	3296	-	DJ50066040.1	10.393	7.66243	15.7398	42.813	21.0556	21.2408	415.755	292.354	668.672	1858.66	905.925	878.376	836.623	-1.40518	0.000234384	0.00405474	DOWN	Alpha-L-fucosidase	-	[ko00511:Other glycan degradation]	-
DJ50069590.1	DJ5_6	497014	500325	3050	-	DJ50069590.1	4.27384	6.84253	5.62962	17.0859	17.7956	6.60432	158.208	241.586	221.313	686.396	708.517	252.726	378.124	-1.4079	0.00023867	0.00411853	DOWN	14-3-3 protein	-	[ko04110:Cell cycle][ko04114:Oocyte meiosis][ko04151:PI3K-Akt signaling pathway][ko04390:Hippo signaling pathway]	DNA damage checkpoint protein rad25 OS=Schizosaccharomyces pombe (strain 972 / ATCC 24843) OX=284812 GN=rad25 PE=1 SV=1
DJ50104300.1	DJ5_9	2652494	2653852	1359	+	DJ50104300.1	3.7921	5.34145	3.37822	1.78353	1.8179	1.80757	62.5472	84.0298	59.1745	31.9254	32.2498	30.8202	50.1245	1.12017	0.000244043	0.00419294	UP	hypothetical protein	-	-	-
DJ50118820.1	DJ5_12	646175	648823	2485	+	DJ50118820.1	0.975918	1.00414	0.923743	0.121923	0.241012	0.39541	29.434	28.8852	29.5873	3.99068	7.81812	12.3281	18.6739	1.86853	0.000252478	0.00431908	UP	hypothetical protein	-	-	-
DJ50109970.1	DJ5_10	1861337	1862017	681	+	DJ50109970.1	7.79006	8.77177	2.83146	1.44593	1.97879	1.92383	64.3868	69.1495	24.8533	12.9697	17.5908	16.4375	34.2313	1.76204	0.000262256	0.00447345	UP	SET domain	-	-	-
DJ50015560.1	DJ5_1	1210175	1215105	4756	-	DJ50015560.1	3.44193	1.98736	3.41719	7.43747	7.65015	4.33862	198.679	109.414	209.478	465.911	474.951	258.89	286.221	-1.21561	0.000263689	0.00448498	DOWN	hypothetical protein	-	-	-
DJ50113740.1	DJ5_11	715520	715950	375	+	DJ50113740.1	13.9447	6.04919	55.3369	427.804	267.116	176.867	63.467	26.2593	267.469	2113.06	1307.58	832.146	768.331	-3.57572	0.00027639	0.00468086	DOWN	hypothetical protein	-	-	-
DJ50045740.1	DJ5_3	3453162	3455491	1944	+	DJ50045740.1	0.857662	0.622345	0.425093	3.11705	2.77276	0.968778	20.2358	14.005	10.6514	79.8135	70.3631	23.6288	36.4496	-1.94422	0.000279177	0.00470967	DOWN	hypothetical protein	-	-	-
DJ50116550.1	DJ5_11	1735247	1738133	2267	+	DJ50116550.1	75.6859	42.9941	87.8913	144.639	135.694	129.019	2082.45	1128.28	2568.17	4318.91	4015.58	3669.66	2963.84	-1.05511	0.000279772	0.00471122	DOWN	Pyridine nucleotide-disulphide oxidoreductase	[GO:0001300:chronological cell aging][GO:0003674:molecular_function][GO:0003824:catalytic activity][GO:0003954:NADH dehydrogenase activity][GO:0005575:cellular_component][GO:0005622:intracellular][GO:0005623:cell][GO:0005737:cytoplasm][GO:0005739:mitochondrion][GO:0005740:mitochondrial envelope][GO:0005743:mitochondrial inner membrane][GO:0005975:carbohydrate metabolic process][GO:0005996:monosac…	-	FAD NAD-binding domain-containing protein OS=Lentinula edodes OX=5353 GN=LENED_012624 PE=4 SV=1
DJ50072510.1	DJ5_6	1505687	1507267	1265	+	DJ50072510.1	3.41487	1.67369	1.52429	3.29323	8.04866	8.86794	52.4292	24.5087	24.8533	54.8718	132.908	140.746	71.7195	-1.68547	0.000285071	0.00477753	DOWN	hypothetical protein	-	-	-
DJ50004290.1	DJ5_0	1442912	1444756	1615	-	DJ50004290.1	9.0568	4.26065	7.90278	17.4939	10.4764	28.9505	177.524	79.6532	164.505	372.131	220.862	586.612	266.881	-1.48561	0.000291543	0.00485427	DOWN	Stearyl-CoA desaturase that utilizes O(2) and electrons from reduced cytochrome b5 to introduce the first double bond into saturated fatty acyl-CoA substrates	[GO:0000001:mitochondrion inheritance][GO:0003674:molecular_function][GO:0003824:catalytic activity][GO:0004768:stearoyl-CoA 9-desaturase activity][GO:0005575:cellular_component][GO:0005622:intracellular][GO:0005623:cell][GO:0005737:cytoplasm][GO:0005783:endoplasmic reticulum][GO:0005789:endoplasmic reticulum membrane][GO:0006082:organic acid metabolic process][GO:0006091:generation of precursor …	[ko01040:Biosynthesis of unsaturated fatty acids][ko04152:AMPK signaling pathway]	-
DJ50112250.1	DJ5_11	217208	218626	1129	-	DJ50112250.1	9.93476	13.395	9.67811	1.87851	5.57007	4.64172	136.132	175.062	140.835	27.9347	82.0903	65.7498	104.634	1.36314	0.000293032	0.0048654	UP	hypothetical protein	-	-	-
DJ50068480.1	DJ5_6	137295	138361	756	+	DJ50068480.1	1.40345	1.10022	1.0931	0.100191	0	0	12.8774	9.62841	10.6514	0.997669	0	0	5.69248	4.94675	0.000295819	0.00489453	UP	Peptidase A4 family	-	-	Fungal specific transcription factor domain family protein OS=Aspergillus niger OX=5061 GN=ATCC64974_26870 PE=4 SV=1
DJ50120240.1	DJ5_12	1165927	1169218	1842	-	DJ50120240.1	1.68688	2.42198	1.79453	0.493449	0.934789	0.533439	37.7123	51.6433	42.6057	11.972	22.4771	12.3281	29.7897	1.4947	0.000296025	0.00489453	UP		-	-	-
DJ50128910.1	DJ5_16	240705	241677	729	+	DJ50128910.1	392.091	393.585	357.017	64.7554	47.7625	77.7981	10753.1	7966	7173.14	1864.07	1356.09	2131.31	5207.28	2.27463	9.85e-25	1.95e-21	UP	FAD binding domain	-	-	-
DJ50118250.1	DJ5_12	464178	464573	396	-	DJ50118250.1	2.10517	1.71852	1.15934	3.6342	10.7759	5.7897	10.1179	7.87779	5.91745	18.9557	55.7041	28.7655	21.2231	-2.10085	0.000300281	0.00494422	DOWN	integral membrane protein	-	-	Fungal_trans domain-containing protein OS=Aspergillus thermomutatus OX=41047 GN=CDV56_105810 PE=4 SV=1
DJ50114350.1	DJ5_11	907063	908289	1032	-	DJ50114350.1	43.8414	69.7533	32.2972	22.1655	15.3066	26.4215	549.127	833.295	429.607	301.296	206.203	342.104	443.606	1.09418	0.000301977	0.00495436	UP	Alpha beta-hydrolase	-	-	Fungal specific transcription factor domain family protein OS=Aspergillus niger OX=5061 GN=CAN33_0046365 PE=4 SV=1
DJ50054460.1	DJ5_4	2535838	2538506	2250	+	DJ50054460.1	0.639972	1.47869	0.775369	1.48122	4.6915	3.12974	17.4764	38.5137	22.4863	43.8974	137.794	88.3513	58.0866	-1.7776	0.000303634	0.00497179	DOWN	This protein promotes the GTP-dependent binding of aminoacyl-tRNA to the A-site of ribosomes during protein biosynthesis	[GO:0000166:nucleotide binding][GO:0000322:storage vacuole][GO:0000323:lytic vacuole][GO:0000324:fungal-type vacuole][GO:0000329:fungal-type vacuole membrane][GO:0001882:nucleoside binding][GO:0001883:purine nucleoside binding][GO:0002181:cytoplasmic translation][GO:0002182:cytoplasmic translational elongation][GO:0003674:molecular_function][GO:0003676:nucleic acid binding][GO:0003723:RNA binding…	[ko03013:RNA transport]	Unplaced genomic scaffold supercont1.19, whole genome shotgun sequence OS=Cladophialophora bantiana CBS 173.52 OX=1442370 GN=Z519_10651 PE=3 SV=1
DJ50000290.1	DJ5_0	124636	125511	538	+	DJ50000290.1	56.91	31.3422	38.9126	126.851	63.7321	83.4048	371.604	195.194	269.836	898.9	447.588	562.983	457.684	-1.19059	0.00030875	0.0050486	DOWN	hypothetical protein	-	-	-
DJ50118540.1	DJ5_12	568198	573145	4130	-	DJ50118540.1	2.84427	4.48563	2.13432	5.83213	10.6949	5.09537	142.571	214.451	113.615	317.259	576.587	264.027	271.418	-1.2962	0.00030999	0.0050619	DOWN	hypothetical protein	-	-	-
DJ50127020.1	DJ5_15	379990	381077	825	+	DJ50127020.1	1.83724	2.47467	3.00502	6.05955	4.80947	5.26035	18.3962	23.6334	31.9542	65.8462	51.7951	54.4491	41.0124	-1.23344	0.000328914	0.00531962	DOWN		-	-	-
DJ50126450.1	DJ5_15	111235	112384	861	+	DJ50126450.1	10.0344	8.87004	17.7028	33.9574	22.9549	24.1559	104.858	88.4063	196.459	385.1	257.998	260.945	215.628	-1.22042	0.000329537	0.00532242	DOWN	hypothetical protein	-	-	-
DJ50013620.1	DJ5_1	455833	457283	1332	+	DJ50013620.1	2.73103	3.68992	3.58457	1.19417	1.2927	1.59831	44.1509	56.8952	61.5415	20.9511	22.4771	26.7109	38.7878	1.20988	0.000330644	0.00533304	UP	hypothetical protein	-	-	-
DJ50090170.1	DJ5_8	1118411	1120702	1650	+	DJ50090170.1	1.14827	1.42064	0.723431	2.20347	2.26862	3.32494	22.9953	27.1346	15.3854	47.8881	48.8633	68.8318	38.5164	-1.31993	0.000335384	0.00539481	DOWN	Sugar (and other) transporter	-	-	Uncharacterized protein OS=Gibberella zeae OX=5518 GN=MDC_LOCUS75798 PE=3 SV=1
DJ50035150.1	DJ5_2	3704295	3706556	1914	+	DJ50035150.1	21.4213	24.6519	10.0263	34.5084	37.4322	35.6794	497.618	546.194	247.35	869.967	935.243	856.802	658.862	-1.04162	0.000337244	0.00541738	DOWN	hypothetical protein	-	-	-
DJ50010000.1	DJ5_0	3340347	3342299	1578	+	DJ50010000.1	82.4138	92.0029	95.6023	218.113	307.807	100.771	1578.4	1680.6	1944.48	4533.41	6340.5	1995.1	3012.08	-1.30648	0.000343434	0.00550936	DOWN	structural constituent of cell wall	-	-	-
DJ50049920.1	DJ5_4	1252837	1253728	837	-	DJ50049920.1	145.506	84.8296	257.689	65.5184	41.1441	65.8389	1478.14	821.916	2780.02	722.312	449.542	691.4	1157.22	1.44662	0.000345733	0.00553874	UP	hypothetical protein	-	-	-
DJ50057450.1	DJ5_4	3642473	3643465	711	+	DJ50057450.1	0.426364	0.4254	0.774853	2.45024	4.52766	1.38199	3.67924	3.50124	7.10094	22.9464	42.0224	12.3281	15.2631	-2.47089	0.000359623	0.0057226	DOWN	Class I glutamine amidotransferase-like protein	-	-	-
DJ50086450.1	DJ5_7	2912724	2914538	1590	-	DJ50086450.1	1.62058	1.4267	0.75073	0.047638	0.188338	0.411989	31.2736	26.2593	15.3854	0.997669	3.90906	8.21873	14.3406	2.4884	0.000365031	0.0057931	UP	Cytochrome P450	-	-	Fungal_trans domain-containing protein OS=Aspergillus ochraceoroseus OX=138278 GN=AOCH_001611 PE=4 SV=1
DJ50119960.1	DJ5_12	1096180	1098896	2538	+	DJ50119960.1	3.07564	5.24359	2.78572	1.73096	1.03241	1.74219	94.7406	154.055	91.1288	57.8648	34.2043	55.4764	81.2449	1.20883	0.000376522	0.0059595	UP		-	-	-
DJ50054140.1	DJ5_4	2427644	2429993	1880	-	DJ50054140.1	129.401	65.1977	135.63	191.939	225.828	249.873	2952.59	1418.88	3286.55	4752.9	5542.07	5893.85	3974.47	-1.08022	0.000381683	0.0060251	DOWN	Polysaccharide deacetylase	[GO:0000003:reproduction][GO:0003006:developmental process involved in reproduction][GO:0003674:molecular_function][GO:0003824:catalytic activity][GO:0004099:chitin deacetylase activity][GO:0005575:cellular_component][GO:0005618:cell wall][GO:0005619:ascospore wall][GO:0005623:cell][GO:0005628:prospore membrane][GO:0005631:chitosan layer of spore wall][GO:0007049:cell cycle][GO:0008150:biological…	-	-
DJ50087430.1	DJ5_8	128183	132466	3837	+	DJ50087430.1	1.91589	0.906512	1.5076	2.64523	4.48757	2.8596	89.2217	40.2643	74.5599	133.688	224.771	137.664	116.695	-1.28533	0.000382966	0.00603731	DOWN	integral membrane protein	-	-	-
DJ50128930.1	DJ5_16	244601	245794	1194	+	DJ50128930.1	1.52334	1.13992	2.07633	3.10844	3.82473	3.97756	22.0755	15.7556	31.9542	48.8858	59.6132	59.5858	39.645	-1.28954	0.000388284	0.00609683	DOWN	FAD binding domain	-	-	Tetracycline resistance protein from transposon Tn4351/Tn4400 OS=Talaromyces islandicus OX=28573 GN=PISL3812_05496 PE=4 SV=1
DJ50025700.1	DJ5_2	612007	613747	1547	-	DJ50025700.1	14.5498	25.4168	14.601	9.35176	4.40379	8.6276	273.184	455.161	291.139	190.555	88.9311	167.457	244.404	1.19108	0.000390183	0.00611854	UP	Oxidoreductase family, C-terminal alpha/beta domain	-	-	-
DJ50131980.1	DJ5_18	75155	76677	1266	-	DJ50131980.1	12.6909	5.79356	17.7693	20.1626	60.9678	32.5979	195	84.9051	289.955	336.214	1007.56	517.78	405.236	-1.71034	0.000397403	0.00619615	DOWN	Heme-thiolate peroxidase	-	-	HEME_HALOPEROXIDASE domain-containing protein OS=Aureobasidium pullulans OX=5580 GN=D6D21_05447 PE=4 SV=1
DJ50110560.1	DJ5_10	2024984	2026900	1435	-	DJ50110560.1	46.2111	103.964	36.856	24.2804	27.1286	22.7104	804.835	1726.99	681.691	458.928	508.178	408.882	764.917	1.22426	0.000397445	0.00619615	UP	DUF706-domain-containing protein	-	[ko00053:Ascorbate and aldarate metabolism][ko00562:Inositol phosphate metabolism]	-
DJ50101220.1	DJ5_9	1503759	1504294	477	-	DJ50101220.1	33.6827	22.8271	126.084	601.668	440.711	284.959	195	126.045	775.186	3780.17	2744.16	1705.39	1554.32	-2.90916	0.000405685	0.00630327	DOWN	small heat shock protein	-	[ko04141:Protein processing in endoplasmic reticulum]	-
DJ50065330.1	DJ5_5	2491162	2492978	1304	+	DJ50065330.1	4.94724	7.28143	4.04045	0.981872	0.207957	0.833992	38.6321	91.0323	28.4038	13.9674	2.9318	11.3007	31.0447	2.49531	0.0001012	0.00202315	UP	PP2C-domain-containing protein	[GO:0000075:cell cycle checkpoint][GO:0000077:DNA damage checkpoint][GO:0000079:regulation of cyclin-dependent protein serine/threonine kinase activity][GO:0000173:inactivation of MAPK activity involved in osmosensory signaling pathway][GO:0000188:inactivation of MAPK activity][GO:0001932:regulation of protein phosphorylation][GO:0001933:negative regulation of protein phosphorylation][GO:0003674:…	-	Putative serine/threonine phosphatase 2C ptc2 OS=Purpureocillium lilacinum OX=33203 GN=PCL_06103 PE=3 SV=1
DJ50009580.1	DJ5_0	3105817	3108305	2266	-	DJ50009580.1	54.2142	19.1874	72.9374	131.099	111.636	159.971	1491.01	503.303	2130.28	3912.86	3302.18	4548.04	2647.95	-1.51239	0.000408727	0.00632566	DOWN	hypothetical protein	-	-	-
DJ50001800.1	DJ5_0	667205	668890	1686	+	DJ50001800.1	6.47284	7.84852	6.69862	8.67062	62.6534	58.231	132.453	153.179	145.569	192.55	1378.92	1231.78	539.076	-2.70067	0.00041308	0.0063847	DOWN	Methyltransferase domain	-	-	-
DJ50117530.1	DJ5_12	254728	255864	963	+	DJ50117530.1	2.28224	2.90525	2.66974	4.87659	4.66445	5.69694	26.6745	32.3865	33.1377	61.8555	58.6359	68.8318	46.9203	-1.0412	0.0004202	0.00648628	DOWN	hypothetical protein	-	-	-
DJ50039300.1	DJ5_3	1239304	1241578	1509	+	DJ50039300.1	2.10936	1.85404	3.77259	6.07361	5.55654	5.31777	38.6321	32.3865	73.3764	120.718	109.454	100.679	79.2077	-1.21298	0.00042447	0.00653533	DOWN	hypothetical protein	-	-	-
DJ50095120.1	DJ5_8	2620646	2621369	669	-	DJ50095120.1	1.24611	0.904214	8.78398	84.4623	50.8048	22.276	10.1179	7.00248	75.7434	744.261	443.678	186.976	244.63	-3.89531	0.000434839	0.00668615	DOWN	small heat shock protein	-	[ko04141:Protein processing in endoplasmic reticulum]	-
DJ50068100.1	DJ5_5	3416674	3418333	1305	+	DJ50068100.1	21.8938	79.4391	14.9164	7.08108	7.51512	14.3687	346.769	1200.05	250.9	121.716	128.022	235.261	380.453	1.89114	0.000438475	0.00672461	UP	Pkinase-domain-containing protein	[GO:0000003:reproduction][GO:0003006:developmental process involved in reproduction][GO:0003674:molecular_function][GO:0003824:catalytic activity][GO:0004672:protein kinase activity][GO:0004674:protein serine/threonine kinase activity][GO:0004712:protein serine/threonine/tyrosine kinase activity][GO:0004713:protein tyrosine kinase activity][GO:0005575:cellular_component][GO:0005622:intracellular]…	[ko04012:ErbB signaling pathway][ko04110:Cell cycle][ko04150:mTOR signaling pathway][ko04151:PI3K-Akt signaling pathway][ko04310:Wnt signaling pathway][ko04340:Hedgehog signaling pathway][ko04390:Hippo signaling pathway][ko04510:Focal adhesion][ko04550:Signaling pathways regulating pluripotency of stem cells]	Glycogen synthase kinase-3 homolog YGK3 OS=Saccharomyces cerevisiae (strain ATCC 204508 / S288c) OX=559292 GN=YGK3 PE=1 SV=1
DJ50095100.1	DJ5_8	2616513	2617028	459	-	DJ50095100.1	2.14645	0.98843	8.40184	52.3115	41.9175	18.553	11.9575	5.25186	49.7066	316.261	251.157	106.843	123.53	-3.34446	0.000444478	0.00678417	DOWN	small heat shock protein	-	[ko04141:Protein processing in endoplasmic reticulum]	-
DJ50055940.1	DJ5_4	3100489	3102989	2163	+	DJ50055940.1	5.606	4.99904	3.65073	17.7542	7.40683	7.98765	147.17	125.169	101.78	505.818	209.135	216.769	217.64	-1.31465	0.000466411	0.00707072	DOWN	hypothetical protein	-	-	-
DJ50086200.1	DJ5_7	2842595	2843998	1404	-	DJ50086200.1	4.42626	4.09311	2.68136	1.67242	1.59967	1.57467	75.4245	66.5236	48.5231	30.9277	29.318	27.7382	46.4092	1.12121	0.000470247	0.00711977	UP	hypothetical protein	-	-	-
DJ50118380.1	DJ5_12	502632	504053	1332	-	DJ50118380.1	2.50345	1.75981	2.13695	3.12758	4.946	5.83999	40.4717	27.1346	36.6882	54.8718	85.9993	97.5974	57.1272	-1.19638	0.000491324	0.00738231	DOWN	hypothetical protein	-	-	-
DJ50132810.1	DJ5_18	348642	350122	1200	-	DJ50132810.1	0.25262	0.441087	0.306067	4.86026	4.36709	0.136471	3.67924	6.12717	4.73396	76.8205	68.4086	2.05468	26.9707	-3.33868	0.0004934	0.00738542	DOWN	MED14-domain-containing protein	[GO:0000122:negative regulation of transcription by RNA polymerase II][GO:0000428:DNA-directed RNA polymerase complex][GO:0001085:RNA polymerase II transcription factor binding][GO:0001091:RNA polymerase II general transcription initiation factor binding][GO:0001093:TFIIB-class transcription factor binding][GO:0001098:basal transcription machinery binding][GO:0001099:basal RNA polymerase II trans…	-	-
DJ50083280.1	DJ5_7	1859405	1862602	2569	-	DJ50083280.1	606.348	2035.22	873.381	237.847	56.1556	52.5274	18905.8	60524.2	28919.8	8048.2	1883.19	1693.06	19995.7	3.22047	0.00049577	0.00741154	UP	Pectate lyase superfamily protein	-	-	-
DJ50101920.1	DJ5_9	1763681	1765691	1440	+	DJ50101920.1	3.63142	2.99309	4.90982	0.736404	1.97559	0.852946	63.467	49.8927	91.1288	13.9674	37.1361	15.4101	45.167	1.6123	0.000498768	0.00744697	UP	MFS general substrate transporter	-	-	Uncharacterized protein OS=Pseudogymnoascus sp. VKM F-4515 (FW-2607) OX=1420909 GN=V496_02876 PE=4 SV=1
DJ50074300.1	DJ5_0	1745248	1745782	445	+	DJ50074300.1	3.40612	5.09763	4.68238	1.19148	0.336469	0.184006	18.3962	26.2593	15.3854	6.98368	1.95453	1.02734	11.6677	2.59415	0.000500275	0.0074507	UP	photolyase	GO:0000719,GO:0003674,GO:0003676,GO:0003723,GO:0003729,GO:0003824,GO:0003904,GO:0003913,GO:0005488,GO:0005575,GO:0005622,GO:0005623,GO:0005634,GO:0005737,GO:0005739,GO:0006139,GO:0006259,GO:0006281,GO:0006290,GO:0006725,GO:0006807,GO:0006950,GO:0006974,GO:0008150,GO:0008152,GO:0009987,GO:0016829,GO:0016830,GO:0033554,GO:0034641,GO:0043170,GO:0043226,GO:0043227,GO:0043229,GO:0043231,GO:0044237,GO:…	-	-
DJ50134700.1	DJ5_20	53452	55343	1334	-	DJ50134700.1	1.93158	2.49404	4.40516	6.81359	5.66814	7.42715	31.2736	38.5137	75.7434	119.72	98.7038	124.308	81.3772	-1.25108	0.000517019	0.00765201	DOWN	hypothetical protein	-	-	-
DJ50025210.1	DJ5_2	423012	423632	395	-	DJ50025210.1	3.45355	0.57429	0.929824	23.9697	6.44402	3.73137	16.5566	2.62593	4.73396	124.709	33.227	18.4921	33.3907	-2.87526	0.000533681	0.00784961	DOWN		-	-	-
DJ50033110.1	DJ5_2	3077292	3079075	1515	-	DJ50033110.1	6.00286	5.34046	4.54555	13.849	7.31349	9.18817	110.377	93.6582	88.7618	276.354	144.635	174.648	148.072	-1.02283	0.000538491	0.00791054	DOWN	glycoside hydrolase	-	-	-
DJ50058170.1	DJ5_5	277803	279761	1804	+	DJ50058170.1	10.3345	9.89197	17.7634	25.1502	32.1203	20.153	226.274	206.573	413.038	597.604	756.403	456.139	442.672	-1.10081	0.000544839	0.0079707	DOWN	hypothetical protein	-	-	-
DJ50025160.1	DJ5_2	407046	408708	1249	-	DJ50025160.1	16.2616	9.32321	12.277	18.5571	39.1405	23.3389	246.509	134.798	197.643	305.287	638.154	365.733	314.687	-1.17792	0.000547025	0.00798643	DOWN	hypothetical protein	-	-	-
DJ50093550.1	DJ5_8	2084213	2085514	1095	+	DJ50093550.1	3.25292	5.11005	3.35416	1.17594	1.57249	1.86947	43.2311	64.773	47.3396	16.9604	22.4771	25.6835	36.7441	1.25898	0.000568485	0.00823886	UP		-	-	-
DJ50107220.1	DJ5_10	981405	983692	1894	+	DJ50107220.1	2.92101	2.07602	2.47245	8.83818	3.04359	6.65784	67.1462	45.5161	60.358	220.485	75.2494	158.21	104.494	-1.39272	0.000573419	0.0082901	DOWN	hypothetical protein	-	-	-
DJ50025320.1	DJ5_2	476843	478453	1611	-	DJ50025320.1	0.79973	1.54891	0.626953	0.141051	0.232354	0.152482	15.6368	28.8852	13.0184	2.99301	4.88633	3.08202	11.417	2.39984	0.00057621	0.00831018	UP	hypothetical protein	-	-	-
DJ50120590.1	DJ5_12	1270571	1271014	444	-	DJ50120590.1	7.16896	6.64185	10.1333	14.6712	17.873	14.016	38.6321	34.1371	57.991	85.7995	103.59	78.0779	66.3713	-1.04753	0.000588299	0.00844055	DOWN	hypothetical protein	-	-	-
DJ50004600.1	DJ5_0	1536010	1539008	2310	+	DJ50004600.1	1.37793	1.01475	1.03347	2.13134	2.46307	2.05593	38.6321	27.1346	30.7708	64.8485	74.2722	59.5858	49.2073	-1.04146	0.000588939	0.00844055	DOWN	CAMK CAMKL CHK1 protein kinase	[GO:0000003:reproduction][GO:0000075:cell cycle checkpoint][GO:0000076:DNA replication checkpoint][GO:0000077:DNA damage checkpoint][GO:0000166:nucleotide binding][GO:0000228:nuclear chromosome][GO:0000278:mitotic cell cycle][GO:0000785:chromatin][GO:0000790:nuclear chromatin][GO:0003674:molecular_function][GO:0003824:catalytic activity][GO:0004672:protein kinase activity][GO:0004674:protein seri…	[ko04110:Cell cycle][ko04218:Cellular senescence]	Protein kinase domain-containing protein OS=Saitoella complicata (strain BCRC 22490 / CBS 7301 / JCM 7358 / NBRC 10748 / NRRL Y-17804) OX=698492 GN=G7K_1034-t1 PE=4 SV=1
DJ50023770.1	DJ5_1	4057909	4060463	1720	+	DJ50023770.1	3.12838	2.28603	2.56242	0.616524	1.21872	1.23776	65.3066	45.5161	56.8076	13.9674	27.3634	26.7109	39.2787	1.29974	0.000589521	0.00844055	UP	hypothetical protein	-	-	-
DJ50069170.1	DJ5_6	375115	377543	2217	-	DJ50069170.1	9.53736	8.73135	14.2886	25.3506	27.3186	14.5151	256.627	224.079	408.304	740.27	790.608	403.745	470.606	-1.12422	0.000594776	0.00850551	DOWN	protein folding	-	[ko04141:Protein processing in endoplasmic reticulum]	Transcription initiation factor TFIID subunit 9 OS=Pichia kudriavzevii OX=4909 GN=BOH78_0684 PE=4 SV=1
DJ50054060.1	DJ5_4	2408020	2409332	1254	+	DJ50054060.1	4.65354	7.53737	4.90586	2.7181	2.74622	2.5466	70.8255	109.414	79.2939	44.8951	44.9542	40.0663	64.9081	1.00119	0.000628901	0.00889692	UP	hypothetical protein	-	-	-
DJ50057440.1	DJ5_4	3638311	3641086	1528	-	DJ50057440.1	0.198393	0.494862	0.480733	1.48713	0.930905	1.66124	3.67924	8.7531	9.46793	29.9301	18.568	31.8476	17.041	-1.88982	0.000640707	0.00903419	DOWN	Aromatic compound dioxygenase	-	-	-
DJ50023330.1	DJ5_1	3878337	3879593	979	+	DJ50023330.1	2.24494	4.24803	2.34474	1.08317	0.841173	0.836393	26.6745	48.1421	29.5873	13.9674	10.7499	10.2734	23.2324	1.58279	0.000663792	0.00931118	UP	hypothetical protein	-	-	-
DJ50105040.1	DJ5_10	219282	220052	771	-	DJ50105040.1	4.42332	9.90545	5.47824	2.65253	2.13621	2.44268	41.3915	88.4063	54.4406	26.9371	21.4998	23.6288	42.7174	1.35824	0.000664266	0.00931118	UP		-	-	-
DJ50029950.1	DJ5_2	2012713	2014215	1030	-	DJ50029950.1	2.35452	5.79959	2.22864	0.514768	0.508787	1.43096	29.434	69.1495	29.5873	6.98368	6.84086	18.4921	26.7479	1.99792	0.000664467	0.00931118	UP	Pectinesterase	-	-	-
DJ50089340.1	DJ5_8	869945	872291	1845	-	DJ50089340.1	178.765	84.4674	157.114	320.138	275.72	231.491	4003.02	1804.01	3736.28	7779.82	6640.52	5358.61	4887.04	-1.05155	0.00067495	0.00943577	DOWN	Cyclopropane-fatty-acyl-phospholipid synthase	-	-	2-heptaprenyl-1,4-naphthoquinone methyltransferase OS=Aspergillus niger OX=5061 GN=ABL_06712 PE=4 SV=1
DJ50022370.1	DJ5_1	3550609	3551880	975	+	DJ50022370.1	70.5005	20.3191	29.1941	137.816	424.539	126.561	834.269	229.331	366.882	1769.86	5403.3	1548.2	1691.97	-2.60797	0.000699186	0.00969457	DOWN	Cupin domain	-	-	-
DJ50061750.1	DJ5_5	1390635	1393302	2460	+	DJ50061750.1	4.65191	15.123	4.10578	2.21691	2.86067	2.36329	138.891	430.653	130.184	71.8322	91.8629	72.9412	156.061	1.56602	0.000706558	0.00975683	UP	Hydrophobic surface binding protein	-	-	-
DJ50132420.1	DJ5_18	198951	200013	897	+	DJ50132420.1	14.1096	8.17686	23.646	39.941	52.163	26.1076	153.608	84.9051	273.386	471.897	610.791	293.819	314.735	-1.43112	0.000729414	0.0100316	DOWN	NmrA-like family	-	-	Transcription factor OS=Penicillium sp. 'occitanis' OX=290292 GN=PENO1_053650 PE=4 SV=1
DJ50114790.1	DJ5_11	1050248	1051938	1384	-	DJ50114790.1	2.95697	2.73175	2.85763	0.711472	0.703206	1.30161	49.6698	43.7655	33.1377	12.9697	12.7044	22.6015	29.1415	1.40015	0.000737097	0.0101171	UP	FMN-linked oxidoreductase	-	-	NADH-dependent flavin oxidoreductase nadA OS=Aspergillus parasiticus (strain ATCC 56775 / NRRL 5862 / SRRC 143 / SU-1) OX=1403190 GN=nadA PE=2 SV=1
DJ50008700.1	DJ5_0	2794004	2795524	968	-	DJ50008700.1	4.07116	6.48351	1.80225	1.01723	1.16009	1.35344	47.8302	72.6508	22.4863	12.9697	14.659	16.4375	31.1722	1.7085	0.00073734	0.0101171	UP	hypothetical protein	-	-	-
DJ50128760.1	DJ5_16	152973	156510	1934	+	DJ50128760.1	0.235117	0.156391	0.237384	0.156658	1.00645	4.61491	5.51887	3.50124	5.91745	3.99068	25.4089	111.98	26.0529	-3.24962	0.00074963	0.0102383	DOWN	hexokinase	[GO:0000166:nucleotide binding][GO:0001302:replicative cell aging][GO:0001678:cellular glucose homeostasis][GO:0003674:molecular_function][GO:0003824:catalytic activity][GO:0004340:glucokinase activity][GO:0004396:hexokinase activity][GO:0005488:binding][GO:0005524:ATP binding][GO:0005575:cellular_component][GO:0005622:intracellular][GO:0005623:cell][GO:0005634:nucleus][GO:0005737:cytoplasm][GO:0…	[ko00010:Glycolysis / Gluconeogenesis][ko00051:Fructose and mannose metabolism][ko00052:Galactose metabolism][ko00500:Starch and sucrose metabolism][ko00520:Amino sugar and nucleotide sugar metabolism][ko00521:Streptomycin biosynthesis][ko00524:Neomycin, kanamycin and gentamicin biosynthesis][ko04066:HIF-1 signaling pathway]	-
DJ50000360.1	DJ5_0	141563	142487	684	+	DJ50000360.1	3.10236	1.98987	1.3424	11.9596	6.6765	3.23222	25.7547	15.7556	11.8349	107.748	59.6132	27.7382	41.4075	-1.86237	0.000753745	0.0102827	DOWN	Interferon-induced 6-16 family	-	-	-
DJ50000930.1	DJ5_0	340455	342049	1301	+	DJ50000930.1	5.59221	8.54373	4.23459	2.15414	2.70456	3.20986	88.3019	128.671	71.0094	36.9138	45.9315	52.3944	70.5369	1.09689	0.000761193	0.0103604	UP	hypothetical protein	-	-	-
DJ50114380.1	DJ5_11	913406	914924	1253	+	DJ50114380.1	0.544354	0.663818	0.732802	2.65982	1.07547	2.48328	8.2783	9.62841	11.8349	43.8974	17.5908	39.0389	21.7115	-1.76619	0.000767413	0.0104331	DOWN	Alpha beta-hydrolase	-	-	Fungal specific transcription factor domain family protein OS=Aspergillus niger OX=5061 GN=CAN33_0046365 PE=4 SV=1
DJ50059660.1	DJ5_5	780484	781958	1050	+	DJ50059660.1	11.1153	5.68912	17.0523	25.8974	28.9476	24.4089	141.651	69.1495	230.781	358.163	396.77	321.558	253.012	-1.29089	0.000774475	0.0104988	DOWN	Mitochondrial carrier	[GO:0003674:molecular_function][GO:0005215:transporter activity][GO:0005315:inorganic phosphate transmembrane transporter activity][GO:0005575:cellular_component][GO:0005622:intracellular][GO:0005623:cell][GO:0005737:cytoplasm][GO:0005739:mitochondrion][GO:0005740:mitochondrial envelope][GO:0005743:mitochondrial inner membrane][GO:0006810:transport][GO:0006811:ion transport][GO:0006817:phosphate …	-	Zn(2)-C6 fungal-type domain-containing protein OS=Verticillium longisporum OX=100787 GN=BN1708_010720 PE=3 SV=1
DJ50009450.1	DJ5_0	3050755	3052085	1070	+	DJ50009450.1	0.77911	0.565345	0.514879	2.05289	2.37887	1.37747	10.1179	7.00248	7.10094	28.9324	33.227	18.4921	17.4788	-1.7312	0.000777646	0.010512	DOWN	hypothetical protein	-	-	-
DJ50113720.1	DJ5_11	713327	714070	683	-	DJ50113720.1	2.99594	7.86041	2.01655	13.0861	11.5092	9.71085	24.8349	62.147	17.7524	117.725	102.613	83.2146	68.0478	-1.5214	0.000809106	0.0108554	DOWN	hypothetical protein	-	-	-
DJ50022110.1	DJ5_1	3462205	3463811	1418	+	DJ50022110.1	9.5668	4.79925	19.2317	20.9926	48.9417	31.8177	164.646	78.7779	351.497	392.084	905.925	566.065	409.832	-1.65089	0.000832383	0.0111	DOWN	GroES-like protein	-	-	Uncharacterized protein OS=Verticillium longisporum OX=100787 GN=BN1708_001881 PE=4 SV=1
DJ50093360.1	DJ5_8	2037164	2039113	1473	-	DJ50093360.1	94.1024	201.691	97.5549	64.0202	47.3175	70.5982	1682.33	3439.09	1852.16	1242.1	909.834	1304.72	1738.37	1.01281	0.000845962	0.0112305	UP	domain-containing protein	-	[ko00621:Dioxin degradation][ko00624:Polycyclic aromatic hydrocarbon degradation][ko00626:Naphthalene degradation]	Uncharacterized protein OS=Exophiala mesophila OX=212818 GN=B0A52_07862 PE=4 SV=1
DJ50064080.1	DJ5_5	2149083	2150053	651	+	DJ50064080.1	22.2353	11.9636	29.9015	45.8422	42.0897	46.4129	175.684	90.157	250.9	393.082	357.679	379.089	274.432	-1.13325	0.000864592	0.0114394	DOWN	C-terminal domain of 1-Cys peroxiredoxin	[GO:0000075:cell cycle checkpoint][GO:0000077:DNA damage checkpoint][GO:0000302:response to reactive oxygen species][GO:0001302:replicative cell aging][GO:0003674:molecular_function][GO:0003824:catalytic activity][GO:0004601:peroxidase activity][GO:0005488:binding][GO:0005515:protein binding][GO:0005575:cellular_component][GO:0005622:intracellular][GO:0005623:cell][GO:0005737:cytoplasm][GO:000582…	-	Thioredoxin domain-containing protein OS=Candida parapsilosis (strain CDC 317 / ATCC MYA-4646) OX=578454 GN=CPAR2_404840 PE=4 SV=1
DJ50023110.1	DJ5_1	3809434	3810136	585	-	DJ50023110.1	17.3596	8.01389	14.2831	26.1545	24.6989	26.5944	123.255	54.2692	107.698	201.529	188.612	195.195	145.093	-1.04091	0.000867679	0.0114461	DOWN	hypothetical protein	-	-	-
DJ50111870.1	DJ5_11	78428	79272	807	+	DJ50111870.1	0.187822	0.187398	0.341339	1.78333	1.4843	0.913192	1.83962	1.75062	3.55047	18.9557	15.6362	9.24607	8.49646	-2.66319	0.000868677	0.0114461	DOWN	hypothetical protein	-	-	-
DJ50035660.1	DJ5_2	3850323	3851992	1516	+	DJ50035660.1	2.84948	2.69341	3.27064	4.8964	7.65434	4.48303	52.4292	47.2668	63.9085	97.7716	151.476	85.2693	83.0202	-1.03872	0.000906517	0.0118255	DOWN	HhH-GPD superfamily base excision DNA repair protein	-	[ko03410:Base excision repair]	-
DJ50064420.1	DJ5_5	2238279	2239441	985	+	DJ50064420.1	0.461641	2.53329	0.745747	4.53697	3.4202	4.82153	5.51887	28.8852	9.46793	58.8625	43.9769	59.5858	34.3829	-1.87084	0.000915315	0.0118981	DOWN	hypothetical protein	-	-	-
DJ50130680.1	DJ5_17	185716	186756	882	-	DJ50130680.1	158.274	129.283	156.989	161.966	420.497	308.035	1694.29	1319.97	1784.7	1881.6	4841.37	3408.72	2488.44	-1.07825	0.00092561	0.0120056	DOWN	kinase-like protein	-	-	Kinase-like protein OS=Schizopora paradoxa OX=27342 GN=SCHPADRAFT_931916 PE=4 SV=1
DJ50033080.1	DJ5_2	3071232	3072999	1555	+	DJ50033080.1	0.926004	0.826658	0.649531	1.36389	2.35907	2.15897	17.4764	14.8803	13.0184	27.9347	47.886	42.121	27.2195	-1.37093	0.000945092	0.0121783	DOWN	hypothetical protein	-	-	-
DJ50102220.1	DJ5_9	1861298	1862011	714	-	DJ50102220.1	19.9549	14.5087	28.9349	50.4963	33.0284	41.8589	172.925	119.918	266.285	474.89	307.839	374.979	286.139	-1.05441	0.000952295	0.0122445	DOWN	CCAAT-Binding transcription Factor	[GO:0000429:carbon catabolite regulation of transcription from RNA polymerase II promoter][GO:0000436:carbon catabolite activation of transcription from RNA polymerase II promoter][GO:0000976:transcription regulatory region sequence-specific DNA binding][GO:0000977:RNA polymerase II regulatory region sequence-specific DNA binding][GO:0000978:RNA polymerase II proximal promoter sequence-specific D…	-	Uncharacterized protein OS=Exidia glandulosa HHB12029 OX=1314781 GN=EXIGLDRAFT_618285 PE=4 SV=1
DJ50095150.1	DJ5_8	2637998	2638505	453	+	DJ50095150.1	4.85165	1.33536	13.5805	90.7929	60.1559	27.6558	26.6745	7.00248	79.2939	541.734	355.725	157.183	194.602	-3.22874	0.000967098	0.0123945	DOWN	small heat shock protein	-	[ko04141:Protein processing in endoplasmic reticulum]	-
DJ50036340.1	DJ5_3	107203	108741	1331	+	DJ50036340.1	0.170818	0	0.0689858	0.398355	0.449974	2.46079	2.75943	0	1.18349	6.98368	7.81812	41.0936	9.97306	-3.83034	0.00097144	0.0124233	DOWN		-	-	-
DJ50134090.1	DJ5_19	311830	314554	2582	+	DJ50134090.1	10.3612	19.4748	7.21901	3.90163	5.97291	5.70833	324.693	582.081	240.249	132.69	201.317	184.921	277.659	1.14602	0.00100448	0.012777	UP	hypothetical protein	-	-	-
DJ50114890.1	DJ5_11	1100667	1103208	2347	-	DJ50114890.1	28.9647	24.7432	24.4906	95.3986	34.1308	41.7613	825.071	672.238	740.865	2949.11	1045.67	1229.73	1243.78	-1.22299	0.00101373	0.012867	DOWN	Belongs to the glycosyl hydrolase 18 family	-	-	-
DJ50133740.1	DJ5_19	180425	182506	1623	-	DJ50133740.1	10.88	6.19641	8.42957	13.3941	22.2794	13.5715	214.316	116.416	176.34	286.331	472.019	276.355	256.963	-1.03022	0.00102217	0.0129325	DOWN	hypothetical protein	-	-	-
DJ50114600.1	DJ5_11	981331	983850	1977	-	DJ50114600.1	1.49502	0.917935	0.975327	2.64358	1.81765	2.73357	35.8726	21.0074	24.8533	68.8392	46.9087	67.8045	44.2143	-1.16446	0.00106992	0.0134506	DOWN	Expressed protein	-	-	Zn(2)-C6 fungal-type domain-containing protein OS=Gymnopilus dilepis OX=231916 GN=CVT26_003219 PE=4 SV=1
DJ50103310.1	DJ5_9	2311963	2314950	2575	-	DJ50103310.1	21.8938	79.4391	14.9164	7.08108	7.51512	14.3687	346.769	1200.05	250.9	121.716	128.022	235.261	380.453	1.89114	0.000438475	0.00672461	UP	FAD/NAD(P)-binding domain-containing protein	-	[ko00621:Dioxin degradation][ko00624:Polycyclic aromatic hydrocarbon degradation][ko00626:Naphthalene degradation]	Fungal_trans domain-containing protein OS=Neonectria ditissima OX=78410 GN=AK830_g7878 PE=4 SV=1
DJ50096700.1	DJ5_9	146865	147397	477	-	DJ50096700.1	8.89733	6.02383	64.2933	354.109	265.714	208.569	51.5094	33.2618	395.286	2224.8	1654.51	1248.22	934.598	-3.41859	0.00108666	0.013589	DOWN	small heat shock protein	-	[ko04141:Protein processing in endoplasmic reticulum]	-
DJ50107680.1	DJ5_10	1134947	1136712	1494	+	DJ50107680.1	0.50727	0.506124	1.96669	10.1905	1.10242	4.98751	9.19811	8.7531	37.8717	200.531	21.4998	93.488	61.8904	-2.51578	0.00109857	0.0137089	DOWN	Carbon-nitrogen hydrolase	[GO:0000257:nitrilase activity][GO:0003674:molecular_function][GO:0003824:catalytic activity][GO:0006807:nitrogen compound metabolic process][GO:0008150:biological_process][GO:0008152:metabolic process][GO:0009056:catabolic process][GO:0009987:cellular process][GO:0016787:hydrolase activity][GO:0016810:hydrolase activity, acting on carbon-nitrogen (but not peptide) bonds][GO:0016815:hydrolase act…	[ko00460:Cyanoamino acid metabolism]	Cyanide hydratase OS=Aspergillus thermomutatus OX=41047 GN=CDV56_102214 PE=2 SV=1
DJ50066870.1	DJ5_5	2989941	2991444	1363	+	DJ50066870.1	1.83488	2.27455	1.68415	0.889149	0.384483	0.66083	30.3538	35.8877	29.5873	15.9627	6.84086	11.3007	21.6555	1.49537	0.00114854	0.0142277	UP	hypothetical protein	-	-	-
DJ50067080.1	DJ5_5	3065093	3066920	1669	+	DJ50067080.1	11.352	10.3297	14.634	11.4365	29.2909	67.1155	229.953	199.571	314.809	251.413	638.154	1405.4	506.55	-1.62519	0.0012428	0.0151571	DOWN		-	-	-
DJ50088780.1	DJ5_8	665413	668468	2569	+	DJ50088780.1	2.95003	4.82711	1.8943	1.50368	0.932526	1.40243	91.9811	143.551	62.725	50.8811	31.2725	45.203	70.9356	1.23409	0.00125062	0.0152063	UP	Acyl-CoA dehydrogenase NM domain-like protein	-	-	-
DJ50022040.1	DJ5_1	3436536	3438916	1791	-	DJ50022040.1	60.5104	10.5548	32.5036	146.033	304.933	102.182	1315.33	218.828	750.333	3444.95	7129.15	2296.11	2525.78	-2.49413	0.00127651	0.0154893	DOWN	cytochrome P450	-	-	Copper-fist domain-containing protein OS=Fomitopsis rosea OX=34475 GN=EVJ58_g8706 PE=4 SV=1
DJ50052460.1	DJ5_4	1953099	1955505	1878	-	DJ50052460.1	39.6687	26.2921	60.8222	92.7647	82.6379	74.6451	904.174	571.578	1472.26	2294.64	2025.87	1758.81	1504.56	-1.04514	0.0012817	0.0155364	DOWN	Bestrophin, RFP-TM, chloride channel	-	-	Putative poxc laccase transcription factor OS=Pleurotus ostreatus OX=5322 PE=2 SV=1
DJ50082490.1	DJ5_7	1626256	1627220	669	-	DJ50082490.1	1.58596	3.05172	1.9215	3.84949	6.04287	5.38542	12.8774	23.6334	16.5689	33.9207	52.7723	45.203	30.8293	-1.30713	0.0012925	0.0156054	DOWN	hypothetical protein	-	-	-
DJ50004920.1	DJ5_0	1654283	1654712	375	+	DJ50004920.1	9.70063	3.42788	11.5081	22.2184	22.9584	17.4683	44.1509	14.8803	55.6241	109.744	112.386	82.1873	69.8286	-1.421	0.00131248	0.0157964	DOWN	hypothetical protein	-	-	-
DJ50104150.1	DJ5_9	2599053	2602325	3045	-	DJ50104150.1	1.21955	1.9866	0.753859	0.422875	0.565478	0.349582	45.0708	70.0248	29.5873	16.9604	22.4771	13.3554	32.9126	1.46148	0.00133124	0.0159574	UP	hypothetical protein	-	-	-
DJ50097480.1	DJ5_9	388206	389425	1107	-	DJ50097480.1	3.01228	4.23498	3.48369	1.64215	1.6907	1.33143	40.4717	54.2692	49.7066	23.9441	24.4316	18.4921	35.2192	1.10932	0.00134519	0.0160853	UP	tyrosinase	-		-
DJ50042110.1	DJ5_3	2149483	2150027	390	-	DJ50042110.1	5.8297	9.30645	14.8325	24.0828	19.388	21.2056	27.5943	42.0149	74.5599	123.711	98.7038	103.761	78.3909	-1.19208	0.00135627	0.0161594	DOWN	Hsp20/alpha crystallin family	-	[ko04141:Protein processing in endoplasmic reticulum]	-
DJ50025630.1	DJ5_2	592052	593769	1242	-	DJ50025630.1	23.7976	25.6311	38.5171	62.9374	82.2785	35.799	358.726	368.506	616.599	1029.59	1333.97	557.846	710.873	-1.12172	0.00136239	0.016216	DOWN	Protein of unknown function (DUF2034)	[GO:0003674:molecular_function][GO:0003824:catalytic activity][GO:0004518:nuclease activity][GO:0004519:endonuclease activity][GO:0006139:nucleobase-containing compound metabolic process][GO:0006725:cellular aromatic compound metabolic process][GO:0006807:nitrogen compound metabolic process][GO:0008150:biological_process][GO:0008152:metabolic process][GO:0009987:cellular process][GO:0016787:hydro…	-	-
DJ50000380.1	DJ5_0	149551	149901	291	+	DJ50000380.1	0	0	0	2.34261	1.28633	1.12554	0	0	0	8.97902	4.88633	4.10936	2.99579	-5.04934	0.00136664	0.0162503	DOWN		-	-	-
DJ50006130.1	DJ5_0	2009181	2011143	1861	-	DJ50006130.1	92.2791	50.9923	121.127	131.545	250.741	184.709	2084.29	1098.51	2905.47	3224.47	6091.29	4312.78	3286.14	-1.16287	0.00139195	0.0164522	DOWN	Acetyltransferase (GNAT) domain	-	-	-
DJ50022450.1	DJ5_1	3567266	3569327	1385	-	DJ50022450.1	0.71135	0.600551	0.33148	2.40632	0.972967	1.83276	11.9575	9.62841	5.91745	43.8974	17.5908	31.8476	20.1399	-1.74335	0.0013949	0.0164707	DOWN	Expressed protein	-	-	-
DJ50002480.1	DJ5_0	871665	874359	1870	-	DJ50002480.1	2.18848	2.62833	2.8479	3.88848	6.56565	3.98467	49.6698	56.8952	68.6425	95.7762	160.272	93.488	87.4572	-1.00229	0.00140711	0.0165983	DOWN	cytochrome P450	-	-	O-methylsterigmatocystin oxidoreductase OS=Rhizoctonia solani OX=456999 GN=RSOLAG22IIIB_04501 PE=4 SV=1
DJ50134000.1	DJ5_19	286745	291063	3530	+	DJ50134000.1	2.83393	6.16915	3.48552	2.23156	1.54819	0.835066	121.415	252.089	158.588	103.758	71.3404	36.9843	124.029	1.32735	0.00146016	0.0170376	UP	hypothetical protein	-	-	-
DJ50092310.1	DJ5_8	1707374	1708044	513	+	DJ50092310.1	6.35244	6.48549	6.98047	2.3624	2.91869	3.19231	39.5519	38.5137	46.1561	15.9627	19.5453	20.5468	30.0461	1.14366	0.00149088	0.0173108	UP	Alpha beta-hydrolase	-	-	-
DJ50054620.1	DJ5_4	2585694	2589848	3151	-	DJ50054620.1	31.0264	15.2142	24.7398	8.3653	14.7305	6.86038	1186.56	554.947	1004.78	347.189	605.904	271.218	661.766	1.16504	0.0014955	0.0173305	UP	Belongs to the glycosyl hydrolase 31 family	[GO:0000023:maltose metabolic process][GO:0000025:maltose catabolic process][GO:0000272:polysaccharide catabolic process][GO:0003674:molecular_function][GO:0003824:catalytic activity][GO:0004553:hydrolase activity, hydrolyzing O-glycosyl compounds][GO:0004558:alpha-1,4-glucosidase activity][GO:0005575:cellular_component][GO:0005576:extracellular region][GO:0005618:cell wall][GO:0005623:cell][GO:0…	[ko00052:Galactose metabolism][ko00500:Starch and sucrose metabolism]	Glycoside hydrolase family 31 protein OS=Mycena chlorophos OX=658473 GN=MCHLO_13302 PE=3 SV=1
DJ50117780.1	DJ5_12	329935	331692	1593	+	DJ50117780.1	9.84792	12.7686	3.28546	2.09212	3.90066	2.77569	190.401	235.458	67.459	43.8974	81.113	55.4764	112.301	1.45362	0.00150786	0.0174227	UP	PLP-dependent transferase	[GO:0000096:sulfur amino acid metabolic process][GO:0000097:sulfur amino acid biosynthetic process][GO:0003674:molecular_function][GO:0003824:catalytic activity][GO:0003962:cystathionine gamma-synthase activity][GO:0005575:cellular_component][GO:0005622:intracellular][GO:0005623:cell][GO:0005634:nucleus][GO:0005737:cytoplasm][GO:0006082:organic acid metabolic process][GO:0006520:cellular amino ac…	[ko00270:Cysteine and methionine metabolism][ko00450:Selenocompound metabolism][ko00920:Sulfur metabolism]	Transcription factor 25 (Basic helix-loop-helix) OS=Lentinula edodes OX=5353 GN=LENED_011573 PE=4 SV=1
DJ50007880.1	DJ5_0	2530996	2533337	1697	+	DJ50007880.1	1.65238	1.33674	1.29857	4.32953	2.2499	2.60558	34.033	26.2593	28.4038	96.7739	49.8405	55.4764	48.4645	-1.18736	0.00155166	0.0177558	DOWN	General substrate transporter	-	-	Uncharacterized protein OS=Saitozyma podzolica OX=1890683 GN=EHS25_000035 PE=3 SV=1
DJ50116400.1	DJ5_11	1675185	1676322	1017	+	DJ50116400.1	114.685	73.7561	241.332	383.042	290.624	340.253	1415.59	868.308	3163.47	5131.01	3858.24	4341.54	3129.69	-1.29161	0.00157071	0.0178702	DOWN	hypothetical protein	-	-	-
DJ50066210.1	DJ5_5	2760014	2761225	852	+	DJ50066210.1	5.60391	4.25999	5.17296	2.31145	2.5482	1.63381	57.9481	42.0149	56.8076	25.9394	28.3407	17.4648	38.0859	1.12175	0.00158411	0.0179881	UP	Uncharacterized protein conserved in bacteria (DUF2236)	-	-	Transcription initiation factor TFIID subunit 11 OS=Leucoagaricus sp. SymC.cos OX=1714833 GN=AN958_01302 PE=4 SV=1
DJ50023640.1	DJ5_1	3992425	3993856	1204	-	DJ50023640.1	1.69952	2.26091	3.35555	8.55584	3.04681	7.20895	24.8349	31.5112	52.0736	135.683	47.886	108.898	66.8145	-1.44128	0.00161003	0.0182301	DOWN	hypothetical protein	-	-	-
DJ50002100.1	DJ5_0	773487	776289	1910	+	DJ50002100.1	1.38875	2.05863	3.46128	4.00533	5.01709	5.87327	32.1934	45.5161	85.2113	100.765	125.09	140.746	88.2535	-1.18285	0.00163412	0.0184852	DOWN	Expressed protein	-	-	-
DJ50080080.1	DJ5_7	759649	760398	750	-	DJ50080080.1	0.707337	0.10082	0.612134	1.91886	2.79494	1.52848	6.43868	0.87531	5.91745	18.9557	27.3634	14.3828	12.3222	-2.22993	0.0016668	0.0187729	DOWN	hypothetical protein	-	-	-
DJ50067780.1	DJ5_5	3307526	3309010	1485	+	DJ50067780.1	2.70483	2.3932	1.60762	2.24428	46.8344	14.4467	48.75	41.1396	30.7708	43.8974	907.879	269.163	223.6	-3.3381	0.00166747	0.0187729	DOWN		-	-	-
DJ50025580.1	DJ5_2	577506	580719	2557	+	DJ50025580.1	2.31182	2.98674	1.40046	1.00716	1.02474	0.928667	71.7453	88.4063	46.1561	33.9207	34.2043	29.7929	50.7043	1.08334	0.00168833	0.0189718	UP	MAP kinase kinase kinase activity	-	-	Kinase-like protein OS=Exidia glandulosa HHB12029 OX=1314781 GN=EXIGLDRAFT_733903 PE=4 SV=1
DJ50115980.1	DJ5_11	1532645	1534508	1461	-	DJ50115980.1	9.64834	17.7522	4.71356	3.11065	2.97203	5.32435	171.085	300.231	88.7618	59.8601	56.6814	97.5974	129.036	1.39086	0.00172147	0.0192748	UP	NAD-P-binding protein	-	-	Zn(2)-C6 fungal-type domain-containing protein OS=Trichoderma parareesei OX=858221 GN=A9Z42_0062160 PE=4 SV=1
DJ50112450.1	DJ5_11	328688	329869	867	-	DJ50112450.1	5.68178	4.62236	9.5315	2.27146	2.93586	2.73887	59.7877	46.3914	106.514	25.9394	33.227	29.7929	50.2754	1.24768	0.00173727	0.0194019	UP	Pregnancy-associated plasma protein-A	-	-	-
DJ50034850.1	DJ5_2	3626869	3629925	2276	+	DJ50034850.1	3.2299	2.15948	1.57337	1.16479	0.789431	0.935393	89.2217	56.8952	46.1561	34.9184	23.4544	26.7109	46.2261	1.18186	0.00178195	0.0197615	UP	Expressed protein	-	-	-
DJ50084770.1	DJ5_7	2356480	2358258	1357	+	DJ50084770.1	99.8568	47.4195	62.1156	111.803	243.516	105.174	1644.62	744.889	1086.44	1998.33	4313.65	1790.65	1929.77	-1.22101	0.00184439	0.0202986	DOWN	hypothetical protein	-	-	-
DJ50035550.1	DJ5_2	3813803	3817185	3166	+	DJ50035550.1	5.84075	9.76832	6.35142	40.2885	113.479	7.99172	224.434	358.002	259.184	1680.07	4689.9	317.448	1254.84	-2.99013	0.00191058	0.0208947	DOWN	Belongs to the ubiquitin-conjugating enzyme family	-	-	-
DJ50005410.1	DJ5_0	1825080	1827761	2232	-	DJ50005410.1	1.35817	1.18572	0.781622	2.10401	3.08581	1.72424	36.7924	30.6359	22.4863	61.8555	89.9084	48.285	48.3273	-1.14542	0.00194633	0.021188	DOWN	Beta-lactamase transpeptidase-like protein	-	-	-
DJ50083010.1	DJ5_7	1786784	1787167	258	+	DJ50083010.1	1.46872	2.05157	0.711783	4.99091	3.77224	7.93438	4.59906	6.12717	2.36698	16.9604	12.7044	25.6835	11.4069	-2.04231	0.00198381	0.021517	DOWN	hypothetical protein	-	-	-
DJ50010160.1	DJ5_0	3429260	3431069	1457	-	DJ50010160.1	2.54874	5.24166	1.95362	5.61455	8.73504	6.18196	45.0708	88.4063	36.6882	107.748	166.135	113.007	92.8427	-1.17634	0.00198772	0.0215397	DOWN		-	-	-
DJ50108510.1	DJ5_10	1411737	1412746	939	-	DJ50108510.1	0.726385	1.04685	0.78228	2.25862	2.63102	1.74404	8.2783	11.379	9.46793	27.9347	32.2498	20.5468	18.3094	-1.46869	0.00206048	0.0221661	DOWN		-	-	-
DJ50027660.1	DJ5_2	1319481	1321552	1794	-	DJ50027660.1	0.971617	1.6438	1.02364	0.422209	0.375574	0.410783	21.1557	34.1371	23.6698	9.97669	8.79539	9.24607	17.8301	1.50032	0.00206748	0.0222212	UP	hypothetical protein	-	-	-
DJ50002740.1	DJ5_0	945201	948347	2931	+	DJ50002740.1	41.7069	18.0072	77.4409	158.595	136.83	77.4688	1483.66	610.967	2925.59	6122.7	5235.21	2848.82	3204.49	-1.50114	0.00207106	0.0222395	DOWN	N-terminal nucleophile aminohydrolase	-	-	-
DJ50088940.1	DJ5_8	727934	729221	1114	-	DJ50088940.1	1.49667	2.57932	1.64848	1.15588	15.1879	7.64436	20.2358	33.2618	23.6698	16.9604	220.862	106.843	70.3055	-2.15767	0.00209259	0.0223853	DOWN		-	-	-
DJ50056250.1	DJ5_4	3222070	3223280	1150	-	DJ50056250.1	2966.73	5626.93	2305.72	575.065	55.3997	702.128	41408.1	74907.3	34176.8	8710.65	831.653	10130.6	28360.9	2.93542	0.00209785	0.0223853	UP	hypothetical protein	-	-	-
DJ50130010.1	DJ5_17	1521	2341	742	+	DJ50130010.1	1.02138	0.509534	1.11372	0	0	0.110354	9.19811	4.37655	10.6514	0	0	1.02734	4.2089	4.48316	0.00210701	0.0224628	UP		-	-	-
DJ50024770.1	DJ5_2	223690	223926	183	+	DJ50024770.1	1.65653	1.23959	0	2.89733	11.8638	5.81681	3.67924	2.62593	0	6.98368	28.3407	13.3554	9.16416	-2.88342	0.00212393	0.0226228	DOWN	hypothetical protein	-	-	-
DJ50122990.1	DJ5_13	823895	826162	1505	+	DJ50122990.1	4.43135	15.0727	4.08767	3.1707	2.23847	2.12188	80.9434	262.593	79.2939	62.8532	43.9769	40.0663	94.9545	1.52814	0.00215279	0.0228072	UP	Expressed protein	-	-	-
DJ50043750.1	DJ5_3	2762809	2764384	1100	-	DJ50043750.1	21.4268	18.9037	34.2238	72.4392	79.8327	25.4581	286.061	240.71	485.231	1049.55	1146.33	351.351	593.206	-1.33315	0.00216088	0.0228725	DOWN	L domain-like protein	[GO:0000164:protein phosphatase type 1 complex][GO:0003674:molecular_function][GO:0004857:enzyme inhibitor activity][GO:0004864:protein phosphatase inhibitor activity][GO:0004865:protein serine/threonine phosphatase inhibitor activity][GO:0005575:cellular_component][GO:0005622:intracellular][GO:0005623:cell][GO:0005634:nucleus][GO:0005737:cytoplasm][GO:0007059:chromosome segregation][GO:0007088:r…	-	-
DJ50022790.1	DJ5_1	3686111	3689752	3192	-	DJ50022790.1	0.830988	1.37395	1.03556	0.355942	0.515983	0.461745	32.1934	50.768	42.6057	14.965	21.4998	18.4921	30.0873	1.19204	0.00219439	0.0231652	UP	reverse transcriptase/ribonuclease H	-	-	Zn_clus Fungal Zn(2)-Cys(6) binuclear cluster domain OS=Thanatephorus cucumeris (strain AG1-IB / isolate 7/3/14) OX=1108050 GN=RSOLAG1IB_11170 PE=4 SV=1
DJ50113450.1	DJ5_11	631446	633075	1290	-	DJ50113450.1	4.99366	5.21684	6.40605	6.22396	21.937	11.1716	78.184	77.9026	106.514	105.753	369.406	180.812	153.095	-1.32354	0.0022019	0.0232031	DOWN	acyl-CoA N-acyltransferase	[GO:0003674:molecular_function][GO:0003824:catalytic activity][GO:0004343:glucosamine 6-phosphate N-acetyltransferase activity][GO:0005575:cellular_component][GO:0005622:intracellular][GO:0005623:cell][GO:0005634:nucleus][GO:0005737:cytoplasm][GO:0006040:amino sugar metabolic process][GO:0006047:UDP-N-acetylglucosamine metabolic process][GO:0006048:UDP-N-acetylglucosamine biosynthetic process][GO…	[ko00520:Amino sugar and nucleotide sugar metabolism]	-
DJ50131070.1	DJ5_17	339742	341436	1550	+	DJ50131070.1	0.977886	1.41473	2.84346	5.17994	5.84425	2.74704	18.3962	25.384	56.8076	105.753	118.249	53.4217	63.0019	-1.47982	0.00222129	0.0233452	DOWN	kinase-like protein	-	-	Kinase-like protein OS=Calocera viscosa (strain TUFC12733) OX=1330018 GN=CALVIDRAFT_585587 PE=4 SV=1
DJ50034320.1	DJ5_2	3465964	3469441	2083	+	DJ50034320.1	1.63724	3.23079	1.67507	4.61812	6.68496	2.90894	41.3915	77.9026	44.9726	126.704	181.771	76.0232	91.4609	-1.22291	0.00232418	0.0242759	DOWN	amino acid	[GO:0003333:amino acid transmembrane transport][GO:0003674:molecular_function][GO:0005215:transporter activity][GO:0005342:organic acid transmembrane transporter activity][GO:0005575:cellular_component][GO:0005623:cell][GO:0005886:plasma membrane][GO:0005887:integral component of plasma membrane][GO:0006810:transport][GO:0006811:ion transport][GO:0006820:anion transport][GO:0006865:amino acid tra…	-	Amino acid/polyamine transporter I OS=Penicillium expansum OX=27334 GN=PEX2_087700 PE=4 SV=1
DJ50080560.1	DJ5_7	909070	911099	1970	+	DJ50080560.1	0.846343	1.57371	2.74994	0.615183	0.532031	0.374084	20.2358	35.8877	69.826	15.9627	13.6817	9.24607	27.4733	1.68334	0.00243865	0.025205	UP	hypothetical protein	-	-	-
DJ50001170.1	DJ5_0	443521	444880	1247	-	DJ50001170.1	24.553	31.3496	23.1943	46.5886	88.3724	28.6294	371.604	452.535	372.8	765.212	1438.53	447.921	641.434	-1.14743	0.00248867	0.0256104	DOWN	alpha/beta-hydrolase	-	-	-
DJ50005660.1	DJ5_0	1894363	1895030	527	+	DJ50005660.1	1.29426	2.72615	2.61347	5.17419	8.52346	3.88439	8.2783	16.6309	17.7524	35.9161	58.6359	25.6835	27.1495	-1.50565	0.00253348	0.0260264	DOWN	hypothetical protein	-	-	-
DJ50102530.1	DJ5_9	1962963	1963771	765	-	DJ50102530.1	2.3776	2.0757	1.80039	0.693086	0.685034	0.428146	22.0755	18.3815	17.7524	6.98368	6.84086	4.10936	12.6905	1.69794	0.00258045	0.026349	UP	hypothetical protein	-	-	-
DJ50035000.1	DJ5_2	3666826	3668152	1165	+	DJ50035000.1	13.9093	12.1269	5.27611	22.8013	18.0419	17.6968	196.84	163.683	79.2939	350.182	274.612	258.89	220.583	-1.00167	0.00262434	0.0267281	DOWN		-	-	-
DJ50032320.1	DJ5_2	2823331	2826015	2197	+	DJ50032320.1	0.413943	0.688347	0.334347	0.0344763	0	0.149081	11.0377	17.5062	9.46793	0.997669	0	4.10936	7.18648	2.92232	0.00263578	0.0267976	UP	Glycine-rich domain-containing protein-like	-	-	-
DJ50094920.1	DJ5_8	2554104	2556742	1450	-	DJ50094920.1	2.66558	0.886519	3.10289	3.39544	8.15764	6.72004	46.9104	14.8803	57.991	64.8485	154.408	122.254	76.8819	-1.52087	0.0026402	0.0267976	DOWN	Enoyl-(Acyl carrier protein) reductase	-	-	Zn(2)-C6 fungal-type domain-containing protein (Fragment) OS=Chaetothyriales sp. CBS 134916 OX=2249418 GN=DV736_g1487 PE=4 SV=1
DJ50129780.1	DJ5_16	555222	556900	1624	+	DJ50129780.1	1.86665	1.67619	0.904631	2.14547	3.27301	3.73111	36.7924	31.5112	18.9359	45.8928	69.3858	76.0232	46.4235	-1.11864	0.00267503	0.0270815	DOWN	hypothetical protein	-	-	-
DJ50133870.1	DJ5_19	222401	224777	1949	-	DJ50133870.1	4.044	6.36267	5.51203	1.20476	3.49546	1.68051	95.6604	143.551	138.468	30.9277	88.9311	41.0936	89.772	1.22845	0.00285749	0.0286111	UP	Carbohydrate esterase family 16	-	-	-
DJ50038110.1	DJ5_3	770015	771700	1155	-	DJ50038110.1	2.69024	4.91006	2.06695	1.44275	0.84263	1.2761	37.7123	65.6483	30.7708	21.9487	12.7044	18.4921	31.2128	1.34516	0.00295268	0.0293658	UP	CoA-transferase family III	-	[ko00120:Primary bile acid biosynthesis][ko04146:Peroxisome]	Zn(2)-C6 fungal-type domain-containing protein OS=Fusarium ambrosium OX=131363 GN=CDV31_012279 PE=3 SV=1
DJ50002110.1	DJ5_0	776141	778453	1949	-	DJ50002110.1	268.459	179.978	436.346	660.402	597.494	461.09	6350.38	4060.56	10961.5	16953.4	15201.4	11275.1	10800.4	-1.02306	0.00311382	0.030609	DOWN	Belongs to the group II decarboxylase family	[GO:0003674:molecular_function][GO:0003824:catalytic activity][GO:0004351:glutamate decarboxylase activity][GO:0005575:cellular_component][GO:0005622:intracellular][GO:0005623:cell][GO:0005737:cytoplasm][GO:0006082:organic acid metabolic process][GO:0006520:cellular amino acid metabolic process][GO:0006536:glutamate metabolic process][GO:0006538:glutamate catabolic process][GO:0006807:nitrogen co…	[ko00250:Alanine, aspartate and glutamate metabolism][ko00410:beta-Alanine metabolism][ko00430:Taurine and hypotaurine metabolism][ko00650:Butanoate metabolism][ko02024:Quorum sensing]	Glutamate decarboxylase OS=Byssochlamys spectabilis (strain No. 5 / NBRC 109023) OX=1356009 GN=PVAR5_7542 PE=3 SV=1
DJ50034620.1	DJ5_2	3563936	3565757	1397	-	DJ50034620.1	0.271246	0.216506	0.19718	1.35548	2.0364	0.234453	4.59906	3.50124	3.55047	24.9417	37.1361	4.10936	12.973	-2.5048	0.00314257	0.0308148	DOWN	Heme-thiolate peroxidase	-	-	HEME_HALOPEROXIDASE domain-containing protein OS=Aureobasidium pullulans OX=5580 GN=D6D21_05447 PE=4 SV=1
DJ50132910.1	DJ5_18	397237	398600	1125	+	DJ50132910.1	5.8608	4.90657	4.73383	5.18428	19.7642	11.2089	80.0236	63.8977	68.6425	76.8205	290.248	158.21	122.974	-1.30534	0.00316832	0.0310161	DOWN	NAD-P-binding protein	-	-	Zn(2)-C6 fungal-type domain-containing protein OS=Purpureocillium lilacinum OX=33203 GN=PCL_10874 PE=4 SV=1
DJ50065100.1	DJ5_5	2442230	2443368	786	-	DJ50065100.1	1637.02	736.908	2377.98	3718.22	3882.47	2719.74	15616.6	6704.88	24091.1	38494.1	39835.3	26820.8	25260.5	-1.17991	0.00318165	0.0311066	DOWN	RNA recognition motif	-	-	-
DJ50096800.1	DJ5_9	170802	171496	638	+	DJ50096800.1	2.25695	1.77778	30.079	238.987	149.611	73.5405	17.4764	13.1297	247.35	2008.31	1246.01	588.666	686.824	-3.79136	0.00325707	0.0316496	DOWN	small heat shock protein	-	[ko04141:Protein processing in endoplasmic reticulum]	-
DJ50051180.1	DJ5_12	1096180	1098896	2538	+	DJ50051180.1	4.2273	4.95712	3.9915	1.73096	1.03241	1.74219	93.2513	93.2002	129.397	57.8779	34.0482	55.4387	77.2022	1.10144	0.000396939	0.00767976	UP	phytochrome region	-	-	-
DJ50061880.1	DJ5_5	1429397	1430337	825	-	DJ50061880.1	11.9421	6.2325	54.8694	226.04	195.283	109.177	119.575	59.5211	583.461	2456.26	2103.07	1130.07	1075.33	-2.90037	0.00326718	0.0316959	DOWN	Belongs to the small heat shock protein (HSP20) family	-	[ko04141:Protein processing in endoplasmic reticulum]	-
DJ50121870.1	DJ5_13	354090	355589	1062	-	DJ50121870.1	12.4883	19.7937	8.73242	3.92273	5.71	8.63548	160.967	243.336	119.533	54.8718	79.1585	115.062	128.821	1.07609	0.00332077	0.0320324	UP	hypothetical protein	-	-	-
DJ50109590.1	DJ5_10	1744876	1746645	1650	-	DJ50109590.1	2.89365	1.78726	2.67113	0.964019	0.998192	1.29028	57.9481	34.1371	56.8076	20.9511	21.4998	26.7109	36.3424	1.10175	0.00334564	0.0321439	UP		[GO:0000122:negative regulation of transcription by RNA polymerase II][GO:0000976:transcription regulatory region sequence-specific DNA binding][GO:0000977:RNA polymerase II regulatory region sequence-specific DNA binding][GO:0000978:RNA polymerase II proximal promoter sequence-specific DNA binding][GO:0000981:DNA-binding transcription factor activity, RNA polymerase II-specific][GO:0000987:proxi…	-	Transcription factor ste11 OS=Hypsizygus marmoreus OX=39966 GN=ste11 PE=4 SV=1
DJ50018380.1	DJ5_1	2147207	2149199	1787	-	DJ50018380.1	1.27229	1.31173	0.616587	0.381477	0.293257	0.32075	27.5943	27.1346	14.2019	8.97902	6.84086	7.19138	15.3237	1.59581	0.00337929	0.0323599	UP	Tannase and feruloyl esterase	-	-	Carboxylic ester hydrolase OS=Pseudogymnoascus sp. VKM F-103 OX=1420912 GN=V499_01630 PE=3 SV=1
DJ50050800.1	DJ5_4	1481997	1482960	864	+	DJ50050800.1	58.8571	100.557	87.7817	56.896	33.6197	24.7354	617.193	1005.73	977.563	647.487	379.179	268.136	649.215	1.00576	0.00341849	0.0326298	UP	hypothetical protein	-	-	-
DJ50039250.1	DJ5_3	1218665	1225361	5620	-	DJ50039250.1	34.5928	22.752	24.6629	5.02511	7.14725	6.22734	172.238	99.0155	246.524	39.6106	55.6871	46.5393	109.936	1.86802	2.01e-06	0.000117307	UP	domain present in phytochromes and cGMP-specific phosphodiesterases.	-	-	Uncharacterized protein OS=Aspergillus thermomutatus OX=41047 GN=CDV56_106951 PE=4 SV=1
DJ50110720.1	DJ5_10	2070745	2071470	726	-	DJ50110720.1	95.4112	71.4488	72.2166	114.243	257.282	99.2519	840.707	600.463	675.773	1092.45	2438.28	904.06	1091.95	-1.06693	0.00348293	0.0330321	DOWN	hypothetical protein	-	-	-
DJ50013570.1	DJ5_1	439955	441702	1573	+	DJ50013570.1	15.8992	14.7096	18.7376	40.5447	152.108	26.1838	303.538	267.845	379.901	840.037	3123.34	516.752	905.235	-2.23583	0.00352972	0.0334224	DOWN	hypothetical protein	-	-	-
DJ50016580.1	DJ5_1	1604300	1607202	2413	-	DJ50016580.1	0.219852	0.438711	0.68494	1.287	1.79948	0.746549	6.43868	12.2543	21.3028	40.9044	56.6814	22.6015	26.6972	-1.61206	0.00358054	0.0337667	DOWN	Major Facilitator Superfamily	-	-	MFS-type transporter dbaD OS=Emericella nidulans (strain FGSC A4 / ATCC 38163 / CBS 112.46 / NRRL 194 / M139) OX=227321 GN=dbaD PE=2 SV=1
DJ50019920.1	DJ5_1	2749412	2753730	2858	-	DJ50019920.1	3.76544	2.09012	4.20869	7.68575	9.823	4.03971	130.613	69.1495	155.037	289.324	366.474	144.855	192.576	-1.1779	0.00358602	0.0337667	DOWN	nagb rpia CoA transferase-like protein	[GO:0002181:cytoplasmic translation][GO:0002183:cytoplasmic translational initiation][GO:0003674:molecular_function][GO:0003676:nucleic acid binding][GO:0003723:RNA binding][GO:0003743:translation initiation factor activity][GO:0005085:guanyl-nucleotide exchange factor activity][GO:0005488:binding][GO:0005515:protein binding][GO:0005575:cellular_component][GO:0005622:intracellular][GO:0005623:cel…	[ko03013:RNA transport]	-
DJ50106360.1	DJ5_10	727872	730705	2723	-	DJ50106360.1	13.0253	11.8573	10.6893	12.5453	37.1435	19.7866	430.472	373.758	375.167	449.949	1320.29	675.99	604.27	-1.05249	0.00367665	0.0344411	DOWN	Hint-domain	-	-	-
DJ50116750.1	DJ5_11	1783251	1785786	2475	+	DJ50116750.1	4.50124	6.1714	3.96959	6.97766	15.5778	6.41829	135.212	176.813	126.634	227.469	503.292	199.304	228.12	-1.08317	0.00368387	0.034469	DOWN	hypothetical protein	-	-	-
DJ50060950.1	DJ5_5	1165340	1167057	1372	-	DJ50060950.1	0.828566	0.330677	0.334621	1.26977	1.74611	1.25331	13.7972	5.25186	5.91745	22.9464	31.2725	21.5742	16.7933	-1.59105	0.00386578	0.03572	DOWN	Protein of unknown function (DUF3129)	-	-	-
DJ50104890.1	DJ5_10	159913	160787	772	+	DJ50104890.1	10.4059	20.7647	3.92495	0.490572	3.10319	4.45477	97.5	185.566	39.0552	4.98835	31.2725	43.1483	66.9217	2.02359	0.00389579	0.0358574	UP		-	-	-
DJ50023650.1	DJ5_1	3995040	3996362	1323	+	DJ50023650.1	1.26024	2.00039	1.94328	0.515268	0.848803	0.433243	20.2358	30.6359	33.1377	8.97902	14.659	7.19138	19.1398	1.43736	0.00390079	0.0358574	UP	hypothetical protein	-	-	-
DJ50114540.1	DJ5_11	957112	958323	996	+	DJ50114540.1	0.304362	0.379593	0.737511	1.44492	6.68969	0.411058	3.67924	4.37655	9.46793	18.9557	86.9766	5.1367	21.4321	-2.68591	0.00390499	0.0358587	DOWN	thaumatin-like protein	-	-	-
DJ50089330.1	DJ5_8	863738	865700	1128	-	DJ50089330.1	0.806236	1.67586	1.13961	4.3647	2.92024	1.74219	11.0377	21.8828	16.5689	64.8485	42.9997	24.6562	30.3323	-1.41958	0.00402433	0.0367553	DOWN	CAF1 family ribonuclease	[GO:0000175:3'-5'-exoribonuclease activity][GO:0000288:nuclear-transcribed mRNA catabolic process, deadenylation-dependent decay][GO:0000289:nuclear-transcribed mRNA poly(A) tail shortening][GO:0000291:nuclear-transcribed mRNA catabolic process, exonucleolytic][GO:0000932:P-body][GO:0000956:nuclear-transcribed mRNA catabolic process][GO:0003674:molecular_function][GO:0003676:nucleic acid binding]…	[ko03018:RNA degradation]	Uncharacterized protein (Fragment) OS=Panaeolus cyanescens OX=181874 GN=CVT24_011039 PE=4 SV=1
DJ50057120.1	DJ5_4	3523036	3524360	1211	+	DJ50057120.1	2.19035	1.31124	1.51643	3.75282	2.96737	2.9751	32.1934	18.3815	23.6698	59.8601	46.9087	45.203	37.7028	-1.03388	0.00405363	0.0368809	DOWN		-	-	-
DJ50105800.1	DJ5_10	553368	555521	1469	-	DJ50105800.1	2.16679	4.68411	1.81265	1.03124	1.376	0.613146	38.6321	79.6532	34.3212	19.9534	26.3862	11.3007	35.0411	1.40859	0.00434158	0.038992	UP	hypothetical protein	-	-	-
DJ50126530.1	DJ5_15	136603	136989	240	-	DJ50126530.1	2.21043	1.89037	0.765167	20.1985	2.18354	4.43532	6.43868	5.25186	2.36698	63.8508	6.84086	13.3554	16.3508	-2.56008	0.00435682	0.0390402	DOWN	hypothetical protein	-	-	-
DJ50037320.1	DJ5_3	452126	455515	3007	+	DJ50037320.1	164.804	379.131	91.4536	454.643	366.031	497.152	6014.65	13197.1	3544.55	18006.9	14367.8	18756.2	12314.5	-1.16784	0.00441035	0.0394006	DOWN	present in yeast cell wall integrity and stress response component proteins	-	-	Uncharacterized protein OS=Pseudogymnoascus sp. VKM F-4520 (FW-2644) OX=1420915 GN=V502_04028 PE=4 SV=1
DJ50044690.1	DJ5_3	3086541	3088300	1705	+	DJ50044690.1	2.53361	1.9957	3.87745	14.4825	35.7417	2.78546	52.4292	39.389	85.2113	325.24	795.494	59.5858	226.225	-2.73878	0.00447262	0.0398968	DOWN	hypothetical protein	-	-	-
DJ50045640.1	DJ5_3	3420999	3421505	452	+	DJ50045640.1	80.1455	62.399	185.875	248.013	217.471	226.989	439.67	326.491	1082.89	1476.55	1283.15	1287.26	982.669	-1.13155	0.00455499	0.0402981	DOWN	hypothetical protein	-	-	-
DJ50000310.1	DJ5_0	127595	128500	510	+	DJ50000310.1	6.68701	13.6403	1.98043	32.9711	12.6242	18.4638	41.3915	80.5286	13.0184	221.483	84.0448	118.144	93.1017	-1.6412	0.00461571	0.0406809	DOWN	hypothetical protein	-	-	-
DJ50036380.1	DJ5_3	121049	121944	725	-	DJ50036380.1	0	1.25156	0.506593	2.71635	2.06522	2.93649	0	10.5037	4.73396	25.9394	19.5453	26.7109	14.5722	-2.23173	0.00461985	0.0406809	DOWN		-	-	-
DJ50124220.1	DJ5_14	22470	25898	1482	+	DJ50124220.1	0.204551	0.255111	0.247827	2.09549	0.454642	0.607767	3.67924	4.37655	4.73396	40.9044	8.79539	11.3007	12.2984	-2.25934	0.00473904	0.0413402	DOWN	ATP synthase F1 gamma	[GO:0000275:mitochondrial proton-transporting ATP synthase complex, catalytic core F(1)][GO:0005575:cellular_component][GO:0005622:intracellular][GO:0005623:cell][GO:0005737:cytoplasm][GO:0005739:mitochondrion][GO:0005740:mitochondrial envelope][GO:0005743:mitochondrial inner membrane][GO:0005753:mitochondrial proton-transporting ATP synthase complex][GO:0005756:mitochondrial proton-transporting …	[ko00190:Oxidative phosphorylation]	-
DJ50108960.1	DJ5_10	1544316	1546068	1089	+	DJ50108960.1	1.11348	1.87475	0.927475	0.139108	0.412476	0.451145	14.717	23.6334	13.0184	1.99534	5.86359	6.16404	10.8986	1.88311	0.00496741	0.042953	UP	hypothetical protein	-	-	-
DJ50028000.1	DJ5_3	139365	140508	1144	+	DJ50028000.1	1.86121	1.28974	1.44472	0.397261	0.261764	0.286304	11.9575	15.7556	21.3028	5.98601	3.90906	4.10936	10.5034	1.79656	0.00500849	0.0432452	UP	quinone oxidoreductase	-	-	-
DJ50065110.1	DJ5_5	2444006	2444781	609	-	DJ50065110.1	22.8976	9.06385	19.148	32.2131	51.9994	24.2018	169.245	63.8977	150.303	258.396	413.383	184.921	206.691	-1.16209	0.00507861	0.0436916	DOWN	S-adenosyl-L-methionine-dependent methyltransferase	[GO:0003674:molecular_function][GO:0003824:catalytic activity][GO:0005575:cellular_component][GO:0005622:intracellular][GO:0005623:cell][GO:0005737:cytoplasm][GO:0008150:biological_process][GO:0008152:metabolic process][GO:0008168:methyltransferase activity][GO:0008757:S-adenosylmethionine-dependent methyltransferase activity][GO:0016740:transferase activity][GO:0016741:transferase activity, tran…	-	-
DJ50110780.1	DJ5_10	2090553	2091455	732	+	DJ50110780.1	15.3229	9.50351	35.3733	51.3241	39.1709	47.3175	136.132	80.5286	333.744	494.844	374.293	434.565	309.018	-1.24835	0.00532299	0.0453659	DOWN	hypothetical protein	-	-	-
DJ50057780.1	DJ5_5	94281	95116	570	-	DJ50057780.1	3.85579	6.50023	2.89958	6.24559	12.3461	8.61925	26.6745	42.8902	21.3028	46.8904	91.8629	61.6404	48.5436	-1.12995	0.00542242	0.0459382	DOWN	hypothetical protein	-	-	-
DJ50112810.1	DJ5_11	435903	437121	1091	-	DJ50112810.1	0.416789	0.831695	0.504968	1.38853	1.85274	1.35095	5.51887	10.5037	7.10094	19.9534	26.3862	18.4921	14.6592	-1.47917	0.00557805	0.0468991	DOWN	HAD-hyrolase-like	-	-	Haloacid type II OS=Mycena chlorophos OX=658473 GN=MCHLO_16519 PE=4 SV=1
DJ50110960.1	DJ5_10	2163922	2165172	909	+	DJ50110960.1	0.917104	0.582293	0.505061	1.16658	3.54144	1.62144	10.1179	6.12717	5.91745	13.9674	42.0224	18.4921	16.1074	-1.74242	0.00577045	0.0481751	DOWN	Cellulose-binding GDSL lipase acylhydrolase	-	-	Transcription factor, fungi OS=Penicillium expansum OX=27334 GN=PEX2_079060 PE=4 SV=1
DJ50036500.1	DJ5_3	164499	164903	344	+	DJ50036500.1	2.6437	3.29716	2.93611	5.72487	10.2286	4.99866	11.0377	13.1297	13.0184	25.9394	45.9315	21.5742	21.7718	-1.33332	0.00591623	0.0492175	DOWN		-	-	-
DJ50133900.1	DJ5_19	229601	232417	2016	-	DJ50133900.1	1.42851	2.51299	0.910913	0.488431	0.705567	0.649864	34.9528	58.6458	23.6698	12.9697	18.568	16.4375	27.5406	1.29969	0.00600891	0.0499051	UP	hypothetical protein	-	-	-
