# Supplementary material for: Mechanism Underlying Light Intensity-Induced Melanin Synthesis of Auricularia heimuer Revealed by Transcriptome Analysis
Source: Cells. 2022 Dec 23;12(1):56. doi: 10.3390/cells12010056 (PMC9818193; doi:10.3390/cells12010056)
Supplement: Supplementary file 1 [file cells-12-00056-s001.zip › Table S7.xlsx]

## Sheet: Sheet1
Table S7. The common or unique DEGs of the three comparison.
gene id	B2_B1	B3_B1	B4_B1
DJ50128760.1	-	-	DOWN
DJ50098390.1	-	-	DOWN
DJ50131930.1	DOWN	-	DOWN
DJ50132420.1	DOWN	DOWN	DOWN
DJ50045110.1	-	UP	UP
DJ50075640.1	-	-	DOWN
DJ50004560.1	DOWN	DOWN	DOWN
DJ50063930.1	-	-	DOWN
DJ50097310.1	-	DOWN	DOWN
DJ50120270.1	-	-	DOWN
DJ50130620.1	UP	UP	-
DJ50024770.1	-	DOWN	DOWN
DJ50035970.1	-	-	DOWN
DJ50104150.1	-	UP	UP
DJ50054600.1	-	-	DOWN
DJ50132640.1	DOWN	-	DOWN
DJ50061530.1	-	DOWN	DOWN
DJ50088170.1	DOWN	-	DOWN
DJ50000770.1	UP	UP	UP
DJ50056250.1	UP	-	UP
DJ50126670.1	DOWN	DOWN	DOWN
DJ50005820.1	-	DOWN	DOWN
DJ50129120.1	UP	UP	UP
DJ50062420.1	-	DOWN	-
DJ50072520.1	DOWN	DOWN	DOWN
DJ50104180.1	-	UP	-
DJ50067080.1	-	DOWN	DOWN
DJ50022790.1	-	-	UP
DJ50049680.1	-	DOWN	-
DJ50050890.1	-	DOWN	-
DJ50093780.1	DOWN	DOWN	DOWN
DJ50025210.1	-	-	DOWN
DJ50010160.1	-	DOWN	DOWN
DJ50084210.1	-	DOWN	DOWN
DJ50034040.1	-	DOWN	-
DJ50094540.1	-	-	DOWN
DJ50047330.1	DOWN	DOWN	DOWN
DJ50023640.1	-	DOWN	DOWN
DJ50119640.1	-	-	DOWN
DJ50133740.1	-	-	DOWN
DJ50116550.1	-	-	DOWN
DJ50006490.1	-	-	DOWN
DJ50131070.1	-	DOWN	DOWN
DJ50108730.1	UP	-	-
DJ50010420.1	DOWN	DOWN	-
DJ50025470.1	-	DOWN	DOWN
DJ50070600.1	-	-	UP
DJ50013370.1	DOWN	DOWN	DOWN
DJ50126980.1	DOWN	DOWN	DOWN
DJ50067590.1	-	UP	-
DJ50107100.1	UP	UP	-
DJ50129110.1	UP	-	UP
DJ50036730.1	UP	-	-
DJ50113630.1	-	UP	-
DJ50072130.1	-	-	UP
DJ50117790.1	-	-	DOWN
DJ50049460.1	UP	-	-
DJ50074360.1	-	DOWN	-
DJ50081860.1	UP	-	-
DJ50035660.1	DOWN	-	DOWN
DJ50131910.1	-	DOWN	DOWN
DJ50038550.1	UP	UP	UP
DJ50017330.1	-	DOWN	-
DJ50011790.1	UP	UP	UP
DJ50112390.1	-	-	UP
DJ50112360.1	DOWN	DOWN	DOWN
DJ50068310.1	-	-	DOWN
DJ50115000.1	UP	UP	UP
DJ50045830.1	-	DOWN	-
DJ50057120.1	-	-	DOWN
DJ50088870.1	UP	UP	UP
DJ50084110.1	-	DOWN	-
DJ50107680.1	-	-	DOWN
DJ50086980.1	UP	UP	-
DJ50118080.1	-	DOWN	-
DJ50030550.1	UP	-	-
DJ50110990.1	-	-	DOWN
DJ50088880.1	-	DOWN	-
DJ50133570.1	DOWN	DOWN	DOWN
DJ50011560.1	UP	-	-
DJ50134000.1	UP	UP	UP
DJ50113500.1	UP	-	-
DJ50107470.1	UP	-	-
DJ50133830.1	UP	-	-
DJ50078660.1	DOWN	DOWN	-
DJ50109950.1	DOWN	-	-
DJ50081480.1	-	DOWN	-
DJ50035370.1	DOWN	-	DOWN
DJ50132910.1	DOWN	-	DOWN
DJ50029410.1	-	DOWN	-
DJ50041960.1	-	-	UP
DJ50110560.1	-	-	UP
DJ50009140.1	DOWN	DOWN	DOWN
DJ50083200.1	-	DOWN	-
DJ50028110.1	UP	-	UP
DJ50080730.1	DOWN	DOWN	DOWN
DJ50086450.1	-	-	UP
DJ50093360.1	UP	-	UP
DJ50035350.1	-	-	UP
DJ50062070.1	-	DOWN	-
DJ50083890.1	UP	-	-
DJ50032320.1	-	-	UP
DJ50102220.1	DOWN	DOWN	DOWN
DJ50091100.1	-	-	DOWN
DJ50025700.1	UP	-	UP
DJ50003300.1	-	-	UP
DJ50077470.1	-	DOWN	-
DJ50098070.1	DOWN	DOWN	DOWN
DJ50044020.1	-	-	DOWN
DJ50110830.1	UP	UP	UP
DJ50131890.1	-	DOWN	-
DJ50083530.1	DOWN	DOWN	DOWN
DJ50034690.1	UP	-	-
DJ50056000.1	-	DOWN	DOWN
DJ50133870.1	-	UP	UP
DJ50116750.1	-	-	DOWN
DJ50105580.1	-	-	DOWN
DJ50036840.1	-	-	UP
DJ50004290.1	DOWN	DOWN	DOWN
DJ50134700.1	-	-	DOWN
DJ50042190.1	UP	-	-
DJ50093760.1	-	DOWN	DOWN
DJ50051080.1	-	DOWN	-
DJ50044240.1	-	DOWN	-
DJ50004620.1	UP	-	-
DJ50015190.1	DOWN	DOWN	DOWN
DJ50023650.1	-	-	UP
DJ50005180.1	UP	-	UP
DJ50012730.1	-	-	DOWN
DJ50036990.1	DOWN	DOWN	DOWN
DJ50047320.1	DOWN	-	DOWN
DJ50045430.1	UP	-	UP
DJ50111910.1	DOWN	DOWN	DOWN
DJ50069170.1	-	-	DOWN
DJ50026120.1	UP	-	-
DJ50118880.1	-	-	DOWN
DJ50132620.1	-	-	DOWN
DJ50046920.1	UP	UP	UP
DJ50098340.1	UP	-	-
DJ50114040.1	-	DOWN	DOWN
DJ50108440.1	-	-	UP
DJ50029320.1	-	DOWN	-
DJ50121580.1	-	-	DOWN
DJ50060950.1	-	-	DOWN
DJ50116320.1	UP	-	-
DJ50109140.1	UP	-	-
DJ50111920.1	-	DOWN	DOWN
DJ50022110.1	-	-	DOWN
DJ50119650.1	UP	-	-
DJ50121890.1	-	DOWN	DOWN
DJ50117780.1	UP	UP	UP
DJ50048720.1	-	-	DOWN
DJ50125790.1	DOWN	DOWN	-
DJ50124360.1	UP	UP	UP
DJ50000290.1	-	-	DOWN
DJ50129810.1	DOWN	-	DOWN
DJ50016580.1	-	-	DOWN
DJ50058990.1	DOWN	DOWN	DOWN
DJ50003620.1	-	DOWN	DOWN
DJ50067580.1	-	DOWN	DOWN
DJ50095070.1	DOWN	-	-
DJ50069000.1	-	DOWN	-
DJ50084920.1	DOWN	DOWN	DOWN
DJ50013290.1	-	-	UP
DJ50134090.1	-	-	UP
DJ50135970.1	DOWN	DOWN	DOWN
DJ50119020.1	-	-	DOWN
DJ50122990.1	-	-	UP
DJ50057110.1	UP	-	-
DJ50123300.1	-	DOWN	DOWN
DJ50080080.1	-	-	DOWN
DJ50004780.1	-	DOWN	-
DJ50116480.1	-	DOWN	-
DJ50038540.1	UP	UP	-
DJ50027660.1	-	-	UP
DJ50131480.1	-	-	DOWN
DJ50059900.1	UP	-	-
DJ50067230.1	-	UP	UP
DJ50049020.1	UP	-	-
DJ50037070.1	-	DOWN	-
DJ50042510.1	-	DOWN	-
DJ50067780.1	DOWN	-	DOWN
DJ50088960.1	-	DOWN	DOWN
DJ50077440.1	UP	UP	UP
DJ50109970.1	UP	UP	UP
DJ50052550.1	DOWN	-	DOWN
DJ50079200.1	-	DOWN	-
DJ50023770.1	-	-	UP
DJ50113440.1	DOWN	DOWN	-
DJ50126560.1	DOWN	DOWN	DOWN
DJ50129780.1	-	-	DOWN
DJ50059540.1	-	-	UP
DJ50000660.1	-	DOWN	DOWN
DJ50107670.1	-	-	DOWN
DJ50069920.1	-	DOWN	-
DJ50030990.1	-	-	DOWN
DJ50002480.1	-	-	DOWN
DJ50021940.1	UP	UP	-
DJ50098000.1	DOWN	-	DOWN
DJ50078810.1	-	DOWN	-
DJ50018030.1	-	DOWN	-
DJ50011350.1	UP	-	-
DJ50004130.1	-	UP	-
DJ50065070.1	DOWN	DOWN	DOWN
DJ50047440.1	UP	UP	UP
DJ50035640.1	UP	UP	UP
DJ50126660.1	DOWN	DOWN	DOWN
DJ50110050.1	-	UP	-
DJ50004150.1	UP	UP	UP
DJ50129180.1	-	-	UP
DJ50067280.1	-	DOWN	DOWN
DJ50132530.1	-	DOWN	-
DJ50029950.1	UP	UP	UP
DJ50045710.1	-	-	DOWN
DJ50109320.1	UP	-	-
DJ50104770.1	DOWN	-	DOWN
DJ50116400.1	DOWN	DOWN	DOWN
DJ50011490.1	-	-	DOWN
DJ50013900.1	-	DOWN	DOWN
DJ50110840.1	UP	-	-
DJ50127970.1	-	DOWN	DOWN
DJ50113450.1	-	-	DOWN
DJ50068370.1	UP	-	-
DJ50089330.1	-	DOWN	DOWN
DJ50107660.1	DOWN	DOWN	DOWN
DJ50107650.1	DOWN	-	DOWN
DJ50047070.1	-	-	UP
DJ50025660.1	UP	-	UP
DJ50023500.1	UP	-	-
DJ50007070.1	UP	UP	UP
DJ50101980.1	-	DOWN	-
DJ50132930.1	UP	-	UP
DJ50118040.1	DOWN	DOWN	-
DJ50047010.1	DOWN	DOWN	-
DJ50102990.1	-	-	DOWN
DJ50077180.1	UP	-	-
DJ50113350.1	DOWN	DOWN	DOWN
DJ50107630.1	UP	UP	-
DJ50005490.1	UP	-	-
DJ50038470.1	-	-	DOWN
DJ50064520.1	-	DOWN	-
DJ50118130.1	-	DOWN	DOWN
DJ50056930.1	-	-	UP
DJ50058220.1	-	-	DOWN
DJ50103590.1	-	DOWN	DOWN
DJ50118380.1	-	-	DOWN
DJ50114790.1	-	-	UP
DJ50065970.1	UP	-	-
DJ50106200.1	UP	UP	UP
DJ50111870.1	-	-	DOWN
DJ50024090.1	-	DOWN	DOWN
DJ50110330.1	DOWN	-	DOWN
DJ50134280.1	DOWN	DOWN	DOWN
DJ50049920.1	-	-	UP
DJ50000300.1	-	DOWN	DOWN
DJ50075960.1	-	DOWN	DOWN
DJ50105020.1	-	DOWN	DOWN
DJ50108510.1	-	-	DOWN
DJ50111160.1	DOWN	DOWN	DOWN
DJ50065110.1	-	DOWN	DOWN
DJ50084770.1	-	-	DOWN
DJ50046190.1	DOWN	DOWN	DOWN
DJ50101940.1	UP	-	-
DJ50112100.1	UP	-	-
DJ50106350.1	UP	UP	UP
DJ50061880.1	DOWN	DOWN	DOWN
DJ50091720.1	DOWN	-	DOWN
DJ50081020.1	DOWN	-	DOWN
DJ50025160.1	-	-	DOWN
DJ50113310.1	DOWN	-	-
DJ50054060.1	-	UP	UP
DJ50045740.1	-	DOWN	DOWN
DJ50059800.1	UP	-	-
DJ50120190.1	-	DOWN	-
DJ50110020.1	DOWN	DOWN	-
DJ50040690.1	-	-	UP
DJ50001170.1	-	-	DOWN
DJ50095860.1	-	-	DOWN
DJ50112590.1	-	UP	-
DJ50065430.1	-	DOWN	-
DJ50113320.1	-	UP	UP
DJ50057450.1	DOWN	DOWN	DOWN
DJ50079440.1	DOWN	DOWN	-
DJ50128930.1	-	-	DOWN
DJ50088490.1	-	DOWN	-
DJ50058530.1	UP	-	-
DJ50076800.1	DOWN	DOWN	DOWN
DJ50126650.1	DOWN	DOWN	DOWN
DJ50071050.1	-	DOWN	-
DJ50126530.1	-	-	DOWN
DJ50100810.1	UP	-	-
DJ50118810.1	-	DOWN	DOWN
DJ50011370.1	-	-	DOWN
DJ50019670.1	DOWN	DOWN	DOWN
DJ50050920.1	DOWN	DOWN	-
DJ50043490.1	-	-	DOWN
DJ50046150.1	-	DOWN	DOWN
DJ50024300.1	-	DOWN	DOWN
DJ50099680.1	-	DOWN	-
DJ50087840.1	DOWN	-	-
DJ50010380.1	DOWN	DOWN	DOWN
DJ50105040.1	-	-	UP
DJ50076090.1	UP	-	-
DJ50067040.1	-	-	DOWN
DJ50081510.1	DOWN	DOWN	-
DJ50024870.1	DOWN	DOWN	DOWN
DJ50091730.1	UP	-	-
DJ50085860.1	UP	-	UP
DJ50037000.1	-	-	DOWN
DJ50068740.1	-	UP	UP
DJ50068390.1	-	UP	-
DJ50131090.1	-	DOWN	-
DJ50068100.1	UP	UP	UP
DJ50095020.1	-	DOWN	DOWN
DJ50129190.1	DOWN	-	-
DJ50060160.1	-	DOWN	-
DJ50007440.1	UP	UP	UP
DJ50103310.1	-	-	UP
DJ50013570.1	-	-	DOWN
DJ50002560.1	UP	UP	UP
DJ50011480.1	DOWN	DOWN	DOWN
DJ50043790.1	-	DOWN	-
DJ50001690.1	-	-	DOWN
DJ50034300.1	DOWN	DOWN	DOWN
DJ50102530.1	UP	UP	UP
DJ50046930.1	UP	-	-
DJ50000360.1	-	-	DOWN
DJ50019150.1	DOWN	-	-
DJ50130120.1	-	-	DOWN
DJ50071540.1	-	-	DOWN
DJ50023490.1	UP	-	-
DJ50093980.1	-	-	UP
DJ50083060.1	-	DOWN	DOWN
DJ50066870.1	-	-	UP
DJ50113840.1	DOWN	-	-
DJ50081910.1	DOWN	-	DOWN
DJ50013590.1	-	DOWN	-
DJ50074300.1	-	-	UP
DJ50003020.1	UP	-	-
DJ50123430.1	UP	-	-
DJ50131020.1	UP	-	-
DJ50049480.1	-	UP	-
DJ50069940.1	DOWN	DOWN	-
DJ50072710.1	UP	-	-
DJ50000310.1	-	DOWN	DOWN
DJ50079170.1	UP	-	-
DJ50066160.1	-	-	DOWN
DJ50112810.1	-	-	DOWN
DJ50059660.1	DOWN	DOWN	DOWN
DJ50130680.1	DOWN	-	DOWN
DJ50065100.1	-	DOWN	DOWN
DJ50118690.1	UP	-	-
DJ50028000.1	-	-	UP
DJ50065330.1	-	-	DOWN
DJ50044650.1	-	-	UP
DJ50113980.1	DOWN	DOWN	DOWN
DJ50083280.1	UP	-	UP
DJ50105280.1	-	DOWN	-
DJ50080020.1	-	-	DOWN
DJ50019860.1	DOWN	-	DOWN
DJ50089340.1	-	-	DOWN
DJ50002100.1	-	-	DOWN
DJ50099450.1	-	DOWN	DOWN
DJ50049290.1	-	DOWN	-
DJ50062750.1	DOWN	DOWN	DOWN
DJ50037710.1	-	UP	-
DJ50004230.1	DOWN	DOWN	DOWN
DJ50004350.1	DOWN	DOWN	DOWN
DJ50083040.1	-	DOWN	-
DJ50002840.1	-	DOWN	DOWN
DJ50002110.1	-	DOWN	DOWN
DJ50130480.1	-	-	DOWN
DJ50128910.1	UP	-	UP
DJ50119960.1	UP	UP	UP
DJ50033720.1	UP	-	-
DJ50001190.1	UP	UP	UP
DJ50130500.1	-	-	DOWN
DJ50108960.1	UP	UP	UP
DJ50080560.1	-	-	UP
DJ50032990.1	-	DOWN	-
DJ50103990.1	-	DOWN	-
DJ50054620.1	-	-	UP
DJ50081010.1	DOWN	DOWN	DOWN
DJ50124220.1	-	-	DOWN
DJ50132290.1	-	-	DOWN
DJ50045020.1	-	DOWN	DOWN
DJ50050060.1	UP	-	-
DJ50109590.1	-	-	UP
DJ50058610.1	-	DOWN	DOWN
DJ50010050.1	-	-	DOWN
DJ50130570.1	DOWN	DOWN	DOWN
DJ50128400.1	-	UP	UP
DJ50022370.1	-	-	DOWN
DJ50021770.1	-	-	DOWN
DJ50021280.1	-	DOWN	DOWN
DJ50023110.1	-	-	DOWN
DJ50025640.1	-	DOWN	DOWN
DJ50024310.1	DOWN	-	-
DJ50059580.1	DOWN	DOWN	DOWN
DJ50122340.1	-	-	DOWN
DJ50061400.1	UP	-	UP
DJ50024890.1	-	UP	-
DJ50009660.1	DOWN	DOWN	-
DJ50114890.1	-	-	DOWN
DJ50036780.1	-	-	DOWN
DJ50025320.1	-	-	UP
DJ50102800.1	-	-	DOWN
DJ50042710.1	-	-	DOWN
DJ50111590.1	-	-	DOWN
DJ50065710.1	UP	-	-
DJ50130370.1	-	-	UP
DJ50075820.1	-	DOWN	-
DJ50033110.1	-	-	DOWN
DJ50000940.1	-	DOWN	DOWN
DJ50123890.1	-	-	DOWN
DJ50104890.1	-	-	UP
DJ50035540.1	-	DOWN	DOWN
DJ50037320.1	-	DOWN	DOWN
DJ50051810.1	-	DOWN	-
DJ50114710.1	DOWN	-	-
DJ50015510.1	-	-	DOWN
DJ50015560.1	-	-	DOWN
DJ50079460.1	-	UP	UP
DJ50101780.1	DOWN	DOWN	DOWN
DJ50090300.1	DOWN	-	DOWN
DJ50069590.1	-	DOWN	DOWN
DJ50064700.1	UP	-	-
DJ50002130.1	UP	-	-
DJ50131470.1	-	-	DOWN
DJ50034850.1	-	-	UP
DJ50009520.1	DOWN	-	-
DJ50088940.1	-	-	DOWN
DJ50061010.1	UP	-	-
DJ50069700.1	UP	-	-
DJ50005410.1	-	DOWN	DOWN
DJ50131420.1	DOWN	DOWN	DOWN
DJ50133670.1	UP	UP	-
DJ50045090.1	DOWN	-	DOWN
DJ50001860.1	-	DOWN	DOWN
DJ50025630.1	-	DOWN	DOWN
DJ50117920.1	-	-	DOWN
DJ50034830.1	-	DOWN	-
DJ50043140.1	UP	UP	UP
DJ50040370.1	DOWN	DOWN	DOWN
DJ50084670.1	DOWN	DOWN	DOWN
DJ50086200.1	UP	-	UP
DJ50114380.1	DOWN	-	DOWN
DJ50118400.1	-	-	DOWN
DJ50055580.1	DOWN	-	DOWN
DJ50110660.1	-	-	DOWN
DJ50058490.1	-	-	UP
DJ50054140.1	-	-	DOWN
DJ50080770.1	UP	-	-
DJ50009220.1	UP	UP	-
DJ50062410.1	DOWN	-	-
DJ50132890.1	-	-	DOWN
DJ50036340.1	-	-	DOWN
DJ50023390.1	UP	-	UP
DJ50115360.1	-	-	DOWN
DJ50064880.1	-	-	DOWN
DJ50008700.1	-	UP	UP
DJ50045260.1	-	-	DOWN
DJ50110960.1	-	-	DOWN
DJ50045070.1	-	-	DOWN
DJ50009570.1	DOWN	DOWN	DOWN
DJ50091050.1	-	-	DOWN
DJ50004920.1	DOWN	DOWN	DOWN
DJ50050500.1	-	-	UP
DJ50041150.1	UP	-	UP
DJ50034320.1	DOWN	DOWN	DOWN
DJ50015580.1	UP	-	-
DJ50084480.1	DOWN	-	-
DJ50067950.1	DOWN	DOWN	DOWN
DJ50126790.1	DOWN	-	-
DJ50113050.1	UP	-	-
DJ50114430.1	-	-	DOWN
DJ50078670.1	-	DOWN	-
DJ50014800.1	UP	UP	UP
DJ50057970.1	DOWN	-	DOWN
DJ50001840.1	DOWN	DOWN	DOWN
DJ50061030.1	UP	-	-
DJ50057440.1	-	-	DOWN
DJ50128130.1	UP	-	UP
DJ50086260.1	-	-	UP
DJ50110970.1	-	-	DOWN
DJ50048890.1	UP	UP	UP
DJ50084660.1	DOWN	DOWN	DOWN
DJ50038110.1	UP	-	UP
DJ50035000.1	-	-	DOWN
DJ50095880.1	UP	-	-
DJ50065360.1	UP	-	-
DJ50010800.1	-	-	UP
DJ50068480.1	UP	UP	UP
DJ50087430.1	-	-	DOWN
DJ50102170.1	DOWN	DOWN	DOWN
DJ50027080.1	DOWN	-	-
DJ50122060.1	DOWN	DOWN	DOWN
DJ50106360.1	-	-	DOWN
DJ50058470.1	DOWN	DOWN	DOWN
DJ50012600.1	-	DOWN	DOWN
DJ50121460.1	DOWN	-	DOWN
DJ50083020.1	-	-	DOWN
DJ50114330.1	-	UP	-
DJ50057650.1	-	-	DOWN
DJ50104210.1	-	-	DOWN
DJ50032080.1	-	-	UP
DJ50130340.1	-	DOWN	-
DJ50122570.1	-	DOWN	DOWN
DJ50022040.1	-	-	DOWN
DJ50056800.1	UP	-	UP
DJ50116300.1	UP	UP	UP
DJ50116040.1	-	-	DOWN
DJ50083010.1	-	-	DOWN
DJ50001800.1	DOWN	DOWN	DOWN
DJ50112270.1	-	-	UP
DJ50066400.1	-	DOWN	DOWN
DJ50127980.1	DOWN	DOWN	DOWN
DJ50073140.1	UP	-	-
DJ50025650.1	UP	-	-
DJ50094920.1	-	-	DOWN
DJ50093550.1	-	UP	UP
DJ50052460.1	-	DOWN	DOWN
DJ50026910.1	DOWN	-	DOWN
DJ50003390.1	-	DOWN	-
DJ50065090.1	-	-	DOWN
DJ50083030.1	-	UP	-
DJ50035150.1	-	-	DOWN
DJ50121870.1	-	-	UP
DJ50000220.1	DOWN	DOWN	DOWN
DJ50003220.1	-	-	DOWN
DJ50125840.1	DOWN	-	-
DJ50049770.1	DOWN	-	DOWN
DJ50046120.1	DOWN	DOWN	DOWN
DJ50121160.1	DOWN	DOWN	DOWN
DJ50037080.1	-	DOWN	DOWN
DJ50003550.1	-	UP	UP
DJ50088580.1	DOWN	DOWN	DOWN
DJ50000560.1	-	-	DOWN
DJ50045640.1	-	-	DOWN
DJ50084790.1	DOWN	DOWN	DOWN
DJ50118250.1	-	-	DOWN
DJ50063240.1	UP	-	-
DJ50061810.1	DOWN	DOWN	DOWN
DJ50126820.1	-	-	DOWN
DJ50100760.1	-	-	DOWN
DJ50015050.1	DOWN	DOWN	DOWN
DJ50120230.1	-	-	DOWN
DJ50022450.1	-	-	DOWN
DJ50118070.1	DOWN	-	-
DJ50100380.1	-	DOWN	-
DJ50079370.1	DOWN	-	DOWN
DJ50110190.1	UP	-	-
DJ50003900.1	DOWN	DOWN	DOWN
DJ50113720.1	DOWN	DOWN	DOWN
DJ50113710.1	-	DOWN	DOWN
DJ50120590.1	-	DOWN	DOWN
DJ50017770.1	-	-	UP
DJ50051870.1	UP	UP	-
DJ50055840.1	-	DOWN	DOWN
DJ50035380.1	DOWN	-	DOWN
DJ50003260.1	-	DOWN	DOWN
DJ50000930.1	-	-	UP
DJ50002740.1	-	-	DOWN
DJ50014640.1	UP	-	UP
DJ50020200.1	DOWN	DOWN	DOWN
DJ50113970.1	DOWN	-	DOWN
DJ50046100.1	-	DOWN	-
DJ50067120.1	DOWN	-	-
DJ50112800.1	-	-	DOWN
DJ50023160.1	UP	UP	UP
DJ50038240.1	DOWN	DOWN	DOWN
DJ50004110.1	-	-	DOWN
DJ50109720.1	DOWN	-	-
DJ50113290.1	UP	-	-
DJ50045780.1	DOWN	DOWN	DOWN
DJ50050800.1	-	UP	UP
DJ50066040.1	-	DOWN	DOWN
DJ50063200.1	UP	-	-
DJ50103940.1	-	-	DOWN
DJ50130310.1	DOWN	DOWN	DOWN
DJ50057940.1	-	-	DOWN
DJ50025180.1	DOWN	DOWN	DOWN
DJ50036440.1	-	-	UP
DJ50038100.1	UP	-	-
DJ50001200.1	UP	UP	UP
DJ50047750.1	UP	-	-
DJ50001830.1	DOWN	DOWN	DOWN
DJ50023440.1	-	DOWN	-
DJ50114540.1	-	-	DOWN
DJ50025530.1	UP	-	DOWN
DJ50092310.1	UP	-	UP
DJ50080140.1	-	DOWN	DOWN
DJ50067320.1	-	DOWN	-
DJ50014600.1	DOWN	-	-
DJ50004580.1	DOWN	DOWN	DOWN
DJ50056690.1	DOWN	DOWN	-
DJ50118820.1	-	-	UP
DJ50023330.1	-	-	UP
DJ50068900.1	-	DOWN	DOWN
DJ50069210.1	-	-	UP
DJ50114600.1	-	-	DOWN
DJ50065720.1	-	DOWN	-
DJ50090170.1	-	-	DOWN
DJ50057950.1	DOWN	-	-
DJ50017830.1	-	-	DOWN
DJ50055980.1	-	DOWN	-
DJ50095120.1	-	DOWN	DOWN
DJ50114660.1	-	-	UP
DJ50074730.1	UP	UP	UP
DJ50025010.1	UP	-	UP
DJ50067690.1	UP	-	-
DJ50095370.1	-	-	UP
DJ50094980.1	-	DOWN	DOWN
DJ50064670.1	-	DOWN	DOWN
DJ50035230.1	-	-	DOWN
DJ50112460.1	UP	-	-
DJ50115460.1	DOWN	DOWN	DOWN
DJ50058170.1	-	DOWN	DOWN
DJ50121620.1	UP	UP	UP
DJ50102030.1	UP	UP	-
DJ50002690.1	-	DOWN	-
DJ50022460.1	-	UP	-
DJ50057520.1	-	-	DOWN
DJ50063700.1	-	DOWN	-
DJ50007480.1	-	-	DOWN
DJ50052930.1	UP	-	-
DJ50120580.1	-	-	DOWN
DJ50080150.1	DOWN	DOWN	DOWN
DJ50060090.1	DOWN	DOWN	DOWN
DJ50113740.1	DOWN	DOWN	DOWN
DJ50019920.1	-	-	DOWN
DJ50074720.1	DOWN	DOWN	-
DJ50086050.1	DOWN	-	DOWN
DJ50083560.1	DOWN	-	-
DJ50015160.1	-	-	DOWN
DJ50059790.1	-	DOWN	DOWN
DJ50057530.1	DOWN	DOWN	DOWN
DJ50106160.1	DOWN	-	-
DJ50005830.1	-	DOWN	-
DJ50081060.1	-	DOWN	DOWN
DJ50120740.1	-	UP	-
DJ50112250.1	-	-	UP
DJ50047090.1	UP	-	UP
DJ50061750.1	UP	UP	UP
DJ50132120.1	-	-	DOWN
DJ50075620.1	DOWN	-	DOWN
DJ50062650.1	-	DOWN	DOWN
DJ50120340.1	-	DOWN	DOWN
DJ50105390.1	DOWN	DOWN	DOWN
DJ50093610.1	DOWN	-	-
DJ50134940.1	DOWN	-	-
DJ50033520.1	-	UP	-
DJ50058160.1	-	DOWN	DOWN
DJ50017140.1	DOWN	-	-
DJ50053700.1	UP	-	-
DJ50132150.1	-	UP	UP
DJ50128800.1	UP	UP	UP
DJ50056400.1	DOWN	DOWN	DOWN
DJ50083210.1	DOWN	DOWN	DOWN
DJ50010000.1	-	-	DOWN
DJ50072510.1	DOWN	-	DOWN
DJ50064110.1	UP	UP	-
DJ50131980.1	DOWN	-	DOWN
DJ50128590.1	UP	-	-
DJ50081740.1	UP	-	-
DJ50084820.1	-	DOWN	-
DJ50104090.1	DOWN	-	DOWN
DJ50105690.1	-	DOWN	DOWN
DJ50015060.1	-	-	DOWN
DJ50126570.1	-	-	DOWN
DJ50018380.1	-	-	UP
DJ50103450.1	DOWN	DOWN	DOWN
DJ50117880.1	DOWN	-	DOWN
DJ50104300.1	-	-	UP
DJ50057040.1	-	DOWN	DOWN
DJ50095150.1	DOWN	DOWN	DOWN
DJ50065080.1	-	DOWN	-
DJ50035550.1	-	-	DOWN
DJ50039300.1	-	DOWN	DOWN
DJ50032430.1	-	-	UP
DJ50080120.1	UP	-	UP
DJ50110780.1	DOWN	DOWN	DOWN
DJ50127020.1	-	DOWN	DOWN
DJ50092480.1	-	DOWN	-
DJ50013620.1	-	-	UP
DJ50059780.1	UP	-	-
DJ50024800.1	-	-	UP
DJ50033950.1	DOWN	DOWN	DOWN
DJ50002210.1	-	UP	UP
DJ50084290.1	-	-	DOWN
DJ50111960.1	-	DOWN	-
DJ50111000.1	DOWN	-	-
DJ50084830.1	DOWN	DOWN	DOWN
DJ50039250.1	-	UP	UP
DJ50023890.1	-	-	DOWN
DJ50063230.1	UP	-	-
DJ50059440.1	DOWN	DOWN	DOWN
DJ50007110.1	UP	UP	UP
DJ50051180.1	UP	UP	UP
DJ50095100.1	-	DOWN	DOWN
DJ50069130.1	-	-	DOWN
DJ50048670.1	UP	UP	-
DJ50064080.1	-	-	DOWN
DJ50005660.1	-	-	DOWN
DJ50010470.1	-	DOWN	DOWN
DJ50013420.1	DOWN	DOWN	DOWN
DJ50108350.1	UP	-	-
DJ50129460.1	UP	-	-
DJ50099090.1	UP	-	-
DJ50001790.1	DOWN	DOWN	DOWN
DJ50066940.1	-	DOWN	-
DJ50097480.1	-	-	UP
DJ50132810.1	DOWN	-	DOWN
DJ50121170.1	DOWN	DOWN	DOWN
DJ50067300.1	-	-	DOWN
DJ50130580.1	DOWN	DOWN	DOWN
DJ50115980.1	UP	-	UP
DJ50130010.1	-	-	UP
DJ50066960.1	-	UP	-
DJ50044330.1	UP	-	-
DJ50108470.1	DOWN	DOWN	DOWN
DJ50007620.1	UP	-	UP
DJ50121380.1	DOWN	-	-
DJ50088590.1	DOWN	DOWN	DOWN
DJ50022990.1	-	-	UP
DJ50000740.1	-	-	UP
DJ50117820.1	-	-	DOWN
DJ50036380.1	-	DOWN	DOWN
DJ50105810.1	-	DOWN	DOWN
DJ50054460.1	-	DOWN	DOWN
DJ50006090.1	-	-	DOWN
DJ50119150.1	-	DOWN	-
DJ50004370.1	-	-	DOWN
DJ50057780.1	-	-	DOWN
DJ50009390.1	DOWN	-	DOWN
DJ50105800.1	-	-	UP
DJ50118540.1	-	DOWN	DOWN
DJ50032870.1	UP	-	-
DJ50018450.1	DOWN	-	-
DJ50083270.1	-	DOWN	-
DJ50085930.1	DOWN	-	DOWN
DJ50005190.1	UP	-	UP
DJ50066210.1	-	-	UP
DJ50018610.1	-	DOWN	-
DJ50010350.1	-	DOWN	DOWN
DJ50118020.1	UP	UP	UP
DJ50025790.1	-	DOWN	-
DJ50034620.1	-	DOWN	DOWN
DJ50106550.1	UP	-	-
DJ50007470.1	-	-	DOWN
DJ50053180.1	-	DOWN	-
DJ50032110.1	DOWN	DOWN	DOWN
DJ50068780.1	-	-	DOWN
DJ50087370.1	DOWN	DOWN	DOWN
DJ50134440.1	UP	-	UP
DJ50114350.1	-	UP	UP
DJ50107580.1	UP	-	-
DJ50059630.1	UP	-	-
DJ50091340.1	-	DOWN	-
DJ50075190.1	DOWN	DOWN	-
DJ50044300.1	UP	-	-
DJ50064860.1	UP	-	-
DJ50068270.1	UP	-	UP
DJ50126450.1	DOWN	DOWN	DOWN
DJ50045300.1	UP	UP	UP
DJ50009460.1	UP	-	-
DJ50047120.1	-	DOWN	DOWN
DJ50116290.1	-	-	UP
DJ50065950.1	-	DOWN	DOWN
DJ50092490.1	-	UP	-
DJ50098880.1	DOWN	DOWN	-
DJ50033930.1	-	-	DOWN
DJ50096800.1	DOWN	DOWN	DOWN
DJ50055910.1	-	UP	UP
DJ50107340.1	UP	UP	UP
DJ50062600.1	DOWN	-	DOWN
DJ50007420.1	-	DOWN	DOWN
DJ50068650.1	UP	-	-
DJ50047590.1	UP	-	-
DJ50068020.1	DOWN	DOWN	-
DJ50042110.1	-	DOWN	DOWN
DJ50009580.1	DOWN	DOWN	DOWN
DJ50058830.1	-	DOWN	DOWN
DJ50040270.1	-	-	UP
DJ50129380.1	-	DOWN	DOWN
DJ50110200.1	UP	UP	-
DJ50025780.1	-	DOWN	-
DJ50095720.1	DOWN	DOWN	DOWN
DJ50000240.1	UP	-	-
DJ50112450.1	-	-	UP
DJ50059930.1	-	-	DOWN
DJ50004740.1	-	DOWN	-
DJ50082580.1	UP	UP	-
DJ50107220.1	-	-	DOWN
DJ50113010.1	UP	-	-
DJ50056450.1	DOWN	DOWN	DOWN
DJ50010360.1	-	DOWN	-
DJ50001780.1	DOWN	DOWN	DOWN
DJ50065660.1	-	-	DOWN
DJ50033080.1	-	-	DOWN
DJ50101590.1	UP	UP	UP
DJ50007430.1	-	DOWN	DOWN
DJ50073490.1	-	DOWN	-
DJ50133900.1	-	-	UP
DJ50113950.1	-	UP	UP
DJ50013610.1	DOWN	-	-
DJ50054150.1	-	-	DOWN
DJ50036750.1	-	-	DOWN
DJ50033050.1	-	DOWN	-
DJ50084970.1	DOWN	DOWN	DOWN
DJ50040020.1	DOWN	DOWN	DOWN
DJ50101920.1	UP	-	UP
DJ50034090.1	DOWN	DOWN	DOWN
DJ50015390.1	UP	UP	UP
DJ50112210.1	-	-	UP
DJ50062970.1	-	DOWN	-
DJ50104040.1	DOWN	-	DOWN
DJ50080420.1	-	-	DOWN
DJ50004600.1	-	-	DOWN
DJ50101220.1	DOWN	DOWN	DOWN
DJ50118650.1	UP	-	UP
DJ50115210.1	-	DOWN	DOWN
DJ50086600.1	UP	UP	UP
DJ50132300.1	UP	UP	-
DJ50037400.1	DOWN	DOWN	DOWN
DJ50075460.1	DOWN	-	-
DJ50033740.1	DOWN	-	-
DJ50099020.1	UP	-	-
DJ50085410.1	-	-	DOWN
DJ50022150.1	DOWN	DOWN	DOWN
DJ50059640.1	UP	-	-
DJ50121570.1	-	-	DOWN
DJ50110720.1	-	-	DOWN
DJ50030580.1	-	DOWN	-
DJ50054670.1	-	-	DOWN
DJ50096700.1	DOWN	DOWN	DOWN
DJ50126550.1	UP	-	-
DJ50044690.1	-	DOWN	DOWN
DJ50000380.1	-	DOWN	DOWN
DJ50005070.1	UP	-	-
DJ50134070.1	-	UP	UP
DJ50020540.1	DOWN	DOWN	-
DJ50103240.1	-	-	UP
DJ50082490.1	-	-	DOWN
DJ50094790.1	UP	-	-
DJ50039520.1	DOWN	DOWN	DOWN
DJ50009770.1	-	DOWN	-
DJ50102950.1	-	-	DOWN
DJ50088780.1	-	UP	UP
DJ50096020.1	-	DOWN	-
DJ50106180.1	UP	-	-
DJ50040970.1	-	-	DOWN
DJ50002520.1	-	-	DOWN
DJ50043750.1	-	DOWN	DOWN
DJ50063080.1	-	UP	UP
DJ50056730.1	-	DOWN	DOWN
DJ50047270.1	DOWN	DOWN	DOWN
DJ50114690.1	-	-	DOWN
DJ50057670.1	DOWN	-	-
DJ50087940.1	UP	-	-
DJ50108240.1	-	-	UP
DJ50016650.1	UP	-	-
DJ50036500.1	-	-	DOWN
DJ50108770.1	DOWN	DOWN	DOWN
DJ50039110.1	DOWN	-	DOWN
DJ50027860.1	DOWN	-	DOWN
DJ50117530.1	-	-	DOWN
DJ50025580.1	UP	UP	UP
DJ50005000.1	DOWN	-	DOWN
DJ50064420.1	-	-	DOWN
DJ50055940.1	-	-	DOWN
DJ50029340.1	-	DOWN	DOWN
DJ50001250.1	UP	-	-
DJ50009450.1	-	-	DOWN
DJ50007880.1	-	DOWN	DOWN
DJ50058740.1	-	-	DOWN
DJ50123620.1	-	UP	UP
DJ50120240.1	-	-	UP
DJ50049630.1	-	DOWN	-
DJ50080030.1	DOWN	-	-
DJ50110210.1	UP	-	-
DJ50106190.1	UP	UP	-
DJ50003460.1	-	-	DOWN
DJ50049370.1	UP	-	-
