# Supplementary material for: Mechanism Underlying Light Intensity-Induced Melanin Synthesis of Auricularia heimuer Revealed by Transcriptome Analysis
Source: Cells. 2022 Dec 23;12(1):56. doi: 10.3390/cells12010056 (PMC9818193; doi:10.3390/cells12010056)
Supplement: Supplementary file 1 [file cells-12-00056-s001.zip › Table S8.xlsx]

## Sheet: Sheet1
Table S8. GO enrichment analysis of the DEGs in the B2 VS B1 comparison.
Class	GO. ID	Term	Annotated	Significant	Expected	p.value	p.adjust	Gene list	Name list
BP	GO:0071218	cellular response to misfolded protein	23	5	0.28	5.9e-06	0.0048675	DJ50004560.1,DJ50040020.1,DJ50056450.1,DJ50121620.1,DJ50126560.1	DJ50004560.1,DJ50040020.1,DJ50056450.1,DJ50121620.1,DJ50126560.1
BP	GO:0001319	inheritance of oxidatively modified proteins involved in replicative cell aging	2	2	0.02	0.00014	0.0295625	DJ50004560.1,DJ50056450.1	DJ50004560.1,DJ50056450.1
BP	GO:0042737	drug catabolic process	43	5	0.52	0.00014	0.0295625	DJ50083890.1,DJ50088170.1,DJ50116320.1,DJ50121620.1,DJ50133570.1	DJ50083890.1,DJ50088170.1,DJ50116320.1,DJ50121620.1,DJ50133570.1
BP	GO:0000947	amino acid catabolic process to alcohol via Ehrlich pathway	3	2	0.04	0.00043	0.0295625	DJ50083890.1,DJ50088170.1	DJ50083890.1,DJ50088170.1
BP	GO:0015886	heme transport	3	2	0.04	0.00043	0.0295625	DJ50104040.1,DJ50104090.1	DJ50104040.1,DJ50104090.1
BP	GO:0019379	sulfate assimilation, phosphoadenylyl sulfate reduction by phosphoadenylyl-sulfate reductase (thioredoxin)	3	2	0.04	0.00043	0.0295625	DJ50099090.1,DJ50101940.1	DJ50099090.1,DJ50101940.1
BP	GO:0035617	stress granule disassembly	3	2	0.04	0.00043	0.0295625	DJ50004560.1,DJ50056450.1	DJ50004560.1,DJ50056450.1
BP	GO:0043458	ethanol biosynthetic process involved in glucose fermentation to ethanol	3	2	0.04	0.00043	0.0295625	DJ50083890.1,DJ50088170.1	DJ50083890.1,DJ50088170.1
BP	GO:0070370	cellular heat acclimation	3	2	0.04	0.00043	0.0295625	DJ50004560.1,DJ50056450.1	DJ50004560.1,DJ50056450.1
BP	GO:0070414	trehalose metabolism in response to heat stress	3	2	0.04	0.00043	0.0295625	DJ50004560.1,DJ50056450.1	DJ50004560.1,DJ50056450.1
BP	GO:0140021	mitochondrial ADP transmembrane transport	3	2	0.04	0.00043	0.0295625	DJ50104040.1,DJ50104090.1	DJ50104040.1,DJ50104090.1
BP	GO:1990544	mitochondrial ATP transmembrane transport	3	2	0.04	0.00043	0.0295625	DJ50104040.1,DJ50104090.1	DJ50104040.1,DJ50104090.1
BP	GO:0017001	antibiotic catabolic process	14	3	0.17	0.00055	0.0349038	DJ50083890.1,DJ50116320.1,DJ50133570.1	DJ50083890.1,DJ50116320.1,DJ50133570.1
BP	GO:0009061	anaerobic respiration	4	2	0.05	0.00085	0.0369079	DJ50104040.1,DJ50104090.1	DJ50104040.1,DJ50104090.1
BP	GO:0019666	nitrogenous compound fermentation	4	2	0.05	0.00085	0.0369079	DJ50083890.1,DJ50088170.1	DJ50083890.1,DJ50088170.1
BP	GO:0043335	protein unfolding	4	2	0.05	0.00085	0.0369079	DJ50004560.1,DJ50056450.1	DJ50004560.1,DJ50056450.1
BP	GO:0046902	regulation of mitochondrial membrane permeability	4	2	0.05	0.00085	0.0369079	DJ50104040.1,DJ50104090.1	DJ50104040.1,DJ50104090.1
BP	GO:0061692	cellular detoxification of hydrogen peroxide	4	2	0.05	0.00085	0.0369079	DJ50116320.1,DJ50133570.1	DJ50116320.1,DJ50133570.1
BP	GO:1903614	negative regulation of protein tyrosine phosphatase activity	4	2	0.05	0.00085	0.0369079	DJ50109950.1,DJ50110020.1	DJ50109950.1,DJ50110020.1
BP	GO:0051085	chaperone cofactor-dependent protein refolding	5	2	0.06	0.0014	0.05775	DJ50004560.1,DJ50056450.1	DJ50004560.1,DJ50056450.1
BP	GO:0042744	hydrogen peroxide catabolic process	6	2	0.07	0.00209	0.0821071	DJ50116320.1,DJ50133570.1	DJ50116320.1,DJ50133570.1
BP	GO:0017000	antibiotic biosynthetic process	7	2	0.08	0.0029	0.10875	DJ50083890.1,DJ50088170.1	DJ50083890.1,DJ50088170.1
BP	GO:0071236	cellular response to antibiotic	29	3	0.35	0.00487	0.174685	DJ50083890.1,DJ50116320.1,DJ50133570.1	DJ50083890.1,DJ50116320.1,DJ50133570.1
BP	GO:0071472	cellular response to salt stress	11	2	0.13	0.00737	0.253344	DJ50068100.1,DJ50133570.1	DJ50068100.1,DJ50133570.1
BP	GO:0000096	sulfur amino acid metabolic process	35	3	0.42	0.0083	0.2739	DJ50099090.1,DJ50101940.1,DJ50117780.1	DJ50099090.1,DJ50101940.1,DJ50117780.1
BP	GO:0042026	protein refolding	14	2	0.17	0.01192	0.312727	DJ50004560.1,DJ50056450.1	DJ50004560.1,DJ50056450.1
BP	GO:0006117	acetaldehyde metabolic process	1	1	0.01	0.01213	0.312727	DJ50083890.1	DJ50083890.1
BP	GO:0008153	para-aminobenzoic acid biosynthetic process	1	1	0.01	0.01213	0.312727	DJ50007620.1	DJ50007620.1
BP	GO:0010134	sulfate assimilation via adenylyl sulfate reduction	1	1	0.01	0.01213	0.312727	DJ50099090.1	DJ50099090.1
BP	GO:0046187	acetaldehyde catabolic process	1	1	0.01	0.01213	0.312727	DJ50083890.1	DJ50083890.1
BP	GO:0046210	nitric oxide catabolic process	1	1	0.01	0.01213	0.312727	DJ50121620.1	DJ50121620.1
BP	GO:0046482	para-aminobenzoic acid metabolic process	1	1	0.01	0.01213	0.312727	DJ50007620.1	DJ50007620.1
BP	GO:0046031	ADP metabolic process	20	2	0.24	0.02378	0.414104	DJ50083890.1,DJ50088170.1	DJ50083890.1,DJ50088170.1
BP	GO:0000736	double-strand break repair via single-strand annealing, removal of nonhomologous ends	2	1	0.02	0.02412	0.414104	DJ50064110.1	DJ50064110.1
BP	GO:0000949	aromatic amino acid family catabolic process to alcohol via Ehrlich pathway	2	1	0.02	0.02412	0.414104	DJ50088170.1	DJ50088170.1
BP	GO:0001195	maintenance of transcriptional fidelity during DNA-templated transcription elongation from RNA polymerase III promoter	2	1	0.02	0.02412	0.414104	DJ50081740.1	DJ50081740.1
BP	GO:0006068	ethanol catabolic process	2	1	0.02	0.02412	0.414104	DJ50083890.1	DJ50083890.1
BP	GO:0006385	transcription elongation from RNA polymerase III promoter	2	1	0.02	0.02412	0.414104	DJ50081740.1	DJ50081740.1
BP	GO:0006559	L-phenylalanine catabolic process	2	1	0.02	0.02412	0.414104	DJ50088170.1	DJ50088170.1
BP	GO:0033217	regulation of transcription from RNA polymerase II promoter in response to iron ion starvation	2	1	0.02	0.02412	0.414104	DJ50102220.1	DJ50102220.1
BP	GO:0034310	primary alcohol catabolic process	2	1	0.02	0.02412	0.414104	DJ50083890.1	DJ50083890.1
BP	GO:0035719	tRNA import into nucleus	2	1	0.02	0.02412	0.414104	DJ50040020.1	DJ50040020.1
BP	GO:0051410	detoxification of nitrogen compound	2	1	0.02	0.02412	0.414104	DJ50121620.1	DJ50121620.1
BP	GO:0070458	cellular detoxification of nitrogen compound	2	1	0.02	0.02412	0.414104	DJ50121620.1	DJ50121620.1
BP	GO:1902222	erythrose 4-phosphate/phosphoenolpyruvate family amino acid catabolic process	2	1	0.02	0.02412	0.414104	DJ50088170.1	DJ50088170.1
BP	GO:1905342	positive regulation of protein localization to kinetochore	2	1	0.02	0.02412	0.414104	DJ50068100.1	DJ50068100.1
BP	GO:0009072	aromatic amino acid family metabolic process	22	2	0.27	0.02847	0.414104	DJ50007620.1,DJ50088170.1	DJ50007620.1,DJ50088170.1
BP	GO:0009135	purine nucleoside diphosphate metabolic process	22	2	0.27	0.02847	0.414104	DJ50083890.1,DJ50088170.1	DJ50083890.1,DJ50088170.1
BP	GO:0009179	purine ribonucleoside diphosphate metabolic process	22	2	0.27	0.02847	0.414104	DJ50083890.1,DJ50088170.1	DJ50083890.1,DJ50088170.1
BP	GO:0006298	mismatch repair	24	2	0.29	0.0335	0.414104	DJ50064110.1,DJ50081740.1	DJ50064110.1,DJ50081740.1
BP	GO:0006855	drug transmembrane transport	24	2	0.29	0.0335	0.414104	DJ50104040.1,DJ50104090.1	DJ50104040.1,DJ50104090.1
BP	GO:0055114	oxidation-reduction process	386	14	4.68	0.03564	0.414104	DJ50004290.1,DJ50004620.1,DJ50043140.1,DJ50080120.1,DJ50083890.1,DJ50088170.1,DJ50099090.1,DJ50101940.1,DJ50102220.1,DJ50104040.1,DJ50104090.1,DJ50116320.1,DJ50121620.1,DJ50133570.1	DJ50004290.1,DJ50004620.1,DJ50043140.1,DJ50080120.1,DJ50083890.1,DJ50088170.1,DJ50099090.1,DJ50101940.1,DJ50102220.1,DJ50104040.1,DJ50104090.1,DJ50116320.1,DJ50121620.1,DJ50133570.1
BP	GO:0000735	removal of nonhomologous ends	3	1	0.04	0.03597	0.414104	DJ50064110.1	DJ50064110.1
BP	GO:0001407	glycerophosphodiester transmembrane transport	3	1	0.04	0.03597	0.414104	DJ50087940.1	DJ50087940.1
BP	GO:0006116	NADH oxidation	3	1	0.04	0.03597	0.414104	DJ50083890.1	DJ50083890.1
BP	GO:0006277	DNA amplification	3	1	0.04	0.03597	0.414104	DJ50064110.1	DJ50064110.1
BP	GO:0006296	nucleotide-excision repair, DNA incision, 5'-to lesion	3	1	0.04	0.03597	0.414104	DJ50064110.1	DJ50064110.1
BP	GO:0006569	tryptophan catabolic process	3	1	0.04	0.03597	0.414104	DJ50088170.1	DJ50088170.1
BP	GO:0006636	unsaturated fatty acid biosynthetic process	3	1	0.04	0.03597	0.414104	DJ50004290.1	DJ50004290.1
BP	GO:0010466	negative regulation of peptidase activity	3	1	0.04	0.03597	0.414104	DJ50003020.1	DJ50003020.1
BP	GO:0015794	glycerol-3-phosphate transmembrane transport	3	1	0.04	0.03597	0.414104	DJ50087940.1	DJ50087940.1
BP	GO:0019281	L-methionine biosynthetic process from homoserine via O-succinyl-L-homoserine and cystathionine	3	1	0.04	0.03597	0.414104	DJ50117780.1	DJ50117780.1
BP	GO:0033559	unsaturated fatty acid metabolic process	3	1	0.04	0.03597	0.414104	DJ50004290.1	DJ50004290.1
BP	GO:0042436	indole-containing compound catabolic process	3	1	0.04	0.03597	0.414104	DJ50088170.1	DJ50088170.1
BP	GO:0045002	double-strand break repair via single-strand annealing	3	1	0.04	0.03597	0.414104	DJ50064110.1	DJ50064110.1
BP	GO:0046209	nitric oxide metabolic process	3	1	0.04	0.03597	0.414104	DJ50121620.1	DJ50121620.1
BP	GO:0046218	indolalkylamine catabolic process	3	1	0.04	0.03597	0.414104	DJ50088170.1	DJ50088170.1
BP	GO:0070843	misfolded protein transport	3	1	0.04	0.03597	0.414104	DJ50040020.1	DJ50040020.1
BP	GO:0071630	nuclear protein quality control by the ubiquitin-proteasome system	3	1	0.04	0.03597	0.414104	DJ50040020.1	DJ50040020.1
BP	GO:1905340	regulation of protein localization to kinetochore	3	1	0.04	0.03597	0.414104	DJ50068100.1	DJ50068100.1
BP	GO:2001057	reactive nitrogen species metabolic process	3	1	0.04	0.03597	0.414104	DJ50121620.1	DJ50121620.1
BP	GO:0009185	ribonucleoside diphosphate metabolic process	25	2	0.3	0.03614	0.414104	DJ50083890.1,DJ50088170.1	DJ50083890.1,DJ50088170.1
BP	GO:0032787	monocarboxylic acid metabolic process	106	4	1.29	0.0381	0.42746	DJ50004290.1,DJ50007620.1,DJ50083890.1,DJ50088170.1	DJ50004290.1,DJ50007620.1,DJ50083890.1,DJ50088170.1
BP	GO:0006090	pyruvate metabolic process	26	2	0.32	0.03886	0.42746	DJ50083890.1,DJ50088170.1	DJ50083890.1,DJ50088170.1
BP	GO:0009132	nucleoside diphosphate metabolic process	26	2	0.32	0.03886	0.42746	DJ50083890.1,DJ50088170.1	DJ50083890.1,DJ50088170.1
BP	GO:1901606	alpha-amino acid catabolic process	27	2	0.33	0.04165	0.441885	DJ50083890.1,DJ50088170.1	DJ50083890.1,DJ50088170.1
BP	GO:0022413	reproductive process in single-celled organism	110	4	1.33	0.04277	0.441885	DJ50007440.1,DJ50064110.1,DJ50068100.1,DJ50082580.1	DJ50007440.1,DJ50064110.1,DJ50068100.1,DJ50082580.1
BP	GO:1901699	cellular response to nitrogen compound	29	2	0.35	0.04745	0.441885	DJ50009220.1,DJ50121620.1	DJ50009220.1,DJ50121620.1
BP	GO:0001192	maintenance of transcriptional fidelity during DNA-templated transcription elongation	4	1	0.05	0.04767	0.441885	DJ50081740.1	DJ50081740.1
BP	GO:0006558	L-phenylalanine metabolic process	4	1	0.05	0.04767	0.441885	DJ50088170.1	DJ50088170.1
BP	GO:0006567	threonine catabolic process	4	1	0.05	0.04767	0.441885	DJ50083890.1	DJ50083890.1
BP	GO:0009074	aromatic amino acid family catabolic process	4	1	0.05	0.04767	0.441885	DJ50088170.1	DJ50088170.1
BP	GO:0042402	cellular biogenic amine catabolic process	4	1	0.05	0.04767	0.441885	DJ50088170.1	DJ50088170.1
BP	GO:0046654	tetrahydrofolate biosynthetic process	4	1	0.05	0.04767	0.441885	DJ50007620.1	DJ50007620.1
BP	GO:0051409	response to nitrosative stress	4	1	0.05	0.04767	0.441885	DJ50121620.1	DJ50121620.1
BP	GO:0071500	cellular response to nitrosative stress	4	1	0.05	0.04767	0.441885	DJ50121620.1	DJ50121620.1
BP	GO:1901255	nucleotide-excision repair involved in interstrand cross-link repair	4	1	0.05	0.04767	0.441885	DJ50064110.1	DJ50064110.1
BP	GO:1902170	cellular response to reactive nitrogen species	4	1	0.05	0.04767	0.441885	DJ50121620.1	DJ50121620.1
BP	GO:1902221	erythrose 4-phosphate/phosphoenolpyruvate family amino acid metabolic process	4	1	0.05	0.04767	0.441885	DJ50088170.1	DJ50088170.1
CC	GO:0005576	extracellular region	100	8	1.47	8e-05	0.01112	DJ50004150.1,DJ50049020.1,DJ50059630.1,DJ50059640.1,DJ50062410.1,DJ50083890.1,DJ50106180.1,DJ50131420.1	DJ50004150.1,DJ50049020.1,DJ50059630.1,DJ50059640.1,DJ50062410.1,DJ50083890.1,DJ50106180.1,DJ50131420.1
CC	GO:0072380	TRC complex	5	2	0.07	0.0021	0.14595	DJ50004560.1,DJ50056450.1	DJ50004560.1,DJ50056450.1
CC	GO:0005887	integral component of plasma membrane	59	4	0.87	0.0103	0.385725	DJ50034320.1,DJ50080120.1,DJ50082580.1,DJ50087940.1	DJ50034320.1,DJ50080120.1,DJ50082580.1,DJ50087940.1
CC	GO:0005886	plasma membrane	311	10	4.57	0.0131	0.385725	DJ50034320.1,DJ50059630.1,DJ50059640.1,DJ50076090.1,DJ50080120.1,DJ50082580.1,DJ50083890.1,DJ50087940.1,DJ50109950.1,DJ50110020.1	DJ50034320.1,DJ50059630.1,DJ50059640.1,DJ50076090.1,DJ50080120.1,DJ50082580.1,DJ50083890.1,DJ50087940.1,DJ50109950.1,DJ50110020.1
CC	GO:0031226	intrinsic component of plasma membrane	72	4	1.06	0.0203	0.385725	DJ50034320.1,DJ50080120.1,DJ50082580.1,DJ50087940.1	DJ50034320.1,DJ50080120.1,DJ50082580.1,DJ50087940.1
CC	GO:0031012	extracellular matrix	16	2	0.24	0.0222	0.385725	DJ50083890.1,DJ50131420.1	DJ50083890.1,DJ50131420.1
CC	GO:0062039	biofilm matrix	16	2	0.24	0.0222	0.385725	DJ50083890.1,DJ50131420.1	DJ50083890.1,DJ50131420.1
CC	GO:0062040	fungal biofilm matrix	16	2	0.24	0.0222	0.385725	DJ50083890.1,DJ50131420.1	DJ50083890.1,DJ50131420.1
CC	GO:0031305	integral component of mitochondrial inner membrane	18	2	0.26	0.0278	0.429356	DJ50059660.1,DJ50072520.1	DJ50059660.1,DJ50072520.1
CC	GO:0031304	intrinsic component of mitochondrial inner membrane	21	2	0.31	0.0372	0.502717	DJ50059660.1,DJ50072520.1	DJ50059660.1,DJ50072520.1
CC	GO:0000110	nucleotide-excision repair factor 1 complex	3	1	0.04	0.0434	0.502717	DJ50064110.1	DJ50064110.1
CC	GO:0016602	CCAAT-binding factor complex	3	1	0.04	0.0434	0.502717	DJ50102220.1	DJ50102220.1
MF	GO:0051787	misfolded protein binding	7	3	0.09	7.2e-05	0.014904	DJ50004560.1,DJ50040020.1,DJ50056450.1	DJ50004560.1,DJ50040020.1,DJ50056450.1
MF	GO:0043531	ADP binding	3	2	0.04	0.00051	0.052785	DJ50004560.1,DJ50056450.1	DJ50004560.1,DJ50056450.1
MF	GO:0005471	ATP:ADP antiporter activity	4	2	0.05	0.00101	0.06969	DJ50104040.1,DJ50104090.1	DJ50104040.1,DJ50104090.1
MF	GO:0031072	heat shock protein binding	22	3	0.29	0.00277	0.132104	DJ50004560.1,DJ50040020.1,DJ50056450.1	DJ50004560.1,DJ50040020.1,DJ50056450.1
MF	GO:0051082	unfolded protein binding	60	4	0.79	0.00751	0.132104	DJ50004560.1,DJ50040020.1,DJ50056450.1,DJ50126560.1	DJ50004560.1,DJ50040020.1,DJ50056450.1,DJ50126560.1
MF	GO:0051087	chaperone binding	13	2	0.17	0.01214	0.132104	DJ50004560.1,DJ50056450.1	DJ50004560.1,DJ50056450.1
MF	GO:0004020	adenylylsulfate kinase activity	1	1	0.01	0.01323	0.132104	DJ50101940.1	DJ50101940.1
MF	GO:0004022	alcohol dehydrogenase (NAD+) activity	1	1	0.01	0.01323	0.132104	DJ50083890.1	DJ50083890.1
MF	GO:0004339	glucan 1,4-alpha-glucosidase activity	1	1	0.01	0.01323	0.132104	DJ50043140.1	DJ50043140.1
MF	GO:0004781	sulfate adenylyltransferase (ATP) activity	1	1	0.01	0.01323	0.132104	DJ50099090.1	DJ50099090.1
MF	GO:0004861	cyclin-dependent protein serine/threonine kinase inhibitor activity	1	1	0.01	0.01323	0.132104	DJ50076090.1	DJ50076090.1
MF	GO:0008941	nitric oxide dioxygenase activity	1	1	0.01	0.01323	0.132104	DJ50121620.1	DJ50121620.1
MF	GO:0009044	xylan 1,4-beta-xylosidase activity	1	1	0.01	0.01323	0.132104	DJ50049020.1	DJ50049020.1
MF	GO:0016662	oxidoreductase activity, acting on other nitrogenous compounds as donors, cytochrome as acceptor	1	1	0.01	0.01323	0.132104	DJ50121620.1	DJ50121620.1
MF	GO:0016708	oxidoreductase activity, acting on paired donors, with incorporation or reduction of molecular oxygen, NAD(P)H as one donor, and incorporation of two atoms of oxygen into one donor	1	1	0.01	0.01323	0.132104	DJ50121620.1	DJ50121620.1
MF	GO:0016966	nitric oxide reductase activity	1	1	0.01	0.01323	0.132104	DJ50121620.1	DJ50121620.1
MF	GO:0018455	alcohol dehydrogenase [NAD(P)+] activity	1	1	0.01	0.01323	0.132104	DJ50083890.1	DJ50083890.1
MF	GO:0019170	methylglyoxal reductase (NADH-dependent) activity	1	1	0.01	0.01323	0.132104	DJ50083890.1	DJ50083890.1
MF	GO:0046820	4-amino-4-deoxychorismate synthase activity	1	1	0.01	0.01323	0.132104	DJ50007620.1	DJ50007620.1
MF	GO:1990599	3' overhang single-stranded DNA endodeoxyribonuclease activity	1	1	0.01	0.01323	0.132104	DJ50064110.1	DJ50064110.1
MF	GO:0004601	peroxidase activity	14	2	0.19	0.01404	0.132104	DJ50116320.1,DJ50133570.1	DJ50116320.1,DJ50133570.1
MF	GO:0016684	oxidoreductase activity, acting on peroxide as acceptor	14	2	0.19	0.01404	0.132104	DJ50116320.1,DJ50133570.1	DJ50116320.1,DJ50133570.1
MF	GO:0016209	antioxidant activity	19	2	0.25	0.02531	0.169999	DJ50116320.1,DJ50133570.1	DJ50116320.1,DJ50133570.1
MF	GO:0001093	TFIIB-class transcription factor binding	2	1	0.03	0.02628	0.169999	DJ50132810.1	DJ50132810.1
MF	GO:0004096	catalase activity	2	1	0.03	0.02628	0.169999	DJ50133570.1	DJ50133570.1
MF	GO:0004427	inorganic diphosphatase activity	2	1	0.03	0.02628	0.169999	DJ50131420.1	DJ50131420.1
MF	GO:0004737	pyruvate decarboxylase activity	2	1	0.03	0.02628	0.169999	DJ50088170.1	DJ50088170.1
MF	GO:0004768	stearoyl-CoA 9-desaturase activity	2	1	0.03	0.02628	0.169999	DJ50004290.1	DJ50004290.1
MF	GO:0004779	sulfate adenylyltransferase activity	2	1	0.03	0.02628	0.169999	DJ50099090.1	DJ50099090.1
MF	GO:0016215	acyl-CoA desaturase activity	2	1	0.03	0.02628	0.169999	DJ50004290.1	DJ50004290.1
MF	GO:0047433	branched-chain-2-oxoacid decarboxylase activity	2	1	0.03	0.02628	0.169999	DJ50088170.1	DJ50088170.1
MF	GO:0097599	xylanase activity	2	1	0.03	0.02628	0.169999	DJ50049020.1	DJ50049020.1
MF	GO:0001406	glycerophosphodiester transmembrane transporter activity	3	1	0.04	0.03917	0.18032	DJ50087940.1	DJ50087940.1
MF	GO:0001653	peptide receptor activity	3	1	0.04	0.03917	0.18032	DJ50082580.1	DJ50082580.1
MF	GO:0003993	acid phosphatase activity	3	1	0.04	0.03917	0.18032	DJ50106180.1	DJ50106180.1
MF	GO:0004932	mating-type factor pheromone receptor activity	3	1	0.04	0.03917	0.18032	DJ50082580.1	DJ50082580.1
MF	GO:0004933	mating-type a-factor pheromone receptor activity	3	1	0.04	0.03917	0.18032	DJ50082580.1	DJ50082580.1
MF	GO:0008528	G protein-coupled peptide receptor activity	3	1	0.04	0.03917	0.18032	DJ50082580.1	DJ50082580.1
MF	GO:0015169	glycerol-3-phosphate transmembrane transporter activity	3	1	0.04	0.03917	0.18032	DJ50087940.1	DJ50087940.1
MF	GO:0016503	pheromone receptor activity	3	1	0.04	0.03917	0.18032	DJ50082580.1	DJ50082580.1
MF	GO:0016661	oxidoreductase activity, acting on other nitrogenous compounds as donors	3	1	0.04	0.03917	0.18032	DJ50121620.1	DJ50121620.1
MF	GO:0030414	peptidase inhibitor activity	3	1	0.04	0.03917	0.18032	DJ50003020.1	DJ50003020.1
MF	GO:0036318	peptide pheromone receptor activity	3	1	0.04	0.03917	0.18032	DJ50082580.1	DJ50082580.1
MF	GO:0047874	dolichyldiphosphatase activity	3	1	0.04	0.03917	0.18032	DJ50015390.1	DJ50015390.1
MF	GO:0004857	enzyme inhibitor activity	24	2	0.32	0.0392	0.18032	DJ50003020.1,DJ50076090.1	DJ50003020.1,DJ50076090.1
