# Supplementary material for: Mechanism Underlying Light Intensity-Induced Melanin Synthesis of Auricularia heimuer Revealed by Transcriptome Analysis
Source: Cells. 2022 Dec 23;12(1):56. doi: 10.3390/cells12010056 (PMC9818193; doi:10.3390/cells12010056)
Supplement: Supplementary file 1 [file cells-12-00056-s001.zip › Table S9.xlsx]

## Sheet: Sheet1
Table S9. GO enrichment analysis of the DEGs in the B3 VS B1 comparison.
Class	GO. ID	Term	Annotated	Significant	Expected	p.value	p.adjust	Gene list	Name list
BP	GO:0071218	cellular response to misfolded protein	23	7	0.37	3.5e-08	3.7135e-05	DJ50004560.1,DJ50021280.1,DJ50040020.1,DJ50056450.1,DJ50062420.1,DJ50121620.1,DJ50126560.1	DJ50004560.1,DJ50021280.1,DJ50040020.1,DJ50056450.1,DJ50062420.1,DJ50121620.1,DJ50126560.1
BP	GO:0070414	trehalose metabolism in response to heat stress	3	3	0.05	3.8e-06	0.0020159	DJ50004560.1,DJ50051810.1,DJ50056450.1	DJ50004560.1,DJ50051810.1,DJ50056450.1
BP	GO:0001319	inheritance of oxidatively modified proteins involved in replicative cell aging	2	2	0.03	0.00025	0.05305	DJ50004560.1,DJ50056450.1	DJ50004560.1,DJ50056450.1
BP	GO:0098711	iron ion import across plasma membrane	2	2	0.03	0.00025	0.05305	DJ50007420.1,DJ50007430.1	DJ50007420.1,DJ50007430.1
BP	GO:1901684	arsenate ion transmembrane transport	2	2	0.03	0.00025	0.05305	DJ50007420.1,DJ50007430.1	DJ50007420.1,DJ50007430.1
BP	GO:0035617	stress granule disassembly	3	2	0.05	0.00074	0.112163	DJ50004560.1,DJ50056450.1	DJ50004560.1,DJ50056450.1
BP	GO:0070370	cellular heat acclimation	3	2	0.05	0.00074	0.112163	DJ50004560.1,DJ50056450.1	DJ50004560.1,DJ50056450.1
BP	GO:0043335	protein unfolding	4	2	0.06	0.00146	0.178012	DJ50004560.1,DJ50056450.1	DJ50004560.1,DJ50056450.1
BP	GO:0010106	cellular response to iron ion starvation	15	3	0.24	0.00151	0.178012	DJ50007420.1,DJ50007430.1,DJ50102220.1	DJ50007420.1,DJ50007430.1,DJ50102220.1
BP	GO:0051085	chaperone cofactor-dependent protein refolding	5	2	0.08	0.0024	0.196038	DJ50004560.1,DJ50056450.1	DJ50004560.1,DJ50056450.1
BP	GO:0033215	reductive iron assimilation	6	2	0.1	0.00357	0.196038	DJ50007420.1,DJ50007430.1	DJ50007420.1,DJ50007430.1
BP	GO:0006633	fatty acid biosynthetic process	21	3	0.33	0.00412	0.196038	DJ50004290.1,DJ50033050.1,DJ50132530.1	DJ50004290.1,DJ50033050.1,DJ50132530.1
BP	GO:0071470	cellular response to osmotic stress	44	4	0.7	0.00483	0.196038	DJ50068100.1,DJ50074360.1,DJ50131420.1,DJ50133570.1	DJ50068100.1,DJ50074360.1,DJ50131420.1,DJ50133570.1
BP	GO:0006515	protein quality control for misfolded or incompletely synthesized proteins	24	3	0.38	0.00606	0.196038	DJ50021280.1,DJ50040020.1,DJ50062420.1	DJ50021280.1,DJ50040020.1,DJ50062420.1
BP	GO:0034599	cellular response to oxidative stress	117	8	1.86	0.00759	0.196038	DJ50002110.1,DJ50004560.1,DJ50004740.1,DJ50051810.1,DJ50056450.1,DJ50074360.1,DJ50121620.1,DJ50133570.1	DJ50002110.1,DJ50004560.1,DJ50004740.1,DJ50051810.1,DJ50056450.1,DJ50074360.1,DJ50121620.1,DJ50133570.1
BP	GO:0034975	protein folding in endoplasmic reticulum	30	3	0.48	0.01138	0.196038	DJ50004560.1,DJ50056450.1,DJ50063700.1	DJ50004560.1,DJ50056450.1,DJ50063700.1
BP	GO:0009082	branched-chain amino acid biosynthetic process	11	2	0.17	0.01243	0.196038	DJ50030580.1,DJ50092490.1	DJ50030580.1,DJ50092490.1
BP	GO:0010923	negative regulation of phosphatase activity	11	2	0.17	0.01243	0.196038	DJ50043750.1,DJ50110020.1	DJ50043750.1,DJ50110020.1
BP	GO:0032515	negative regulation of phosphoprotein phosphatase activity	11	2	0.17	0.01243	0.196038	DJ50043750.1,DJ50110020.1	DJ50043750.1,DJ50110020.1
BP	GO:0071472	cellular response to salt stress	11	2	0.17	0.01243	0.196038	DJ50068100.1,DJ50133570.1	DJ50068100.1,DJ50133570.1
BP	GO:0071629	cytoplasm protein quality control by the ubiquitin-proteasome system	11	2	0.17	0.01243	0.196038	DJ50021280.1,DJ50062420.1	DJ50021280.1,DJ50062420.1
BP	GO:0140455	cytoplasm protein quality control	11	2	0.17	0.01243	0.196038	DJ50021280.1,DJ50062420.1	DJ50021280.1,DJ50062420.1
BP	GO:0035305	negative regulation of dephosphorylation	12	2	0.19	0.01477	0.196038	DJ50043750.1,DJ50110020.1	DJ50043750.1,DJ50110020.1
BP	GO:0035308	negative regulation of protein dephosphorylation	12	2	0.19	0.01477	0.196038	DJ50043750.1,DJ50110020.1	DJ50043750.1,DJ50110020.1
BP	GO:0000578	embryonic axis specification	1	1	0.02	0.01589	0.196038	DJ50025780.1	DJ50025780.1
BP	GO:0001709	cell fate determination	1	1	0.02	0.01589	0.196038	DJ50025780.1	DJ50025780.1
BP	GO:0002165	instar larval or pupal development	1	1	0.02	0.01589	0.196038	DJ50025780.1	DJ50025780.1
BP	GO:0002168	instar larval development	1	1	0.02	0.01589	0.196038	DJ50025780.1	DJ50025780.1
BP	GO:0003002	regionalization	1	1	0.02	0.01589	0.196038	DJ50025780.1	DJ50025780.1
BP	GO:0007028	cytoplasm organization	1	1	0.02	0.01589	0.196038	DJ50025780.1	DJ50025780.1
BP	GO:0007281	germ cell development	1	1	0.02	0.01589	0.196038	DJ50025780.1	DJ50025780.1
BP	GO:0007292	female gamete generation	1	1	0.02	0.01589	0.196038	DJ50025780.1	DJ50025780.1
BP	GO:0007293	germarium-derived egg chamber formation	1	1	0.02	0.01589	0.196038	DJ50025780.1	DJ50025780.1
BP	GO:0007294	germarium-derived oocyte fate determination	1	1	0.02	0.01589	0.196038	DJ50025780.1	DJ50025780.1
BP	GO:0007308	oocyte construction	1	1	0.02	0.01589	0.196038	DJ50025780.1	DJ50025780.1
BP	GO:0007309	oocyte axis specification	1	1	0.02	0.01589	0.196038	DJ50025780.1	DJ50025780.1
BP	GO:0007310	oocyte dorsal/ventral axis specification	1	1	0.02	0.01589	0.196038	DJ50025780.1	DJ50025780.1
BP	GO:0007312	oocyte nucleus migration involved in oocyte dorsal/ventral axis specification	1	1	0.02	0.01589	0.196038	DJ50025780.1	DJ50025780.1
BP	GO:0007314	oocyte anterior/posterior axis specification	1	1	0.02	0.01589	0.196038	DJ50025780.1	DJ50025780.1
BP	GO:0007315	pole plasm assembly	1	1	0.02	0.01589	0.196038	DJ50025780.1	DJ50025780.1
BP	GO:0007316	pole plasm RNA localization	1	1	0.02	0.01589	0.196038	DJ50025780.1	DJ50025780.1
BP	GO:0007350	blastoderm segmentation	1	1	0.02	0.01589	0.196038	DJ50025780.1	DJ50025780.1
BP	GO:0007351	tripartite regional subdivision	1	1	0.02	0.01589	0.196038	DJ50025780.1	DJ50025780.1
BP	GO:0007389	pattern specification process	1	1	0.02	0.01589	0.196038	DJ50025780.1	DJ50025780.1
BP	GO:0007431	salivary gland development	1	1	0.02	0.01589	0.196038	DJ50025780.1	DJ50025780.1
BP	GO:0007435	salivary gland morphogenesis	1	1	0.02	0.01589	0.196038	DJ50025780.1	DJ50025780.1
BP	GO:0007436	larval salivary gland morphogenesis	1	1	0.02	0.01589	0.196038	DJ50025780.1	DJ50025780.1
BP	GO:0008358	maternal determination of anterior/posterior axis, embryo	1	1	0.02	0.01589	0.196038	DJ50025780.1	DJ50025780.1
BP	GO:0008595	anterior/posterior axis specification, embryo	1	1	0.02	0.01589	0.196038	DJ50025780.1	DJ50025780.1
BP	GO:0009269	response to desiccation	1	1	0.02	0.01589	0.196038	DJ50051810.1	DJ50051810.1
BP	GO:0009414	response to water deprivation	1	1	0.02	0.01589	0.196038	DJ50051810.1	DJ50051810.1
BP	GO:0009415	response to water	1	1	0.02	0.01589	0.196038	DJ50051810.1	DJ50051810.1
BP	GO:0009798	axis specification	1	1	0.02	0.01589	0.196038	DJ50025780.1	DJ50025780.1
BP	GO:0009880	embryonic pattern specification	1	1	0.02	0.01589	0.196038	DJ50025780.1	DJ50025780.1
BP	GO:0009886	post-embryonic animal morphogenesis	1	1	0.02	0.01589	0.196038	DJ50025780.1	DJ50025780.1
BP	GO:0009887	animal organ morphogenesis	1	1	0.02	0.01589	0.196038	DJ50025780.1	DJ50025780.1
BP	GO:0009948	anterior/posterior axis specification	1	1	0.02	0.01589	0.196038	DJ50025780.1	DJ50025780.1
BP	GO:0009950	dorsal/ventral axis specification	1	1	0.02	0.01589	0.196038	DJ50025780.1	DJ50025780.1
BP	GO:0009952	anterior/posterior pattern specification	1	1	0.02	0.01589	0.196038	DJ50025780.1	DJ50025780.1
BP	GO:0009953	dorsal/ventral pattern formation	1	1	0.02	0.01589	0.196038	DJ50025780.1	DJ50025780.1
BP	GO:0009994	oocyte differentiation	1	1	0.02	0.01589	0.196038	DJ50025780.1	DJ50025780.1
BP	GO:0016325	oocyte microtubule cytoskeleton organization	1	1	0.02	0.01589	0.196038	DJ50025780.1	DJ50025780.1
BP	GO:0019094	pole plasm mRNA localization	1	1	0.02	0.01589	0.196038	DJ50025780.1	DJ50025780.1
BP	GO:0019679	propionate metabolic process, methylcitrate cycle	1	1	0.02	0.01589	0.196038	DJ50033050.1	DJ50033050.1
BP	GO:0022412	cellular process involved in reproduction in multicellular organism	1	1	0.02	0.01589	0.196038	DJ50025780.1	DJ50025780.1
BP	GO:0022612	gland morphogenesis	1	1	0.02	0.01589	0.196038	DJ50025780.1	DJ50025780.1
BP	GO:0030706	germarium-derived oocyte differentiation	1	1	0.02	0.01589	0.196038	DJ50025780.1	DJ50025780.1
BP	GO:0030716	oocyte fate determination	1	1	0.02	0.01589	0.196038	DJ50025780.1	DJ50025780.1
BP	GO:0034587	piRNA metabolic process	1	1	0.02	0.01589	0.196038	DJ50025780.1	DJ50025780.1
BP	GO:0035272	exocrine system development	1	1	0.02	0.01589	0.196038	DJ50025780.1	DJ50025780.1
BP	GO:0035282	segmentation	1	1	0.02	0.01589	0.196038	DJ50025780.1	DJ50025780.1
BP	GO:0042631	cellular response to water deprivation	1	1	0.02	0.01589	0.196038	DJ50051810.1	DJ50051810.1
BP	GO:0045450	bicoid mRNA localization	1	1	0.02	0.01589	0.196038	DJ50025780.1	DJ50025780.1
BP	GO:0045451	pole plasm oskar mRNA localization	1	1	0.02	0.01589	0.196038	DJ50025780.1	DJ50025780.1
BP	GO:0046011	regulation of oskar mRNA translation	1	1	0.02	0.01589	0.196038	DJ50025780.1	DJ50025780.1
BP	GO:0046210	nitric oxide catabolic process	1	1	0.02	0.01589	0.196038	DJ50121620.1	DJ50121620.1
BP	GO:0048477	oogenesis	1	1	0.02	0.01589	0.196038	DJ50025780.1	DJ50025780.1
BP	GO:0048599	oocyte development	1	1	0.02	0.01589	0.196038	DJ50025780.1	DJ50025780.1
BP	GO:0051663	oocyte nucleus localization involved in oocyte dorsal/ventral axis specification	1	1	0.02	0.01589	0.196038	DJ50025780.1	DJ50025780.1
BP	GO:0060810	intracellular mRNA localization involved in pattern specification process	1	1	0.02	0.01589	0.196038	DJ50025780.1	DJ50025780.1
BP	GO:0060811	intracellular mRNA localization involved in anterior/posterior axis specification	1	1	0.02	0.01589	0.196038	DJ50025780.1	DJ50025780.1
BP	GO:0070415	trehalose metabolism in response to cold stress	1	1	0.02	0.01589	0.196038	DJ50051810.1	DJ50051810.1
BP	GO:0071462	cellular response to water stimulus	1	1	0.02	0.01589	0.196038	DJ50051810.1	DJ50051810.1
BP	GO:0071465	cellular response to desiccation	1	1	0.02	0.01589	0.196038	DJ50051810.1	DJ50051810.1
BP	GO:0090441	trehalose biosynthesis in response to heat stress	1	1	0.02	0.01589	0.196038	DJ50051810.1	DJ50051810.1
BP	GO:1900181	negative regulation of protein localization to nucleus	1	1	0.02	0.01589	0.196038	DJ50074360.1	DJ50074360.1
BP	GO:0000302	response to reactive oxygen species	38	5	0.6	0.01697	0.206956	DJ50004560.1,DJ50004740.1,DJ50051810.1,DJ50056450.1,DJ50133570.1	DJ50004560.1,DJ50004740.1,DJ50051810.1,DJ50056450.1,DJ50133570.1
BP	GO:0097237	cellular response to toxic substance	65	4	1.03	0.01886	0.227392	DJ50051810.1,DJ50081060.1,DJ50121620.1,DJ50133570.1	DJ50051810.1,DJ50081060.1,DJ50121620.1,DJ50133570.1
BP	GO:0042026	protein refolding	14	2	0.22	0.01996	0.23795	DJ50004560.1,DJ50056450.1	DJ50004560.1,DJ50056450.1
BP	GO:0010035	response to inorganic substance	67	4	1.06	0.02086	0.245916	DJ50004740.1,DJ50007430.1,DJ50051810.1,DJ50133570.1	DJ50004740.1,DJ50007430.1,DJ50051810.1,DJ50133570.1
BP	GO:0051704	multi-organism process	312	10	4.96	0.02291	0.267115	DJ50004740.1,DJ50007440.1,DJ50025780.1,DJ50051810.1,DJ50054460.1,DJ50065720.1,DJ50068100.1,DJ50074360.1,DJ50082580.1,DJ50121620.1	DJ50004740.1,DJ50007440.1,DJ50025780.1,DJ50051810.1,DJ50054460.1,DJ50065720.1,DJ50068100.1,DJ50074360.1,DJ50082580.1,DJ50121620.1
BP	GO:0070301	cellular response to hydrogen peroxide	16	2	0.25	0.02579	0.297426	DJ50051810.1,DJ50133570.1	DJ50051810.1,DJ50133570.1
BP	GO:0009636	response to toxic substance	72	4	1.14	0.02641	0.301301	DJ50051810.1,DJ50081060.1,DJ50121620.1,DJ50133570.1	DJ50051810.1,DJ50081060.1,DJ50121620.1,DJ50133570.1
BP	GO:0009628	response to abiotic stimulus	172	12	2.73	0.02865	0.305227	DJ50004560.1,DJ50004740.1,DJ50021280.1,DJ50033050.1,DJ50051810.1,DJ50056450.1,DJ50063700.1,DJ50068100.1,DJ50074360.1,DJ50126560.1,DJ50131420.1,DJ50133570.1	DJ50004560.1,DJ50004740.1,DJ50021280.1,DJ50033050.1,DJ50051810.1,DJ50056450.1,DJ50063700.1,DJ50068100.1,DJ50074360.1,DJ50126560.1,DJ50131420.1,DJ50133570.1
BP	GO:0009081	branched-chain amino acid metabolic process	17	2	0.27	0.02893	0.305227	DJ50030580.1,DJ50092490.1	DJ50030580.1,DJ50092490.1
BP	GO:0031047	gene silencing by RNA	17	2	0.27	0.02893	0.305227	DJ50009220.1,DJ50025780.1	DJ50009220.1,DJ50025780.1
BP	GO:0022413	reproductive process in single-celled organism	110	5	1.75	0.02912	0.305227	DJ50007440.1,DJ50051810.1,DJ50064110.1,DJ50068100.1,DJ50082580.1	DJ50007440.1,DJ50051810.1,DJ50064110.1,DJ50068100.1,DJ50082580.1
BP	GO:0000736	double-strand break repair via single-strand annealing, removal of nonhomologous ends	2	1	0.03	0.03153	0.305227	DJ50064110.1	DJ50064110.1
BP	GO:0002164	larval development	2	1	0.03	0.03153	0.305227	DJ50025780.1	DJ50025780.1
BP	GO:0007276	gamete generation	2	1	0.03	0.03153	0.305227	DJ50025780.1	DJ50025780.1
BP	GO:0019541	propionate metabolic process	2	1	0.03	0.03153	0.305227	DJ50033050.1	DJ50033050.1
BP	GO:0021700	developmental maturation	2	1	0.03	0.03153	0.305227	DJ50025780.1	DJ50025780.1
BP	GO:0033217	regulation of transcription from RNA polymerase II promoter in response to iron ion starvation	2	1	0.03	0.03153	0.305227	DJ50102220.1	DJ50102220.1
BP	GO:0035719	tRNA import into nucleus	2	1	0.03	0.03153	0.305227	DJ50040020.1	DJ50040020.1
BP	GO:0048469	cell maturation	2	1	0.03	0.03153	0.305227	DJ50025780.1	DJ50025780.1
BP	GO:0051410	detoxification of nitrogen compound	2	1	0.03	0.03153	0.305227	DJ50121620.1	DJ50121620.1
BP	GO:0070458	cellular detoxification of nitrogen compound	2	1	0.03	0.03153	0.305227	DJ50121620.1	DJ50121620.1
BP	GO:0071695	anatomical structure maturation	2	1	0.03	0.03153	0.305227	DJ50025780.1	DJ50025780.1
BP	GO:1905342	positive regulation of protein localization to kinetochore	2	1	0.03	0.03153	0.305227	DJ50068100.1	DJ50068100.1
BP	GO:0009651	response to salt stress	18	2	0.29	0.03222	0.305227	DJ50068100.1,DJ50133570.1	DJ50068100.1,DJ50133570.1
BP	GO:0042542	response to hydrogen peroxide	18	2	0.29	0.03222	0.305227	DJ50051810.1,DJ50133570.1	DJ50051810.1,DJ50133570.1
BP	GO:0051031	tRNA transport	18	2	0.29	0.03222	0.305227	DJ50040020.1,DJ50054460.1	DJ50040020.1,DJ50054460.1
BP	GO:0055114	oxidation-reduction process	386	11	6.13	0.03712	0.348534	DJ50004290.1,DJ50007430.1,DJ50043140.1,DJ50063700.1,DJ50081060.1,DJ50083270.1,DJ50102220.1,DJ50121620.1,DJ50131890.1,DJ50132530.1,DJ50133570.1	DJ50004290.1,DJ50007430.1,DJ50043140.1,DJ50063700.1,DJ50081060.1,DJ50083270.1,DJ50102220.1,DJ50121620.1,DJ50131890.1,DJ50132530.1,DJ50133570.1
BP	GO:0072593	reactive oxygen species metabolic process	20	2	0.32	0.03922	0.358145	DJ50121620.1,DJ50133570.1	DJ50121620.1,DJ50133570.1
BP	GO:0010514	induction of conjugation with cellular fusion	21	2	0.33	0.04291	0.358145	DJ50004740.1,DJ50074360.1	DJ50004740.1,DJ50074360.1
BP	GO:0019953	sexual reproduction	209	7	3.32	0.04538	0.358145	DJ50004740.1,DJ50007440.1,DJ50025780.1,DJ50051810.1,DJ50068100.1,DJ50074360.1,DJ50082580.1	DJ50004740.1,DJ50007440.1,DJ50025780.1,DJ50051810.1,DJ50068100.1,DJ50074360.1,DJ50082580.1
BP	GO:0044703	multi-organism reproductive process	209	7	3.32	0.04538	0.358145	DJ50004740.1,DJ50007440.1,DJ50025780.1,DJ50051810.1,DJ50068100.1,DJ50074360.1,DJ50082580.1	DJ50004740.1,DJ50007440.1,DJ50025780.1,DJ50051810.1,DJ50068100.1,DJ50074360.1,DJ50082580.1
BP	GO:0071453	cellular response to oxygen levels	22	2	0.35	0.04673	0.358145	DJ50021280.1,DJ50063700.1	DJ50021280.1,DJ50063700.1
BP	GO:0000735	removal of nonhomologous ends	3	1	0.05	0.04692	0.358145	DJ50064110.1	DJ50064110.1
BP	GO:0002926	tRNA wobble base 5-methoxycarbonylmethyl-2-thiouridinylation	3	1	0.05	0.04692	0.358145	DJ50093760.1	DJ50093760.1
BP	GO:0006277	DNA amplification	3	1	0.05	0.04692	0.358145	DJ50064110.1	DJ50064110.1
BP	GO:0006296	nucleotide-excision repair, DNA incision, 5'-to lesion	3	1	0.05	0.04692	0.358145	DJ50064110.1	DJ50064110.1
BP	GO:0006422	aspartyl-tRNA aminoacylation	3	1	0.05	0.04692	0.358145	DJ50025790.1	DJ50025790.1
BP	GO:0006636	unsaturated fatty acid biosynthetic process	3	1	0.05	0.04692	0.358145	DJ50004290.1	DJ50004290.1
BP	GO:0019281	L-methionine biosynthetic process from homoserine via O-succinyl-L-homoserine and cystathionine	3	1	0.05	0.04692	0.358145	DJ50117780.1	DJ50117780.1
BP	GO:0032504	multicellular organism reproduction	3	1	0.05	0.04692	0.358145	DJ50025780.1	DJ50025780.1
BP	GO:0033559	unsaturated fatty acid metabolic process	3	1	0.05	0.04692	0.358145	DJ50004290.1	DJ50004290.1
BP	GO:0042817	pyridoxal metabolic process	3	1	0.05	0.04692	0.358145	DJ50083270.1	DJ50083270.1
BP	GO:0042821	pyridoxal biosynthetic process	3	1	0.05	0.04692	0.358145	DJ50083270.1	DJ50083270.1
BP	GO:0045002	double-strand break repair via single-strand annealing	3	1	0.05	0.04692	0.358145	DJ50064110.1	DJ50064110.1
BP	GO:0046209	nitric oxide metabolic process	3	1	0.05	0.04692	0.358145	DJ50121620.1	DJ50121620.1
BP	GO:0048609	multicellular organismal reproductive process	3	1	0.05	0.04692	0.358145	DJ50025780.1	DJ50025780.1
BP	GO:0048732	gland development	3	1	0.05	0.04692	0.358145	DJ50025780.1	DJ50025780.1
BP	GO:0070843	misfolded protein transport	3	1	0.05	0.04692	0.358145	DJ50040020.1	DJ50040020.1
BP	GO:0070973	protein localization to endoplasmic reticulum exit site	3	1	0.05	0.04692	0.358145	DJ50078810.1	DJ50078810.1
BP	GO:0071630	nuclear protein quality control by the ubiquitin-proteasome system	3	1	0.05	0.04692	0.358145	DJ50040020.1	DJ50040020.1
BP	GO:0140018	regulation of cytoplasmic translational fidelity	3	1	0.05	0.04692	0.358145	DJ50093760.1	DJ50093760.1
BP	GO:1905340	regulation of protein localization to kinetochore	3	1	0.05	0.04692	0.358145	DJ50068100.1	DJ50068100.1
BP	GO:2001057	reactive nitrogen species metabolic process	3	1	0.05	0.04692	0.358145	DJ50121620.1	DJ50121620.1
BP	GO:0006970	response to osmotic stress	68	6	1.08	0.04889	0.370516	DJ50004740.1,DJ50051810.1,DJ50068100.1,DJ50074360.1,DJ50131420.1,DJ50133570.1	DJ50004740.1,DJ50051810.1,DJ50068100.1,DJ50074360.1,DJ50131420.1,DJ50133570.1
CC	GO:0072380	TRC complex	5	2	0.09	0.0029	0.34615	DJ50004560.1,DJ50056450.1	DJ50004560.1,DJ50056450.1
CC	GO:0033573	high-affinity iron permease complex	6	2	0.1	0.0043	0.34615	DJ50007420.1,DJ50007430.1	DJ50007420.1,DJ50007430.1
CC	GO:1990923	PET complex	1	1	0.02	0.0174	0.505003	DJ50025780.1	DJ50025780.1
CC	GO:0005887	integral component of plasma membrane	59	4	1.03	0.0184	0.505003	DJ50007420.1,DJ50007430.1,DJ50034320.1,DJ50082580.1	DJ50007420.1,DJ50007430.1,DJ50034320.1,DJ50082580.1
CC	GO:0030446	hyphal cell wall	16	2	0.28	0.0305	0.505003	DJ50054460.1,DJ50131420.1	DJ50054460.1,DJ50131420.1
CC	GO:0005946	alpha,alpha-trehalose-phosphate synthase complex (UDP-forming)	2	1	0.03	0.0345	0.505003	DJ50051810.1	DJ50051810.1
CC	GO:0043186	P granule	2	1	0.03	0.0345	0.505003	DJ50025780.1	DJ50025780.1
CC	GO:0045495	pole plasm	2	1	0.03	0.0345	0.505003	DJ50025780.1	DJ50025780.1
CC	GO:0060293	germ plasm	2	1	0.03	0.0345	0.505003	DJ50025780.1	DJ50025780.1
CC	GO:0031226	intrinsic component of plasma membrane	72	4	1.25	0.0353	0.505003	DJ50007420.1,DJ50007430.1,DJ50034320.1,DJ50082580.1	DJ50007420.1,DJ50007430.1,DJ50034320.1,DJ50082580.1
CC	GO:0031305	integral component of mitochondrial inner membrane	18	2	0.31	0.038	0.505003	DJ50059660.1,DJ50072520.1	DJ50059660.1,DJ50072520.1
MF	GO:0051787	misfolded protein binding	7	3	0.11	0.00013	0.03289	DJ50004560.1,DJ50040020.1,DJ50056450.1	DJ50004560.1,DJ50040020.1,DJ50056450.1
MF	GO:0043531	ADP binding	3	2	0.05	0.00076	0.09614	DJ50004560.1,DJ50056450.1	DJ50004560.1,DJ50056450.1
MF	GO:0031072	heat shock protein binding	22	3	0.36	0.00496	0.1782	DJ50004560.1,DJ50040020.1,DJ50056450.1	DJ50004560.1,DJ50040020.1,DJ50056450.1
MF	GO:0051082	unfolded protein binding	60	4	0.97	0.01525	0.1782	DJ50004560.1,DJ50040020.1,DJ50056450.1,DJ50126560.1	DJ50004560.1,DJ50040020.1,DJ50056450.1,DJ50126560.1
MF	GO:0003852	2-isopropylmalate synthase activity	1	1	0.02	0.0162	0.1782	DJ50030580.1	DJ50030580.1
MF	GO:0003986	acetyl-CoA hydrolase activity	1	1	0.02	0.0162	0.1782	DJ50033050.1	DJ50033050.1
MF	GO:0004339	glucan 1,4-alpha-glucosidase activity	1	1	0.02	0.0162	0.1782	DJ50043140.1	DJ50043140.1
MF	GO:0004351	glutamate decarboxylase activity	1	1	0.02	0.0162	0.1782	DJ50002110.1	DJ50002110.1
MF	GO:0004638	phosphoribosylaminoimidazole carboxylase activity	1	1	0.02	0.0162	0.1782	DJ50065720.1	DJ50065720.1
MF	GO:0004772	sterol O-acyltransferase activity	1	1	0.02	0.0162	0.1782	DJ50017330.1	DJ50017330.1
MF	GO:0008410	CoA-transferase activity	1	1	0.02	0.0162	0.1782	DJ50033050.1	DJ50033050.1
MF	GO:0008775	acetate CoA-transferase activity	1	1	0.02	0.0162	0.1782	DJ50033050.1	DJ50033050.1
MF	GO:0008901	ferredoxin hydrogenase activity	1	1	0.02	0.0162	0.1782	DJ50131890.1	DJ50131890.1
MF	GO:0008941	nitric oxide dioxygenase activity	1	1	0.02	0.0162	0.1782	DJ50121620.1	DJ50121620.1
MF	GO:0016662	oxidoreductase activity, acting on other nitrogenous compounds as donors, cytochrome as acceptor	1	1	0.02	0.0162	0.1782	DJ50121620.1	DJ50121620.1
MF	GO:0016695	oxidoreductase activity, acting on hydrogen as donor	1	1	0.02	0.0162	0.1782	DJ50131890.1	DJ50131890.1
MF	GO:0016699	oxidoreductase activity, acting on hydrogen as donor, iron-sulfur protein as acceptor	1	1	0.02	0.0162	0.1782	DJ50131890.1	DJ50131890.1
MF	GO:0016708	oxidoreductase activity, acting on paired donors, with incorporation or reduction of molecular oxygen, NAD(P)H as one donor, and incorporation of two atoms of oxygen into one donor	1	1	0.02	0.0162	0.1782	DJ50121620.1	DJ50121620.1
MF	GO:0016966	nitric oxide reductase activity	1	1	0.02	0.0162	0.1782	DJ50121620.1	DJ50121620.1
MF	GO:0034737	ergosterol O-acyltransferase activity	1	1	0.02	0.0162	0.1782	DJ50017330.1	DJ50017330.1
MF	GO:0034738	lanosterol O-acyltransferase activity	1	1	0.02	0.0162	0.1782	DJ50017330.1	DJ50017330.1
MF	GO:0061840	high-affinity ferrous iron transmembrane transporter activity	1	1	0.02	0.0162	0.1782	DJ50007420.1	DJ50007420.1
MF	GO:1990599	3' overhang single-stranded DNA endodeoxyribonuclease activity	1	1	0.02	0.0162	0.1782	DJ50064110.1	DJ50064110.1
MF	GO:0051087	chaperone binding	13	2	0.21	0.01791	0.181249	DJ50004560.1,DJ50056450.1	DJ50004560.1,DJ50056450.1
MF	GO:0060089	molecular transducer activity	13	2	0.21	0.01791	0.181249	DJ50004740.1,DJ50082580.1	DJ50004740.1,DJ50082580.1
MF	GO:0016831	carboxy-lyase activity	15	2	0.24	0.02361	0.229743	DJ50002110.1,DJ50065720.1	DJ50002110.1,DJ50065720.1
MF	GO:0042802	identical protein binding	41	3	0.66	0.02769	0.232399	DJ50004740.1,DJ50025780.1,DJ50126560.1	DJ50004740.1,DJ50025780.1,DJ50126560.1
MF	GO:0005516	calmodulin binding	17	2	0.28	0.02996	0.232399	DJ50054460.1,DJ50074360.1	DJ50054460.1,DJ50074360.1
MF	GO:0003825	alpha,alpha-trehalose-phosphate synthase (UDP-forming) activity	2	1	0.03	0.03215	0.232399	DJ50051810.1	DJ50051810.1
MF	GO:0004096	catalase activity	2	1	0.03	0.03215	0.232399	DJ50133570.1	DJ50133570.1
MF	GO:0004427	inorganic diphosphatase activity	2	1	0.03	0.03215	0.232399	DJ50131420.1	DJ50131420.1
MF	GO:0004535	poly(A)-specific ribonuclease activity	2	1	0.03	0.03215	0.232399	DJ50089330.1	DJ50089330.1
MF	GO:0004768	stearoyl-CoA 9-desaturase activity	2	1	0.03	0.03215	0.232399	DJ50004290.1	DJ50004290.1
MF	GO:0016215	acyl-CoA desaturase activity	2	1	0.03	0.03215	0.232399	DJ50004290.1	DJ50004290.1
MF	GO:0045703	ketoreductase activity	2	1	0.03	0.03215	0.232399	DJ50132530.1	DJ50132530.1
MF	GO:0016491	oxidoreductase activity	282	9	4.57	0.03435	0.241404	DJ50004290.1,DJ50007430.1,DJ50063700.1,DJ50081060.1,DJ50083270.1,DJ50121620.1,DJ50131890.1,DJ50132530.1,DJ50133570.1	DJ50004290.1,DJ50007430.1,DJ50063700.1,DJ50081060.1,DJ50083270.1,DJ50121620.1,DJ50131890.1,DJ50132530.1,DJ50133570.1
MF	GO:0001653	peptide receptor activity	3	1	0.05	0.04784	0.26312	DJ50082580.1	DJ50082580.1
MF	GO:0004815	aspartate-tRNA ligase activity	3	1	0.05	0.04784	0.26312	DJ50025790.1	DJ50025790.1
MF	GO:0004932	mating-type factor pheromone receptor activity	3	1	0.05	0.04784	0.26312	DJ50082580.1	DJ50082580.1
MF	GO:0004933	mating-type a-factor pheromone receptor activity	3	1	0.05	0.04784	0.26312	DJ50082580.1	DJ50082580.1
MF	GO:0008528	G protein-coupled peptide receptor activity	3	1	0.05	0.04784	0.26312	DJ50082580.1	DJ50082580.1
MF	GO:0016503	pheromone receptor activity	3	1	0.05	0.04784	0.26312	DJ50082580.1	DJ50082580.1
MF	GO:0016661	oxidoreductase activity, acting on other nitrogenous compounds as donors	3	1	0.05	0.04784	0.26312	DJ50121620.1	DJ50121620.1
MF	GO:0036318	peptide pheromone receptor activity	3	1	0.05	0.04784	0.26312	DJ50082580.1	DJ50082580.1
MF	GO:0047874	dolichyldiphosphatase activity	3	1	0.05	0.04784	0.26312	DJ50015390.1	DJ50015390.1
MF	GO:0050236	pyridoxine:NADP 4-dehydrogenase activity	3	1	0.05	0.04784	0.26312	DJ50083270.1	DJ50083270.1
